# Supplementary material for: FindIT2: an R/Bioconductor package to identify influential transcription factor and targets based on multi-omics data
Source: BMC Genomics. 2022 Apr 7;23(Suppl 1):272. doi: 10.1186/s12864-022-08506-8 (PMC8988339; doi:10.1186/s12864-022-08506-8)
Supplement: Supplementary file 1 — Additional file 1. The number of related peaks for each gene. [file 12864_2022_8506_MOESM1_ESM.csv]

gene_id	peakNumber
AT2G05940	7
AT3G14440	7
AT1G36060	6
AT1G64060	6
AT3G20830	6
AT4G16780	6
AT5G60680	6
AT1G05413	5
AT1G22030	5
AT1G32240	5
AT1G58350	5
AT1G69760	5
AT2G23340	5
AT2G23690	5
AT2G23760	5
AT2G28500	5
AT2G36050	5
AT3G47610	5
AT4G19230	5
AT4G27260	5
AT4G30200	5
AT5G43890	5
AT5G44190	5
AT5G45100	5
AT5G50150	5
AT5G53290	5
AT1G01120	4
AT1G03230	4
AT1G05313	4
AT1G06373	4
AT1G08297	4
AT1G13370	4
AT1G16500	4
AT1G18400	4
AT1G19835	4
AT1G19850	4
AT1G21740	4
AT1G22640	4
AT1G22720	4
AT1G25560	4
AT1G29660	4
AT1G30020	4
AT1G30190	4
AT1G30350	4
AT1G32230	4
AT1G35780	4
AT1G37140	4
AT1G44100	4
AT1G44608	4
AT1G44760	4
AT1G45130	4
AT1G46192	4
AT1G46264	4
AT1G47860	4
AT1G54200	4
AT1G59650	4
AT1G60010	4
AT1G61255	4
AT1G61260	4
AT1G61890	4
AT1G64390	4
AT1G66390	4
AT1G67480	4
AT1G68550	4
AT1G71695	4
AT1G72210	4
AT1G76420	4
AT1G78080	4
AT1G78100	4
AT2G01940	4
AT2G02070	4
AT2G02440	4
AT2G06850	4
AT2G09750	4
AT2G15090	4
AT2G18160	4
AT2G18890	4
AT2G18960	4
AT2G20100	4
AT2G20180	4
AT2G26580	4
AT2G28080	4
AT2G28355	4
AT2G28610	4
AT2G36420	4
AT2G36690	4
AT2G37380	4
AT2G43140	4
AT3G03660	4
AT3G04070	4
AT3G04325	4
AT3G05220	4
AT3G16400	4
AT3G16857	4
AT3G21230	4
AT3G22380	4
AT3G23240	4
AT3G23250	4
AT3G24480	4
AT3G28860	4
AT3G30170	4
AT3G41979	4
AT3G44610	4
AT3G44720	4
AT3G47500	4
AT3G48740	4
AT3G48745	4
AT3G51680	4
AT3G51860	4
AT3G55950	4
AT3G60140	4
AT4G04630	4
AT4G05100	4
AT4G08150	4
AT4G08950	4
AT4G09655	4
AT4G11280	4
AT4G15480	4
AT4G15620	4
AT4G16770	4
AT4G18390	4
AT4G19170	4
AT4G19220	4
AT4G22190	4
AT4G22540	4
AT4G26130	4
AT4G28720	4
AT4G31875	4
AT4G33040	4
AT4G34160	4
AT4G34410	4
AT4G37240	4
AT4G37250	4
AT4G37580	4
AT4G37790	4
AT5G01655	4
AT5G05140	4
AT5G08675	4
AT5G09170	4
AT5G25160	4
AT5G25190	4
AT5G25220	4
AT5G25280	4
AT5G26230	4
AT5G27150	4
AT5G28300	4
AT5G28640	4
AT5G37793	4
AT5G38200	4
AT5G39760	4
AT5G43420	4
AT5G43810	4
AT5G44050	4
AT5G45130	4
AT5G45340	4
AT5G46720	4
AT5G49120	4
AT5G51810	4
AT5G52050	4
AT5G52400	4
AT5G53200	4
AT5G53280	4
AT5G54510	4
AT5G62170	4
AT5G65140	4
AT5G65640	4
AT1G01010	3
AT1G01180	3
AT1G01490	3
AT1G02390	3
AT1G03440	3
AT1G04180	3
AT1G04360	3
AT1G04520	3
AT1G04680	3
AT1G05003	3
AT1G05007	3
AT1G05300	3
AT1G05470	3
AT1G05617	3
AT1G05647	3
AT1G05963	3
AT1G06160	3
AT1G06180	3
AT1G07090	3
AT1G07250	3
AT1G07317	3
AT1G07430	3
AT1G08497	3
AT1G08933	3
AT1G08967	3
AT1G09063	3
AT1G09123	3
AT1G09273	3
AT1G10640	3
AT1G10650	3
AT1G10682	3
AT1G11210	3
AT1G11260	3
AT1G12110	3
AT1G12370	3
AT1G13260	3
AT1G14440	3
AT1G14580	3
AT1G14630	3
AT1G14780	3
AT1G14870	3
AT1G15550	3
AT1G17200	3
AT1G18730	3
AT1G19840	3
AT1G20620	3
AT1G20900	3
AT1G20980	3
AT1G21000	3
AT1G22330	3
AT1G23070	3
AT1G25550	3
AT1G26630	3
AT1G26940	3
AT1G26950	3
AT1G28135	3
AT1G28310	3
AT1G28360	3
AT1G29050	3
AT1G29060	3
AT1G30100	3
AT1G30110	3
AT1G30320	3
AT1G30340	3
AT1G30475	3
AT1G30620	3
AT1G30660	3
AT1G31030	3
AT1G31040	3
AT1G31130	3
AT1G31258	3
AT1G31850	3
AT1G31880	3
AT1G31910	3
AT1G32170	3
AT1G32450	3
AT1G32650	3
AT1G32740	3
AT1G33240	3
AT1G34370	3
AT1G35230	3
AT1G35895	3
AT1G36070	3
AT1G36580	3
AT1G37130	3
AT1G42470	3
AT1G43700	3
AT1G44170	3
AT1G44350	3
AT1G48000	3
AT1G48330	3
AT1G49500	3
AT1G49780	3
AT1G50650	3
AT1G52565	3
AT1G55270	3
AT1G55590	3
AT1G55690	3
AT1G55700	3
AT1G58360	3
AT1G59750	3
AT1G60590	3
AT1G60900	3
AT1G61660	3
AT1G61840	3
AT1G61900	3
AT1G62520	3
AT1G62570	3
AT1G63000	3
AT1G63090	3
AT1G63245	3
AT1G63820	3
AT1G63850	3
AT1G64385	3
AT1G65980	3
AT1G66145	3
AT1G66400	3
AT1G66480	3
AT1G67040	3
AT1G67340	3
AT1G67740	3
AT1G68460	3
AT1G68470	3
AT1G68490	3
AT1G68540	3
AT1G68825	3
AT1G69580	3
AT1G69780	3
AT1G69850	3
AT1G69870	3
AT1G70370	3
AT1G70740	3
AT1G70750	3
AT1G70940	3
AT1G71880	3
AT1G73210	3
AT1G74650	3
AT1G75240	3
AT1G75580	3
AT1G76880	3
AT1G77640	3
AT1G77740	3
AT1G77750	3
AT1G77760	3
AT1G78240	3
AT1G78390	3
AT1G79110	3
AT1G79420	3
AT1G80340	3
AT1G80820	3
AT1G80840	3
AT2G01190	3
AT2G01818	3
AT2G01830	3
AT2G01840	3
AT2G03090	3
AT2G03340	3
AT2G03990	3
AT2G04190	3
AT2G04355	3
AT2G04505	3
AT2G04675	3
AT2G05100	3
AT2G05910	3
AT2G06200	3
AT2G06605	3
AT2G07626	3
AT2G07667	3
AT2G07711	3
AT2G08100	3
AT2G08930	3
AT2G09010	3
AT2G12400	3
AT2G14900	3
AT2G15430	3
AT2G16720	3
AT2G17540	3
AT2G18170	3
AT2G18480	3
AT2G18550	3
AT2G18560	3
AT2G18700	3
AT2G19810	3
AT2G20110	3
AT2G22426	3
AT2G22620	3
AT2G22680	3
AT2G22760	3
AT2G22970	3
AT2G22990	3
AT2G23290	3
AT2G23320	3
AT2G23360	3
AT2G23755	3
AT2G23790	3
AT2G24270	3
AT2G24280	3
AT2G24570	3
AT2G25790	3
AT2G26180	3
AT2G26700	3
AT2G27060	3
AT2G27500	3
AT2G28190	3
AT2G28200	3
AT2G28305	3
AT2G28350	3
AT2G28470	3
AT2G28490	3
AT2G28510	3
AT2G28550	3
AT2G28790	3
AT2G28890	3
AT2G29080	3
AT2G29660	3
AT2G29980	3
AT2G30010	3
AT2G31080	3
AT2G31160	3
AT2G31230	3
AT2G31360	3
AT2G32960	3
AT2G33530	3
AT2G33860	3
AT2G34650	3
AT2G34700	3
AT2G36090	3
AT2G36220	3
AT2G36900	3
AT2G36910	3
AT2G36950	3
AT2G37040	3
AT2G37630	3
AT2G38090	3
AT2G38120	3
AT2G39210	3
AT2G39800	3
AT2G39870	3
AT2G40150	3
AT2G40230	3
AT2G41380	3
AT2G42570	3
AT2G42600	3
AT2G43000	3
AT2G44798	3
AT2G44810	3
AT2G45190	3
AT2G45220	3
AT2G46680	3
AT2G46710	3
AT2G47240	3
AT3G03450	3
AT3G03680	3
AT3G04375	3
AT3G04595	3
AT3G06410	3
AT3G07155	3
AT3G07845	3
AT3G09070	3
AT3G09980	3
AT3G13720	3
AT3G14310	3
AT3G14450	3
AT3G15030	3
AT3G17190	3
AT3G18000	3
AT3G18010	3
AT3G18840	3
AT3G19390	3
AT3G20820	3
AT3G21270	3
AT3G21720	3
AT3G22100	3
AT3G22104	3
AT3G22410	3
AT3G22540	3
AT3G22840	3
AT3G23130	3
AT3G24420	3
AT3G24503	3
AT3G25500	3
AT3G25590	3
AT3G25700	3
AT3G25905	3
AT3G27260	3
AT3G28050	3
AT3G28180	3
AT3G28345	3
AT3G28420	3
AT3G28910	3
AT3G28920	3
AT3G29120	3
AT3G29200	3
AT3G30165	3
AT3G30180	3
AT3G30775	3
AT3G43210	3
AT3G43540	3
AT3G43800	3
AT3G44320	3
AT3G44330	3
AT3G44450	3
AT3G44730	3
AT3G44735	3
AT3G44940	3
AT3G45010	3
AT3G45620	3
AT3G45780	3
AT3G46370	3
AT3G49210	3
AT3G49220	3
AT3G50060	3
AT3G50070	3
AT3G50310	3
AT3G50340	3
AT3G50630	3
AT3G50660	3
AT3G50850	3
AT3G52370	3
AT3G53190	3
AT3G53232	3
AT3G53260	3
AT3G53420	3
AT3G53540	3
AT3G54810	3
AT3G54820	3
AT3G54990	3
AT3G55990	3
AT3G57120	3
AT3G57130	3
AT3G59010	3
AT3G60670	3
AT3G60690	3
AT3G60730	3
AT3G62630	3
AT4G00430	3
AT4G01070	3
AT4G01460	3
AT4G01680	3
AT4G01710	3
AT4G01850	3
AT4G02100	3
AT4G02130	3
AT4G02770	3
AT4G02780	3
AT4G02940	3
AT4G03380	3
AT4G03510	3
AT4G04890	3
AT4G04960	3
AT4G05605	3
AT4G08910	3
AT4G09090	3
AT4G09760	3
AT4G10040	3
AT4G10380	3
AT4G10390	3
AT4G10480	3
AT4G10610	3
AT4G10770	3
AT4G11040	3
AT4G11140	3
AT4G12080	3
AT4G12980	3
AT4G13040	3
AT4G13420	3
AT4G13710	3
AT4G14723	3
AT4G14730	3
AT4G15730	3
AT4G16600	3
AT4G16820	3
AT4G17460	3
AT4G17500	3
AT4G17670	3
AT4G17810	3
AT4G18350	3
AT4G18380	3
AT4G18700	3
AT4G19700	3
AT4G21192	3
AT4G21865	3
AT4G21910	3
AT4G21960	3
AT4G22770	3
AT4G23550	3
AT4G23810	3
AT4G24410	3
AT4G24770	3
AT4G25420	3
AT4G26540	3
AT4G28830	3
AT4G29090	3
AT4G29130	3
AT4G29905	3
AT4G30160	3
AT4G30180	3
AT4G30190	3
AT4G30340	3
AT4G30350	3
AT4G30470	3
AT4G30530	3
AT4G30610	3
AT4G32460	3
AT4G32800	3
AT4G32890	3
AT4G34590	3
AT4G34680	3
AT4G34760	3
AT4G35060	3
AT4G35240	3
AT4G36110	3
AT4G36220	3
AT4G36520	3
AT4G36860	3
AT4G36880	3
AT4G37400	3
AT4G37770	3
AT4G37780	3
AT4G38620	3
AT4G38810	3
AT4G39400	3
AT4G40060	3
AT5G01040	3
AT5G01200	3
AT5G01275	3
AT5G01820	3
AT5G01840	3
AT5G01890	3
AT5G02260	3
AT5G03790	3
AT5G03830	3
AT5G03890	3
AT5G04310	3
AT5G04820	3
AT5G04865	3
AT5G06530	3
AT5G07200	3
AT5G08655	3
AT5G08765	3
AT5G09960	3
AT5G09965	3
AT5G09970	3
AT5G10510	3
AT5G10770	3
AT5G10930	3
AT5G11070	3
AT5G11320	3
AT5G11590	3
AT5G11660	3
AT5G11950	3
AT5G12940	3
AT5G13170	3
AT5G13180	3
AT5G14750	3
AT5G17300	3
AT5G17710	3
AT5G17810	3
AT5G17920	3
AT5G18270	3
AT5G18280	3
AT5G18450	3
AT5G19080	3
AT5G19260	3
AT5G19970	3
AT5G20700	3
AT5G20830	3
AT5G20950	3
AT5G21105	3
AT5G21280	3
AT5G22000	3
AT5G22080	3
AT5G22500	3
AT5G22740	3
AT5G22930	3
AT5G22940	3
AT5G23070	3
AT5G23380	3
AT5G24150	3
AT5G24200	3
AT5G24318	3
AT5G24320	3
AT5G24530	3
AT5G24890	3
AT5G25195	3
AT5G25500	3
AT5G25620	3
AT5G25820	3
AT5G26920	3
AT5G27360	3
AT5G28050	3
AT5G28410	3
AT5G28540	3
AT5G33320	3
AT5G35405	3
AT5G35805	3
AT5G35840	3
AT5G35960	3
AT5G37540	3
AT5G37790	3
AT5G38197	3
AT5G38710	3
AT5G39050	3
AT5G39860	3
AT5G40260	3
AT5G40780	3
AT5G40800	3
AT5G40910	3
AT5G41370	3
AT5G41890	3
AT5G42750	3
AT5G44360	3
AT5G44670	3
AT5G45350	3
AT5G45650	3
AT5G45800	3
AT5G46290	3
AT5G46730	3
AT5G47030	3
AT5G47050	3
AT5G47420	3
AT5G47910	3
AT5G48110	3
AT5G49170	3
AT5G49330	3
AT5G49520	3
AT5G49630	3
AT5G49665	3
AT5G50175	3
AT5G50200	3
AT5G50450	3
AT5G50740	3
AT5G50860	3
AT5G51560	3
AT5G51590	3
AT5G51670	3
AT5G52055	3
AT5G52530	3
AT5G52860	3
AT5G52870	3
AT5G52882	3
AT5G53220	3
AT5G53300	3
AT5G53420	3
AT5G53460	3
AT5G53500	3
AT5G53510	3
AT5G54160	3
AT5G54390	3
AT5G54800	3
AT5G54840	3
AT5G55730	3
AT5G56970	3
AT5G57110	3
AT5G57130	3
AT5G57180	3
AT5G57350	3
AT5G57480	3
AT5G59010	3
AT5G59510	3
AT5G59790	3
AT5G60690	3
AT5G60710	3
AT5G60780	3
AT5G60800	3
AT5G60850	3
AT5G60890	3
AT5G60910	3
AT5G62130	3
AT5G64260	3
AT5G64735	3
AT5G64740	3
AT5G65305	3
AT5G65590	3
AT5G65650	3
AT5G67190	3
AT1G01030	2
AT1G01040	2
AT1G01110	2
AT1G01130	2
AT1G01190	2
AT1G01320	2
AT1G01453	2
AT1G01580	2
AT1G01650	2
AT1G02205	2
AT1G02270	2
AT1G02450	2
AT1G02650	2
AT1G02860	2
AT1G02880	2
AT1G03060	2
AT1G03550	2
AT1G03610	2
AT1G03780	2
AT1G03800	2
AT1G03850	2
AT1G04000	2
AT1G04240	2
AT1G04260	2
AT1G04337	2
AT1G04443	2
AT1G04550	2
AT1G04560	2
AT1G04690	2
AT1G04753	2
AT1G04793	2
AT1G04817	2
AT1G04820	2
AT1G04877	2
AT1G04967	2
AT1G04997	2
AT1G05000	2
AT1G05037	2
AT1G05065	2
AT1G05073	2
AT1G05100	2
AT1G05107	2
AT1G05133	2
AT1G05233	2
AT1G05307	2
AT1G05383	2
AT1G05430	2
AT1G05460	2
AT1G05477	2
AT1G05487	2
AT1G05510	2
AT1G05550	2
AT1G05570	2
AT1G05613	2
AT1G05805	2
AT1G05813	2
AT1G06033	2
AT1G06037	2
AT1G06053	2
AT1G06080	2
AT1G06148	2
AT1G06403	2
AT1G06420	2
AT1G06530	2
AT1G06533	2
AT1G06607	2
AT1G06640	2
AT1G06883	2
AT1G06920	2
AT1G06963	2
AT1G07117	2
AT1G07237	2
AT1G07280	2
AT1G07323	2
AT1G07383	2
AT1G07467	2
AT1G07530	2
AT1G07580	2
AT1G07600	2
AT1G07630	2
AT1G07650	2
AT1G07657	2
AT1G07760	2
AT1G07787	2
AT1G07793	2
AT1G07937	2
AT1G07940	2
AT1G08090	2
AT1G08100	2
AT1G08200	2
AT1G08237	2
AT1G08247	2
AT1G08315	2
AT1G08430	2
AT1G08440	2
AT1G08460	2
AT1G08470	2
AT1G08500	2
AT1G08553	2
AT1G08587	2
AT1G08630	2
AT1G08645	2
AT1G08697	2
AT1G08833	2
AT1G08857	2
AT1G08860	2
AT1G08923	2
AT1G08930	2
AT1G08987	2
AT1G08993	2
AT1G09037	2
AT1G09077	2
AT1G09155	2
AT1G09207	2
AT1G09250	2
AT1G09263	2
AT1G09530	2
AT1G09597	2
AT1G09607	2
AT1G09623	2
AT1G09750	2
AT1G09807	2
AT1G09907	2
AT1G10170	2
AT1G10230	2
AT1G10460	2
AT1G10470	2
AT1G10490	2
AT1G10570	2
AT1G10580	2
AT1G10690	2
AT1G10700	2
AT1G10750	2
AT1G10960	2
AT1G11120	2
AT1G11130	2
AT1G11220	2
AT1G11580	2
AT1G11660	2
AT1G11670	2
AT1G11700	2
AT1G11710	2
AT1G11905	2
AT1G12020	2
AT1G12060	2
AT1G12080	2
AT1G12090	2
AT1G12120	2
AT1G12190	2
AT1G12200	2
AT1G12240	2
AT1G12330	2
AT1G12380	2
AT1G12500	2
AT1G12560	2
AT1G12610	2
AT1G12672	2
AT1G12710	2
AT1G12940	2
AT1G12970	2
AT1G12990	2
AT1G13195	2
AT1G13590	2
AT1G13605	2
AT1G13690	2
AT1G13940	2
AT1G14320	2
AT1G14330	2
AT1G14350	2
AT1G14453	2
AT1G14518	2
AT1G14600	2
AT1G14640	2
AT1G14650	2
AT1G14685	2
AT1G14860	2
AT1G14900	2
AT1G14920	2
AT1G15110	2
AT1G15570	2
AT1G15670	2
AT1G15690	2
AT1G16530	2
AT1G16916	2
AT1G17100	2
AT1G17180	2
AT1G17340	2
AT1G17345	2
AT1G17420	2
AT1G17430	2
AT1G17810	2
AT1G17830	2
AT1G17940	2
AT1G18140	2
AT1G18300	2
AT1G18540	2
AT1G18580	2
AT1G18670	2
AT1G18760	2
AT1G18970	2
AT1G19310	2
AT1G19350	2
AT1G19440	2
AT1G19630	2
AT1G19650	2
AT1G19830	2
AT1G19910	2
AT1G19960	2
AT1G20030	2
AT1G20090	2
AT1G20300	2
AT1G20310	2
AT1G20330	2
AT1G20370	2
AT1G20480	2
AT1G20490	2
AT1G20550	2
AT1G20630	2
AT1G20816	2
AT1G20823	2
AT1G20850	2
AT1G20970	2
AT1G21010	2
AT1G21020	2
AT1G21050	2
AT1G21065	2
AT1G21400	2
AT1G21440	2
AT1G21450	2
AT1G21525	2
AT1G21560	2
AT1G21670	2
AT1G21830	2
AT1G21900	2
AT1G21910	2
AT1G21950	2
AT1G21970	2
AT1G22020	2
AT1G22040	2
AT1G22050	2
AT1G22060	2
AT1G22110	2
AT1G22180	2
AT1G22190	2
AT1G22220	2
AT1G22360	2
AT1G22400	2
AT1G22430	2
AT1G22490	2
AT1G22540	2
AT1G22570	2
AT1G22600	2
AT1G22610	2
AT1G22710	2
AT1G22770	2
AT1G22910	2
AT1G22920	2
AT1G23000	2
AT1G23040	2
AT1G23080	2
AT1G23090	2
AT1G23100	2
AT1G23205	2
AT1G23330	2
AT1G23350	2
AT1G23390	2
AT1G23550	2
AT1G23730	2
AT1G23950	2
AT1G24267	2
AT1G24510	2
AT1G24530	2
AT1G24600	2
AT1G24764	2
AT1G25370	2
AT1G25380	2
AT1G25400	2
AT1G25425	2
AT1G25440	2
AT1G25460	2
AT1G25480	2
AT1G25570	2
AT1G25580	2
AT1G26210	2
AT1G26270	2
AT1G26558	2
AT1G26730	2
AT1G26770	2
AT1G26790	2
AT1G26860	2
AT1G26920	2
AT1G26921	2
AT1G26930	2
AT1G26945	2
AT1G27020	2
AT1G27030	2
AT1G27040	2
AT1G27100	2
AT1G27120	2
AT1G27190	2
AT1G27350	2
AT1G27461	2
AT1G27600	2
AT1G27670	2
AT1G27760	2
AT1G27950	2
AT1G28110	2
AT1G28120	2
AT1G28130	2
AT1G28190	2
AT1G28230	2
AT1G28260	2
AT1G28280	2
AT1G28300	2
AT1G28320	2
AT1G28330	2
AT1G28380	2
AT1G28400	2
AT1G28490	2
AT1G28520	2
AT1G29160	2
AT1G29290	2
AT1G29300	2
AT1G29340	2
AT1G29400	2
AT1G29410	2
AT1G29640	2
AT1G29680	2
AT1G29910	2
AT1G29930	2
AT1G29970	2
AT1G29980	2
AT1G30040	2
AT1G30050	2
AT1G30070	2
AT1G30090	2
AT1G30200	2
AT1G30210	2
AT1G30220	2
AT1G30230	2
AT1G30270	2
AT1G30330	2
AT1G30360	2
AT1G30400	2
AT1G30490	2
AT1G30530	2
AT1G30570	2
AT1G30590	2
AT1G30820	2
AT1G30825	2
AT1G30835	2
AT1G30850	2
AT1G31020	2
AT1G31050	2
AT1G31070	2
AT1G31120	2
AT1G31160	2
AT1G31163	2
AT1G31310	2
AT1G31320	2
AT1G31330	2
AT1G31355	2
AT1G31650	2
AT1G31720	2
AT1G31770	2
AT1G31780	2
AT1G31812	2
AT1G31870	2
AT1G31970	2
AT1G32100	2
AT1G32320	2
AT1G32330	2
AT1G32440	2
AT1G32540	2
AT1G32583	2
AT1G32720	2
AT1G32820	2
AT1G32860	2
AT1G32928	2
AT1G33120	2
AT1G33200	2
AT1G33230	2
AT1G33250	2
AT1G33680	2
AT1G33740	2
AT1G33760	2
AT1G33800	2
AT1G34030	2
AT1G34110	2
AT1G34245	2
AT1G34250	2
AT1G34430	2
AT1G34580	2
AT1G35160	2
AT1G35210	2
AT1G35420	2
AT1G35430	2
AT1G35500	2
AT1G35513	2
AT1G35516	2
AT1G35537	2
AT1G35560	2
AT1G35580	2
AT1G35750	2
AT1G35770	2
AT1G35830	2
AT1G35910	2
AT1G36160	2
AT1G36180	2
AT1G36210	2
AT1G36280	2
AT1G36320	2
AT1G36370	2
AT1G36730	2
AT1G36936	2
AT1G36980	2
AT1G37120	2
AT1G41830	2
AT1G41880	2
AT1G42430	2
AT1G42440	2
AT1G42480	2
AT1G42550	2
AT1G42990	2
AT1G43040	2
AT1G43160	2
AT1G43170	2
AT1G43781	2
AT1G43810	2
AT1G43850	2
AT1G43860	2
AT1G44575	2
AT1G44740	2
AT1G44820	2
AT1G44830	2
AT1G44835	2
AT1G44910	2
AT1G45207	2
AT1G45249	2
AT1G45976	2
AT1G46480	2
AT1G46552	2
AT1G47128	2
AT1G47130	2
AT1G47395	2
AT1G47530	2
AT1G47670	2
AT1G47710	2
AT1G47720	2
AT1G47760	2
AT1G47990	2
AT1G48100	2
AT1G48230	2
AT1G48270	2
AT1G48300	2
AT1G48410	2
AT1G48480	2
AT1G48520	2
AT1G48610	2
AT1G48625	2
AT1G48660	2
AT1G48740	2
AT1G48745	2
AT1G48870	2
AT1G48930	2
AT1G49225	2
AT1G49435	2
AT1G49450	2
AT1G49560	2
AT1G49580	2
AT1G49590	2
AT1G49690	2
AT1G49710	2
AT1G49750	2
AT1G49760	2
AT1G49840	2
AT1G50030	2
AT1G50040	2
AT1G50055	2
AT1G50280	2
AT1G50330	2
AT1G50420	2
AT1G50590	2
AT1G50920	2
AT1G51160	2
AT1G51190	2
AT1G51360	2
AT1G51450	2
AT1G51610	2
AT1G51740	2
AT1G51790	2
AT1G51840	2
AT1G51970	2
AT1G52110	2
AT1G52150	2
AT1G52155	2
AT1G52280	2
AT1G52420	2
AT1G52600	2
AT1G52603	2
AT1G52700	2
AT1G52760	2
AT1G52880	2
AT1G52930	2
AT1G52942	2
AT1G52990	2
AT1G53160	2
AT1G53163	2
AT1G53230	2
AT1G53290	2
AT1G53300	2
AT1G53310	2
AT1G53380	2
AT1G53580	2
AT1G53700	2
AT1G53730	2
AT1G53750	2
AT1G53860	2
AT1G54050	2
AT1G54120	2
AT1G54180	2
AT1G54210	2
AT1G54570	2
AT1G55100	2
AT1G55110	2
AT1G55210	2
AT1G55280	2
AT1G55330	2
AT1G55350	2
AT1G55440	2
AT1G55610	2
AT1G55850	2
AT1G56020	2
AT1G56145	2
AT1G56150	2
AT1G56210	2
AT1G56240	2
AT1G56300	2
AT1G56330	2
AT1G56420	2
AT1G56580	2
AT1G56640	2
AT1G56660	2
AT1G57610	2
AT1G57680	2
AT1G57990	2
AT1G58030	2
AT1G58110	2
AT1G58150	2
AT1G58160	2
AT1G58235	2
AT1G58265	2
AT1G58280	2
AT1G58330	2
AT1G58340	2
AT1G58420	2
AT1G58470	2
AT1G58590	2
AT1G59530	2
AT1G59630	2
AT1G59670	2
AT1G59740	2
AT1G59900	2
AT1G59940	2
AT1G59970	2
AT1G60060	2
AT1G60150	2
AT1G60160	2
AT1G60190	2
AT1G60230	2
AT1G60270	2
AT1G60280	2
AT1G60390	2
AT1G60600	2
AT1G60890	2
AT1G61340	2
AT1G61350	2
AT1G61575	2
AT1G61620	2
AT1G61740	2
AT1G61760	2
AT1G61790	2
AT1G61800	2
AT1G61810	2
AT1G61930	2
AT1G62030	2
AT1G62040	2
AT1G62180	2
AT1G62290	2
AT1G62300	2
AT1G62380	2
AT1G62422	2
AT1G62440	2
AT1G62480	2
AT1G62500	2
AT1G62510	2
AT1G62560	2
AT1G62760	2
AT1G62766	2
AT1G62770	2
AT1G62860	2
AT1G63100	2
AT1G63240	2
AT1G63300	2
AT1G63420	2
AT1G63480	2
AT1G63640	2
AT1G63650	2
AT1G63710	2
AT1G63750	2
AT1G63920	2
AT1G64065	2
AT1G64080	2
AT1G64170	2
AT1G64180	2
AT1G64350	2
AT1G64380	2
AT1G64405	2
AT1G64460	2
AT1G64610	2
AT1G64640	2
AT1G64660	2
AT1G64710	2
AT1G64900	2
AT1G64970	2
AT1G65060	2
AT1G65090	2
AT1G65295	2
AT1G65310	2
AT1G65486	2
AT1G65620	2
AT1G65730	2
AT1G65820	2
AT1G65920	2
AT1G65930	2
AT1G65985	2
AT1G66200	2
AT1G66235	2
AT1G66240	2
AT1G66250	2
AT1G66345	2
AT1G66410	2
AT1G66470	2
AT1G66590	2
AT1G66600	2
AT1G66700	2
AT1G66770	2
AT1G66940	2
AT1G67030	2
AT1G67060	2
AT1G67070	2
AT1G67090	2
AT1G67100	2
AT1G67120	2
AT1G67190	2
AT1G67420	2
AT1G67430	2
AT1G67500	2
AT1G67560	2
AT1G67710	2
AT1G67750	2
AT1G67900	2
AT1G67910	2
AT1G68050	2
AT1G68130	2
AT1G68320	2
AT1G68325	2
AT1G68370	2
AT1G68440	2
AT1G68450	2
AT1G68480	2
AT1G68500	2
AT1G68510	2
AT1G68570	2
AT1G68830	2
AT1G69040	2
AT1G69050	2
AT1G69160	2
AT1G69310	2
AT1G69430	2
AT1G69490	2
AT1G69500	2
AT1G69530	2
AT1G69570	2
AT1G69690	2
AT1G69770	2
AT1G69790	2
AT1G69880	2
AT1G69890	2
AT1G69900	2
AT1G69910	2
AT1G69920	2
AT1G69930	2
AT1G70020	2
AT1G70260	2
AT1G70270	2
AT1G70280	2
AT1G70310	2
AT1G70360	2
AT1G70410	2
AT1G70480	2
AT1G70560	2
AT1G70570	2
AT1G70710	2
AT1G70720	2
AT1G70900	2
AT1G70910	2
AT1G70920	2
AT1G70944	2
AT1G71010	2
AT1G71100	2
AT1G71691	2
AT1G71710	2
AT1G71870	2
AT1G71960	2
AT1G72060	2
AT1G72180	2
AT1G72240	2
AT1G72310	2
AT1G72490	2
AT1G72510	2
AT1G72520	2
AT1G72570	2
AT1G72630	2
AT1G72700	2
AT1G72710	2
AT1G72820	2
AT1G72890	2
AT1G72970	2
AT1G73190	2
AT1G73360	2
AT1G73480	2
AT1G73490	2
AT1G73500	2
AT1G73600	2
AT1G73640	2
AT1G73660	2
AT1G73680	2
AT1G73690	2
AT1G73850	2
AT1G74070	2
AT1G74088	2
AT1G74300	2
AT1G74320	2
AT1G74430	2
AT1G74670	2
AT1G74940	2
AT1G75000	2
AT1G75210	2
AT1G75295	2
AT1G75390	2
AT1G75420	2
AT1G75460	2
AT1G75490	2
AT1G75500	2
AT1G75540	2
AT1G75590	2
AT1G75610	2
AT1G75630	2
AT1G75710	2
AT1G75760	2
AT1G75840	2
AT1G76160	2
AT1G76490	2
AT1G76500	2
AT1G76580	2
AT1G76590	2
AT1G76610	2
AT1G76660	2
AT1G76870	2
AT1G76890	2
AT1G76900	2
AT1G76930	2
AT1G76940	2
AT1G76954	2
AT1G76994	2
AT1G77000	2
AT1G77200	2
AT1G77450	2
AT1G77500	2
AT1G77525	2
AT1G77660	2
AT1G77730	2
AT1G77765	2
AT1G77850	2
AT1G77950	2
AT1G77960	2
AT1G77980	2
AT1G78000	2
AT1G78020	2
AT1G78030	2
AT1G78095	2
AT1G78170	2
AT1G78250	2
AT1G78310	2
AT1G78400	2
AT1G78510	2
AT1G78710	2
AT1G78820	2
AT1G78850	2
AT1G79120	2
AT1G79170	2
AT1G79340	2
AT1G79590	2
AT1G79630	2
AT1G79720	2
AT1G79840	2
AT1G80010	2
AT1G80090	2
AT1G80300	2
AT1G80460	2
AT1G80520	2
AT1G80830	2
AT1G80970	2
AT1G80990	2
AT2G01240	2
AT2G01250	2
AT2G01580	2
AT2G01600	2
AT2G01610	2
AT2G01640	2
AT2G01667	2
AT2G01670	2
AT2G01770	2
AT2G01810	2
AT2G01890	2
AT2G01910	2
AT2G01950	2
AT2G01990	2
AT2G02060	2
AT2G02061	2
AT2G02220	2
AT2G02230	2
AT2G02470	2
AT2G02480	2
AT2G02540	2
AT2G02550	2
AT2G02570	2
AT2G02600	2
AT2G02710	2
AT2G02860	2
AT2G02955	2
AT2G03010	2
AT2G03020	2
AT2G03360	2
AT2G03490	2
AT2G03510	2
AT2G03565	2
AT2G03700	2
AT2G03730	2
AT2G03750	2
AT2G03810	2
AT2G03980	2
AT2G03985	2
AT2G04015	2
AT2G04100	2
AT2G04110	2
AT2G04135	2
AT2G04155	2
AT2G04170	2
AT2G04235	2
AT2G04250	2
AT2G04270	2
AT2G04335	2
AT2G04500	2
AT2G04540	2
AT2G04570	2
AT2G04690	2
AT2G04715	2
AT2G04795	2
AT2G04805	2
AT2G05220	2
AT2G05310	2
AT2G05335	2
AT2G05365	2
AT2G05390	2
AT2G05518	2
AT2G05520	2
AT2G05580	2
AT2G05600	2
AT2G05620	2
AT2G05753	2
AT2G05760	2
AT2G05830	2
AT2G05840	2
AT2G05875	2
AT2G05920	2
AT2G06025	2
AT2G06255	2
AT2G06445	2
AT2G06500	2
AT2G06925	2
AT2G07035	2
AT2G07085	2
AT2G07405	2
AT2G07585	2
AT2G07605	2
AT2G07632	2
AT2G07641	2
AT2G07695	2
AT2G07840	2
AT2G07900	2
AT2G07945	2
AT2G08165	2
AT2G08210	2
AT2G08305	2
AT2G08320	2
AT2G08355	2
AT2G08360	2
AT2G08545	2
AT2G08735	2
AT2G08790	2
AT2G08845	2
AT2G08935	2
AT2G08985	2
AT2G09075	2
AT2G09085	2
AT2G09255	2
AT2G09295	2
AT2G09320	2
AT2G09360	2
AT2G09450	2
AT2G09460	2
AT2G09490	2
AT2G09530	2
AT2G09590	2
AT2G09655	2
AT2G09915	2
AT2G10931	2
AT2G10940	2
AT2G11205	2
AT2G11810	2
AT2G12462	2
AT2G12680	2
AT2G13360	2
AT2G13900	2
AT2G14060	2
AT2G14080	2
AT2G14220	2
AT2G14510	2
AT2G14520	2
AT2G14530	2
AT2G14960	2
AT2G15020	2
AT2G15390	2
AT2G15400	2
AT2G15440	2
AT2G15535	2
AT2G15620	2
AT2G15630	2
AT2G15760	2
AT2G15820	2
AT2G15830	2
AT2G15960	2
AT2G16367	2
AT2G16460	2
AT2G16500	2
AT2G16570	2
AT2G16600	2
AT2G16660	2
AT2G16710	2
AT2G16850	2
AT2G16860	2
AT2G16890	2
AT2G16900	2
AT2G16930	2
AT2G17040	2
AT2G17120	2
AT2G17220	2
AT2G17230	2
AT2G17370	2
AT2G17477	2
AT2G17480	2
AT2G17500	2
AT2G17705	2
AT2G17723	2
AT2G17770	2
AT2G17950	2
AT2G18050	2
AT2G18090	2
AT2G18120	2
AT2G18190	2
AT2G18323	2
AT2G18350	2
AT2G18510	2
AT2G18520	2
AT2G18540	2
AT2G18950	2
AT2G19385	2
AT2G19430	2
AT2G19450	2
AT2G19870	2
AT2G19880	2
AT2G20010	2
AT2G20050	2
AT2G20060	2
AT2G20120	2
AT2G20340	2
AT2G20350	2
AT2G20450	2
AT2G20635	2
AT2G20680	2
AT2G20750	2
AT2G21050	2
AT2G21105	2
AT2G21130	2
AT2G21160	2
AT2G21330	2
AT2G21540	2
AT2G21570	2
AT2G21650	2
AT2G21920	2
AT2G22010	2
AT2G22125	2
AT2G22190	2
AT2G22200	2
AT2G22430	2
AT2G22560	2
AT2G22590	2
AT2G22660	2
AT2G22770	2
AT2G22780	2
AT2G22795	2
AT2G22807	2
AT2G22900	2
AT2G23000	2
AT2G23130	2
AT2G23170	2
AT2G23230	2
AT2G23300	2
AT2G23310	2
AT2G23420	2
AT2G23430	2
AT2G23700	2
AT2G23770	2
AT2G23810	2
AT2G23950	2
AT2G24100	2
AT2G24165	2
AT2G24180	2
AT2G24200	2
AT2G24580	2
AT2G24625	2
AT2G24762	2
AT2G24765	2
AT2G25080	2
AT2G25090	2
AT2G25180	2
AT2G25344	2
AT2G25440	2
AT2G25460	2
AT2G25650	2
AT2G25690	2
AT2G25720	2
AT2G25800	2
AT2G25900	2
AT2G25930	2
AT2G26040	2
AT2G26120	2
AT2G26130	2
AT2G26240	2
AT2G26270	2
AT2G26510	2
AT2G26570	2
AT2G26720	2
AT2G26740	2
AT2G27080	2
AT2G27180	2
AT2G27229	2
AT2G27230	2
AT2G27250	2
AT2G27520	2
AT2G27680	2
AT2G27690	2
AT2G27720	2
AT2G27830	2
AT2G28060	2
AT2G28105	2
AT2G28140	2
AT2G28150	2
AT2G28260	2
AT2G28330	2
AT2G28520	2
AT2G28560	2
AT2G28605	2
AT2G28630	2
AT2G28640	2
AT2G28690	2
AT2G28780	2
AT2G28830	2
AT2G28840	2
AT2G28870	2
AT2G28920	2
AT2G28930	2
AT2G29090	2
AT2G29125	2
AT2G29210	2
AT2G29380	2
AT2G29670	2
AT2G29740	2
AT2G29960	2
AT2G29990	2
AT2G29995	2
AT2G30050	2
AT2G30060	2
AT2G30070	2
AT2G30120	2
AT2G30200	2
AT2G30220	2
AT2G30370	2
AT2G30460	2
AT2G30470	2
AT2G30490	2
AT2G30520	2
AT2G30590	2
AT2G30780	2
AT2G30910	2
AT2G30970	2
AT2G30990	2
AT2G31081	2
AT2G31180	2
AT2G31220	2
AT2G31240	2
AT2G31270	2
AT2G31280	2
AT2G31370	2
AT2G31390	2
AT2G31700	2
AT2G31710	2
AT2G31750	2
AT2G31990	2
AT2G32020	2
AT2G32110	2
AT2G32150	2
AT2G32240	2
AT2G32280	2
AT2G32430	2
AT2G32460	2
AT2G32510	2
AT2G32580	2
AT2G32720	2
AT2G32800	2
AT2G32930	2
AT2G32980	2
AT2G32990	2
AT2G33010	2
AT2G33320	2
AT2G33360	2
AT2G33470	2
AT2G33520	2
AT2G33610	2
AT2G33830	2
AT2G34060	2
AT2G34123	2
AT2G34200	2
AT2G34260	2
AT2G34340	2
AT2G34480	2
AT2G34510	2
AT2G34640	2
AT2G34670	2
AT2G34925	2
AT2G35060	2
AT2G35260	2
AT2G35350	2
AT2G35730	2
AT2G35850	2
AT2G35859	2
AT2G35940	2
AT2G35950	2
AT2G36030	2
AT2G36080	2
AT2G36307	2
AT2G36320	2
AT2G36410	2
AT2G36490	2
AT2G36630	2
AT2G36680	2
AT2G36835	2
AT2G36880	2
AT2G37060	2
AT2G37220	2
AT2G37270	2
AT2G37390	2
AT2G37440	2
AT2G37450	2
AT2G37600	2
AT2G37640	2
AT2G37940	2
AT2G37950	2
AT2G38160	2
AT2G38180	2
AT2G38290	2
AT2G38310	2
AT2G38320	2
AT2G38400	2
AT2G38610	2
AT2G38680	2
AT2G39020	2
AT2G39040	2
AT2G39130	2
AT2G39200	2
AT2G39560	2
AT2G39700	2
AT2G39710	2
AT2G39770	2
AT2G39980	2
AT2G40000	2
AT2G40090	2
AT2G40120	2
AT2G40220	2
AT2G40240	2
AT2G40250	2
AT2G40330	2
AT2G40460	2
AT2G40510	2
AT2G40590	2
AT2G40610	2
AT2G40900	2
AT2G40950	2
AT2G41010	2
AT2G41180	2
AT2G41225	2
AT2G41250	2
AT2G41270	2
AT2G41310	2
AT2G41370	2
AT2G41810	2
AT2G41820	2
AT2G41880	2
AT2G41890	2
AT2G41940	2
AT2G41990	2
AT2G42000	2
AT2G42150	2
AT2G42200	2
AT2G42330	2
AT2G42760	2
AT2G42790	2
AT2G43010	2
AT2G43520	2
AT2G43820	2
AT2G43890	2
AT2G44080	2
AT2G44430	2
AT2G44740	2
AT2G44830	2
AT2G44840	2
AT2G44910	2
AT2G44930	2
AT2G44940	2
AT2G45080	2
AT2G45150	2
AT2G45160	2
AT2G45200	2
AT2G45210	2
AT2G45250	2
[truncated: 16,419 more rows]
