# Supplementary material for: FindIT2: an R/Bioconductor package to identify influential transcription factor and targets based on multi-omics data
Source: BMC Genomics. 2022 Apr 7;23(Suppl 1):272. doi: 10.1186/s12864-022-08506-8 (PMC8988339; doi:10.1186/s12864-022-08506-8)
Supplement: Supplementary file 2 — Additional file 2. The detailed information of unique links between distal peaks and gene promoters. [file 12864_2022_8506_MOESM2_ESM.csv]

seqnames	start	end	width	strand	feature_id	score	gene_id	distanceToTSS	promoter_feature	cor	pvalue	padj	qvalue
Chr1	44842	45374	533	*	ATAC_11	0	AT1G01080	1684	ATAC_12	0.8189190807366231	1.0450894667878213e-4	1	0.0033499061463769025
Chr1	49072	50334	1263	*	ATAC_13	0	AT1G01080	-2012	ATAC_12	0.8454729169639047	3.711248298019303e-5	1	0.0015948627196033683
Chr1	46751	47529	779	*	ATAC_12	0	AT1G01090	1774	ATAC_13	0.8454729169639047	3.711248298019303e-5	1	0.0015948627196033683
Chr1	107423	109077	1655	*	ATAC_34	0	AT1G01240	7557	ATAC_32	0.8584676372332753	2.0807647243313093e-5	1	0.0010393471211908284
Chr1	99168	99916	749	*	ATAC_32	0	AT1G01260	-9029	ATAC_34	0.8584676372332753	2.0807647243313093e-5	1	0.0010393471211908284
Chr1	201671	202073	403	*	ATAC_62	0	AT1G01550	2143	ATAC_61	0.8782985365446465	7.641285760916186e-6	1	4.7711325195939875e-4
Chr1	198400	199859	1460	*	ATAC_61	0	AT1G01560	-2243	ATAC_62	0.8782985365446465	7.641285760916186e-6	1	4.7711325195939875e-4
Chr1	210553	211023	471	*	ATAC_64	0	AT1G01600	-7810	ATAC_65	0.847244820969022	3.440419076993221e-5	1	0.0015099998565911705
Chr1	237736	238498	763	*	ATAC_68	0	AT1G01600	18901	ATAC_65	0.8530100412668771	2.6708173427473722e-5	1	0.0012508691329539824
Chr1	218588	220681	2094	*	ATAC_65	0	AT1G01650	17223	ATAC_68	0.8530100412668771	2.6708173427473722e-5	1	0.0012508691329539824
Chr1	269367	270962	1596	*	ATAC_75	0	AT1G01720	1373	ATAC_74	0.8854611473512795	5.097252645886207e-6	1	3.4416455087713443e-4
Chr1	267729	268543	815	*	ATAC_74	0	AT1G01725	2315	ATAC_75	0.8854611473512795	5.097252645886207e-6	1	3.4416455087713443e-4
Chr1	267729	268543	815	*	ATAC_74	0	AT1G01730	-2253	ATAC_75	0.8854611473512795	5.097252645886207e-6	1	3.4416455087713443e-4
Chr1	447767	448051	285	*	ATAC_118	0	AT1G02250	-8207	ATAC_115	0.8126287093476849	1.303847815647314e-4	1	0.003911345804405088
Chr1	482061	484102	2042	*	ATAC_129	0	AT1G02390	1410	ATAC_128	0.8457649024573494	3.6654304142715683e-5	1	0.0015808841211383759
Chr1	571897	572120	224	*	ATAC_149	0	AT1G02610	-15744	ATAC_145	0.8611668461387895	1.8320811646159967e-5	1	9.472089093577082e-4
Chr1	571897	572120	224	*	ATAC_149	0	AT1G02620	14804	ATAC_145	0.8611668461387895	1.8320811646159967e-5	1	9.472089093577082e-4
Chr1	662243	662841	599	*	ATAC_173	0	AT1G02920	-2262	ATAC_172	0.8073138876141107	1.5620807549213177e-4	1	0.004438736182050814
Chr1	659806	660362	557	*	ATAC_172	0	AT1G02930	2112	ATAC_173	0.8073138876141107	1.5620807549213177e-4	1	0.004438736182050814
Chr1	849487	851031	1545	*	ATAC_203	0	AT1G03440	-1119	ATAC_204	0.8547537248919177	2.468746809724976e-5	1	0.00117786750462934
Chr1	952640	953249	610	*	ATAC_229	0	AT1G03790	-1040	ATAC_230	0.8325002606581369	6.291908122281142e-5	1	0.002337686318219166
Chr1	46751	47529	779	*	ATAC_12	0	AT1G04003	-3455	ATAC_11	0.8189190807366231	1.0450894667878213e-4	1	0.0033499061463769025
Chr1	269367	270962	1596	*	ATAC_75	0	AT1G04043	-1030	ATAC_74	0.8854611473512795	5.097252645886207e-6	1	3.4416455087713443e-4
Chr1	267729	268543	815	*	ATAC_74	0	AT1G04047	-1523	ATAC_75	0.8854611473512795	5.097252645886207e-6	1	3.4416455087713443e-4
Chr1	1084355	1086207	1853	*	ATAC_259	0	AT1G04120	-13274	ATAC_257	0.896438065147565	2.595090789858671e-6	0.5270888903281947	1.9905754547016718e-4
Chr1	1084355	1086207	1853	*	ATAC_259	0	AT1G04130	11080	ATAC_257	0.896438065147565	2.595090789858671e-6	0.5270888903281947	1.9905754547016718e-4
Chr1	1070469	1073376	2908	*	ATAC_257	0	AT1G04150	11054	ATAC_259	0.896438065147565	2.595090789858671e-6	0.5270888903281947	1.9905754547016718e-4
Chr1	1070469	1073376	2908	*	ATAC_257	0	AT1G04160	-12793	ATAC_259	0.896438065147565	2.595090789858671e-6	0.5270888903281947	1.9905754547016718e-4
Chr1	1084355	1086207	1853	*	ATAC_259	0	AT1G04243	-11574	ATAC_257	0.896438065147565	2.595090789858671e-6	0.5270888903281947	1.9905754547016718e-4
Chr1	1647032	1647992	961	*	ATAC_386	0	AT1G04397	-13415	ATAC_389	0.8305960197793703	6.77363046800935e-5	1	0.0024649939888277427
Chr1	1840968	1842122	1155	*	ATAC_419	0	AT1G04443	-1238	ATAC_418	0.8960847837649237	2.6551269018046354e-6	0.5392562737565214	2.0295465966285736e-4
Chr1	1843064	1843536	473	*	ATAC_420	0	AT1G04443	-3334	ATAC_418	0.8168387541194296	1.1254406855753839e-4	1	0.0035193918254778954
Chr1	1890921	1892119	1199	*	ATAC_434	0	AT1G04447	3516	ATAC_432	0.9322901658717566	1.4609636688219987e-7	0.029763190150342404	1.7443421421410178e-5
Chr1	2339124	2340176	1053	*	ATAC_527	0	AT1G04603	-382	ATAC_528	0.846561542398196	3.5428246708299006e-5	1	0.001538211006343991
Chr1	3239452	3240807	1356	*	ATAC_711	0	AT1G04753	7250	ATAC_713	0.8715277943464901	1.0955567770037946e-5	1	6.395595462213896e-4
Chr1	3419659	3422215	2557	*	ATAC_748	0	AT1G04793	-504	ATAC_749	0.9139415250370174	7.448164087042454e-7	0.151544815413418	7.220140449795261e-5
Chr1	3423615	3424304	690	*	ATAC_750	0	AT1G04793	894	ATAC_749	0.8235687166740745	8.826347002788255e-5	1	0.002978233711597266
Chr1	3440697	3441064	368	*	ATAC_752	0	AT1G04793	17976	ATAC_749	0.817237685035114	1.1096463379050615e-4	1	0.0034881901401224965
Chr1	3947147	3947388	242	*	ATAC_870	0	AT1G04867	3967	ATAC_867	0.8116785647364517	1.3472031462836745e-4	1	0.004005882392750949
Chr1	4525759	4526782	1024	*	ATAC_1007	0	AT1G04997	581	ATAC_1008	0.9673319746041785	9.76581088051156e-10	1.9947547646424106e-4	2.2683732080437076e-7
Chr1	4621459	4622228	770	*	ATAC_1034	0	AT1G05013	9932	ATAC_1032	0.8215464196418331	9.50490572540081e-5	1	0.0031413173731743844
Chr1	4906283	4907202	920	*	ATAC_1097	0	AT1G05067	3363	ATAC_1094	0.8121957099747354	1.3234594654488001e-4	1	0.003954167456354681
Chr1	4907439	4907911	473	*	ATAC_1098	0	AT1G05067	4519	ATAC_1094	0.8159663927813234	1.1606318292957689e-4	1	0.0036038132739881195
Chr1	4967570	4968324	755	*	ATAC_1113	0	AT1G05093	14552	ATAC_1109	0.8568173624486111	2.2463137196463366e-5	1	0.0011054220691732197
Chr1	4969909	4971012	1104	*	ATAC_1114	0	AT1G05093	16891	ATAC_1109	0.8143333705912452	1.228971559567367e-4	1	0.003766371995948619
Chr1	5147679	5148486	808	*	ATAC_1171	0	AT1G05133	1020	ATAC_1170	0.8631941452744729	1.6621530698034162e-5	1	8.806963654995883e-4
Chr1	5151010	5152019	1010	*	ATAC_1173	0	AT1G05137	18287	ATAC_1178	0.8363954816887714	5.395168867528844e-5	1	0.002103435616398658
Chr1	5168184	5169119	936	*	ATAC_1177	0	AT1G05137	1187	ATAC_1178	0.8529102956810789	2.682783528655124e-5	1	0.0012529153045919748
Chr1	1494745	1496039	1295	*	ATAC_353	0	AT1G05160	-3739	ATAC_352	0.8028237053873403	1.8121076807785843e-4	1	0.004923340335338853
Chr1	1489702	1490515	814	*	ATAC_352	0	AT1G05170	3732	ATAC_353	0.8028237053873403	1.8121076807785843e-4	1	0.004923340335338853
Chr1	5385992	5389050	3059	*	ATAC_1228	0	AT1G05177	7580	ATAC_1231	0.8104806774092579	1.4035651021184644e-4	1	0.004102282287834061
Chr1	5478211	5478766	556	*	ATAC_1252	0	AT1G05213	2963	ATAC_1253	0.8153351946908697	1.1866614300075297e-4	1	0.0036609612353574834
Chr1	5630482	5631279	798	*	ATAC_1279	0	AT1G05227	1558	ATAC_1278	0.9028740644175237	1.6855527745973984e-6	0.3425835447785974	1.4056927690384548e-4
Chr1	5877764	5878526	763	*	ATAC_1332	0	AT1G05297	19828	ATAC_1325	0.835075577886861	5.6862057057553674e-5	1	0.0021736991278335713
Chr1	5938529	5939578	1050	*	ATAC_1342	0	AT1G05303	7180	ATAC_1345	0.8830698459234273	5.851854416101403e-6	1	3.835343563326605e-4
Chr1	5959681	5960010	330	*	ATAC_1348	0	AT1G05303	-12921	ATAC_1345	0.8455294283883014	3.7023434037880054e-5	1	0.0015930683300415947
Chr1	6139033	6140395	1363	*	ATAC_1387	0	AT1G05333	-3687	ATAC_1385	0.8111263784879572	1.3729456166274365e-4	1	0.0040359060846417855
Chr1	6230961	6232154	1194	*	ATAC_1407	0	AT1G05373	11561	ATAC_1401	0.8751056212165765	9.079612119711788e-6	1	5.482395845891575e-4
Chr1	6230961	6232154	1194	*	ATAC_1407	0	AT1G05377	-11230	ATAC_1401	0.8751056212165765	9.079612119711788e-6	1	5.482395845891575e-4
Chr1	6527720	6529097	1378	*	ATAC_1473	0	AT1G05453	2395	ATAC_1472	0.8692910900172097	1.2286205442365623e-5	1	6.998963894773052e-4
Chr1	6795736	6796324	589	*	ATAC_1528	0	AT1G05507	-17322	ATAC_1533	0.8392396705610102	4.8101312222749884e-5	1	0.0019371692488567782
Chr1	6939278	6939958	681	*	ATAC_1565	0	AT1G05517	2196	ATAC_1566	0.857903918479618	2.136122474188658e-5	1	0.001063092261139031
Chr1	1661061	1661564	504	*	ATAC_389	0	AT1G05560	-13625	ATAC_386	0.8305960197793703	6.77363046800935e-5	1	0.0024649939888277427
Chr1	1647032	1647992	961	*	ATAC_386	0	AT1G05575	14266	ATAC_389	0.8305960197793703	6.77363046800935e-5	1	0.0024649939888277427
Chr1	7334148	7334940	793	*	ATAC_1647	0	AT1G05613	2011	ATAC_1649	0.8340055287772128	5.93167115130792e-5	1	0.0022376308383270354
Chr1	7335367	7336169	803	*	ATAC_1648	0	AT1G05613	782	ATAC_1649	0.876375466472313	8.482484185200237e-6	1	5.176329387145014e-4
Chr1	7339353	7339909	557	*	ATAC_1650	0	AT1G05613	-2400	ATAC_1649	0.9243200234073911	3.115938448606277e-7	0.06344611550283129	3.400298974244183e-5
Chr1	7340353	7341144	792	*	ATAC_1651	0	AT1G05613	-3400	ATAC_1649	0.9428967916289009	4.561453117160334e-8	0.009300711676827578	6.478016303451959e-6
Chr1	7342114	7342714	601	*	ATAC_1652	0	AT1G05613	-5161	ATAC_1649	0.8481624050714045	3.3068060975012856e-5	1	0.0014640199702360285
Chr1	7347803	7349566	1764	*	ATAC_1656	0	AT1G05613	-10850	ATAC_1649	0.884914926229459	5.2619495030624035e-6	1	3.520418548532962e-4
Chr1	7343669	7344109	441	*	ATAC_1653	0	AT1G05617	-637	ATAC_1654	0.9041659415939215	1.5401640606365668e-6	0.31309841172274705	1.321293922292716e-4
Chr1	7345958	7346200	243	*	ATAC_1655	0	AT1G05617	1210	ATAC_1654	0.819236198009406	1.033271644737957e-4	1	0.003324505484446406
Chr1	7391562	7392258	697	*	ATAC_1668	0	AT1G05633	-9086	ATAC_1670	0.8530356805206938	2.6677487152511492e-5	1	0.0012504765479405407
Chr1	7396886	7397229	344	*	ATAC_1669	0	AT1G05633	-4115	ATAC_1670	0.8965691336410576	2.5731107767431436e-6	0.5226451147505139	1.9817100666634586e-4
Chr1	1704483	1705433	951	*	ATAC_395	0	AT1G05675	-1733	ATAC_394	0.8800977327275409	6.918992594265825e-6	1	4.388681520529511e-4
Chr1	1702752	1703124	373	*	ATAC_394	0	AT1G05680	1713	ATAC_395	0.8800977327275409	6.918992594265825e-6	1	4.388681520529511e-4
Chr1	7757279	7757683	405	*	ATAC_1748	0	AT1G05693	-17266	ATAC_1745	0.8105535095445323	1.4000832166388404e-4	1	0.004096643284879525
Chr1	7758073	7758384	312	*	ATAC_1749	0	AT1G05693	-18060	ATAC_1745	0.8476741883741832	3.3773453627900966e-5	1	0.0014882579543446014
Chr1	7759155	7759690	536	*	ATAC_1750	0	AT1G05693	-19142	ATAC_1745	0.873824177207937	9.717666456027996e-6	1	5.775153728672497e-4
Chr1	7757279	7757683	405	*	ATAC_1748	0	AT1G05697	17541	ATAC_1745	0.8105535095445323	1.4000832166388404e-4	1	0.004096643284879525
Chr1	7758073	7758384	312	*	ATAC_1749	0	AT1G05697	18335	ATAC_1745	0.8476741883741832	3.3773453627900966e-5	1	0.0014882579543446014
Chr1	7759155	7759690	536	*	ATAC_1750	0	AT1G05697	19417	ATAC_1745	0.873824177207937	9.717666456027996e-6	1	5.775153728672497e-4
Chr1	8855808	8857341	1534	*	ATAC_1987	0	AT1G05947	-2636	ATAC_1985	0.8353414524498183	5.626549671444092e-5	1	0.0021598180195495807
Chr1	8855808	8857341	1534	*	ATAC_1987	0	AT1G05953	3088	ATAC_1985	0.8353414524498183	5.626549671444092e-5	1	0.0021598180195495807
Chr1	8855808	8857341	1534	*	ATAC_1987	0	AT1G05957	-18970	ATAC_1992	0.850445826251168	2.993043732640341e-5	1	0.0013640146337122023
Chr1	9239266	9239923	658	*	ATAC_2081	0	AT1G06013	940	ATAC_2082	0.8041587717996922	1.7345271443098908e-4	1	0.00476357093892489
Chr1	1839496	1839773	278	*	ATAC_418	0	AT1G06080	-3689	ATAC_420	0.8168387541194296	1.1254406855753839e-4	1	0.0035193918254778954
Chr1	9480925	9481710	786	*	ATAC_2145	0	AT1G06083	2043	ATAC_2146	0.942596584686615	4.728174281743471e-8	0.009640416388275215	6.67169832696637e-6
Chr1	9845784	9846803	1020	*	ATAC_2223	0	AT1G06127	-2079	ATAC_2224	0.9509170396880717	1.615613064401956e-8	0.0032965130527363947	2.711003718461456e-6
Chr1	9867484	9868112	629	*	ATAC_2228	0	AT1G06127	18600	ATAC_2224	0.8952989698837741	2.7928850156107556e-6	0.5671986391653415	2.1176702857830223e-4
Chr1	1880844	1881384	541	*	ATAC_429	0	AT1G06137	-17003	ATAC_424	0.8251830089651618	8.314117758719606e-5	1	0.0028585486889909605
Chr1	1880844	1881384	541	*	ATAC_429	0	AT1G06140	16069	ATAC_424	0.8251830089651618	8.314117758719606e-5	1	0.0028585486889909605
Chr1	1880844	1881384	541	*	ATAC_429	0	AT1G06150	-7113	ATAC_426	0.8748582740203082	9.199944658404417e-6	1	5.531986404448847e-4
Chr1	1890921	1892119	1199	*	ATAC_434	0	AT1G06170	-4016	ATAC_432	0.9322901658717566	1.4609636688219987e-7	0.029763190150342404	1.7443421421410178e-5
Chr1	1890921	1892119	1199	*	ATAC_434	0	AT1G06180	1558	ATAC_432	0.9322901658717566	1.4609636688219987e-7	0.029763190150342404	1.7443421421410178e-5
Chr1	10308240	10308921	682	*	ATAC_2329	0	AT1G06227	-7523	ATAC_2327	0.8061205367226899	1.625546492726476e-4	1	0.004557241123538318
Chr1	10308240	10308921	682	*	ATAC_2329	0	AT1G06233	7888	ATAC_2327	0.8061205367226899	1.625546492726476e-4	1	0.004557241123538318
Chr1	10308240	10308921	682	*	ATAC_2329	0	AT1G06237	7750	ATAC_2327	0.8061205367226899	1.625546492726476e-4	1	0.004557241123538318
Chr1	10308240	10308921	682	*	ATAC_2329	0	AT1G06243	7620	ATAC_2327	0.8061205367226899	1.625546492726476e-4	1	0.004557241123538318
Chr1	10308240	10308921	682	*	ATAC_2329	0	AT1G06247	7490	ATAC_2327	0.8061205367226899	1.625546492726476e-4	1	0.004557241123538318
Chr1	10308240	10308921	682	*	ATAC_2329	0	AT1G06253	7357	ATAC_2328	0.8951838141434315	2.813570564476362e-6	0.571393978086682	2.1199528448881494e-4
Chr1	10309903	10310160	258	*	ATAC_2330	0	AT1G06253	9020	ATAC_2328	0.8204524317570139	9.889735774768457e-5	1	0.003227271349372049
Chr1	10308240	10308921	682	*	ATAC_2329	0	AT1G06257	6593	ATAC_2328	0.8951838141434315	2.813570564476362e-6	0.571393978086682	2.1199528448881494e-4
Chr1	10309903	10310160	258	*	ATAC_2330	0	AT1G06257	8256	ATAC_2328	0.8204524317570139	9.889735774768457e-5	1	0.003227271349372049
Chr1	10299760	10300638	879	*	ATAC_2327	0	AT1G06263	-8112	ATAC_2329	0.8061205367226899	1.625546492726476e-4	1	0.004557241123538318
Chr1	10300971	10301815	845	*	ATAC_2328	0	AT1G06263	-6935	ATAC_2329	0.8951838141434315	2.813570564476362e-6	0.571393978086682	2.1199528448881494e-4
Chr1	10299760	10300638	879	*	ATAC_2327	0	AT1G06267	-8242	ATAC_2329	0.8061205367226899	1.625546492726476e-4	1	0.004557241123538318
Chr1	10300971	10301815	845	*	ATAC_2328	0	AT1G06267	-7065	ATAC_2329	0.8951838141434315	2.813570564476362e-6	0.571393978086682	2.1199528448881494e-4
Chr1	10299760	10300638	879	*	ATAC_2327	0	AT1G06273	-8372	ATAC_2329	0.8061205367226899	1.625546492726476e-4	1	0.004557241123538318
Chr1	10300971	10301815	845	*	ATAC_2328	0	AT1G06273	-7195	ATAC_2329	0.8951838141434315	2.813570564476362e-6	0.571393978086682	2.1199528448881494e-4
Chr1	10299760	10300638	879	*	ATAC_2327	0	AT1G06277	-8492	ATAC_2329	0.8061205367226899	1.625546492726476e-4	1	0.004557241123538318
Chr1	10300971	10301815	845	*	ATAC_2328	0	AT1G06277	-7315	ATAC_2329	0.8951838141434315	2.813570564476362e-6	0.571393978086682	2.1199528448881494e-4
Chr1	10299760	10300638	879	*	ATAC_2327	0	AT1G06283	-8626	ATAC_2329	0.8061205367226899	1.625546492726476e-4	1	0.004557241123538318
Chr1	10300971	10301815	845	*	ATAC_2328	0	AT1G06283	-7449	ATAC_2329	0.8951838141434315	2.813570564476362e-6	0.571393978086682	2.1199528448881494e-4
Chr1	10326500	10327375	876	*	ATAC_2332	0	AT1G06287	-1443	ATAC_2333	0.815301654454142	1.1880580550660613e-4	1	0.0036609612353574834
Chr1	10491207	10492756	1550	*	ATAC_2367	0	AT1G06297	-1184	ATAC_2366	0.8894943236066596	4.01026605702343e-6	0.8139436502637605	2.8399772864016364e-4
Chr1	10491207	10492756	1550	*	ATAC_2367	0	AT1G06303	1424	ATAC_2366	0.8894943236066596	4.01026605702343e-6	0.8139436502637605	2.8399772864016364e-4
Chr1	10801729	10802422	694	*	ATAC_2451	0	AT1G06343	1430	ATAC_2452	0.8260236905473299	8.057336027138594e-5	1	0.002788644280816245
Chr1	10809547	10810209	663	*	ATAC_2455	0	AT1G06347	4166	ATAC_2457	0.8653201775639507	1.4983687568192454e-5	1	8.139399037101283e-4
Chr1	10816283	10817309	1027	*	ATAC_2458	0	AT1G06347	-1906	ATAC_2457	0.832070591649664	6.398022882505705e-5	1	0.0023618144533629547
Chr1	10941646	10942721	1076	*	ATAC_2482	0	AT1G06373	-11566	ATAC_2486	0.8063058121593065	1.6155549368711692e-4	1	0.004549531440865238
Chr1	10955355	10955561	207	*	ATAC_2487	0	AT1G06373	1066	ATAC_2486	0.9234349892144429	3.3720472434401207e-7	0.06865791671895995	3.6555910680734055e-5
Chr1	11199997	11200379	383	*	ATAC_2549	0	AT1G06433	2384	ATAC_2548	0.931494900247406	1.581996050861147e-7	0.03222779074972294	1.878649975790106e-5
Chr1	1998907	1999397	491	*	ATAC_452	0	AT1G06520	-2551	ATAC_451	0.9212152227942537	4.0941660059027897e-7	0.08335107863117194	4.348824473338679e-5
Chr1	11755177	11756650	1474	*	ATAC_2668	0	AT1G06573	-15857	ATAC_2664	0.8124902797152675	1.3100911841737307e-4	1	0.003922939103464692
Chr1	11827230	11827501	272	*	ATAC_2686	0	AT1G06607	3942	ATAC_2688	0.8225045970170203	9.178177414420872e-5	1	0.0030640372981003573
Chr1	11911379	11911777	399	*	ATAC_2707	0	AT1G06627	16438	ATAC_2710	0.8157987404274574	1.167498740071085e-4	1	0.0036208744814303067
Chr1	11914209	11914781	573	*	ATAC_2708	0	AT1G06627	13434	ATAC_2710	0.836759884258696	5.3170487389654115e-5	1	0.002086478418717656
Chr1	11929550	11930385	836	*	ATAC_2711	0	AT1G06627	-1333	ATAC_2710	0.8199690525352242	1.0063859865903385e-4	1	0.0032663187658257997
Chr1	11930927	11931408	482	*	ATAC_2712	0	AT1G06627	-2710	ATAC_2710	0.80854026629539	1.4990171148178047e-4	1	0.004311539670408309
Chr1	11911379	11911777	399	*	ATAC_2707	0	AT1G06633	-16121	ATAC_2710	0.8157987404274574	1.167498740071085e-4	1	0.0036208744814303067
Chr1	11914209	11914781	573	*	ATAC_2708	0	AT1G06633	-13117	ATAC_2710	0.836759884258696	5.3170487389654115e-5	1	0.002086478418717656
Chr1	11929550	11930385	836	*	ATAC_2711	0	AT1G06633	1650	ATAC_2710	0.8199690525352242	1.0063859865903385e-4	1	0.0032663187658257997
Chr1	11930927	11931408	482	*	ATAC_2712	0	AT1G06633	3027	ATAC_2710	0.80854026629539	1.4990171148178047e-4	1	0.004311539670408309
Chr1	12167181	12169369	2189	*	ATAC_2757	0	AT1G06677	15028	ATAC_2760	0.8558581388860229	2.3475166333858238e-5	1	0.00114539827846907
Chr1	12177011	12178110	1100	*	ATAC_2758	0	AT1G06677	6287	ATAC_2760	0.8156425327417194	1.1739272818446957e-4	1	0.003636537670455747
Chr1	12984514	12985067	554	*	ATAC_2866	0	AT1G06867	1998	ATAC_2867	0.865849023527528	1.459805348155207e-5	1	7.996935846580342e-4
Chr1	12984514	12985067	554	*	ATAC_2866	0	AT1G06873	-1755	ATAC_2867	0.865849023527528	1.459805348155207e-5	1	7.996935846580342e-4
Chr1	12984514	12985067	554	*	ATAC_2866	0	AT1G06877	-2122	ATAC_2867	0.865849023527528	1.459805348155207e-5	1	7.996935846580342e-4
Chr1	13502743	13503940	1198	*	ATAC_2939	0	AT1G06963	1656	ATAC_2938	0.8384424836865142	4.968480987207214e-5	1	0.0019906111698923135
Chr1	13836421	13838424	2004	*	ATAC_2965	0	AT1G06983	662	ATAC_2966	0.8863576498170166	4.836361221075849e-6	0.9812590008665212	3.2941520758936877e-4
Chr1	14148976	14150872	1897	*	ATAC_2979	0	AT1G07013	5096	ATAC_2980	0.836274446773476	5.421327387032334e-5	1	0.002111762011403798
Chr1	16836730	16839444	2715	*	ATAC_3097	0	AT1G07267	-18515	ATAC_3095	0.888374959757743	4.290194817744827e-6	0.8706263951442287	2.990067104883612e-4
Chr1	17008125	17009516	1392	*	ATAC_3136	0	AT1G07287	3542	ATAC_3137	0.9062428843908609	1.3286748686936245e-6	0.2701833771991111	1.185236675746984e-4
Chr1	17015403	17015642	240	*	ATAC_3138	0	AT1G07287	-2343	ATAC_3137	0.8377016151975512	5.119527829381053e-5	1	0.0020393610254317855
Chr1	17381033	17381491	459	*	ATAC_3201	0	AT1G07367	-7497	ATAC_3205	0.9016617332987755	1.8323789774440067e-6	0.37238521769105826	1.5090628366049488e-4
Chr1	17382085	17383251	1167	*	ATAC_3202	0	AT1G07367	-5737	ATAC_3205	0.8673521524846234	1.3547202944359915e-5	1	7.547836325137469e-4
Chr1	17391978	17392677	700	*	ATAC_3206	0	AT1G07367	2988	ATAC_3205	0.9181168101513325	5.318421017017453e-7	0.10824954585406812	5.439356688722245e-5
Chr1	17381033	17381491	459	*	ATAC_3201	0	AT1G07373	11534	ATAC_3206	0.919658358427097	4.675422120513865e-7	0.09517242514296818	4.8647005134053336e-5
Chr1	17382085	17383251	1167	*	ATAC_3202	0	AT1G07373	9774	ATAC_3206	0.8192127599302355	1.0341412714629642e-4	1	0.003324505484446406
Chr1	17387416	17387893	478	*	ATAC_3205	0	AT1G07373	5132	ATAC_3206	0.9181168101513325	5.318421017017453e-7	0.10824954585406812	5.439356688722245e-5
Chr1	17763471	17764678	1208	*	ATAC_3267	0	AT1G07467	640	ATAC_3266	0.8241024407974044	8.654160386330543e-5	1	0.0029325580230449965
Chr1	2302702	2302975	274	*	ATAC_518	0	AT1G07480	-3157	ATAC_517	0.8374095856111253	5.1801114211031665e-5	1	0.0020548086795676834
Chr1	2302702	2302975	274	*	ATAC_518	0	AT1G07485	1326	ATAC_517	0.8374095856111253	5.1801114211031665e-5	1	0.0020548086795676834
Chr1	2302702	2302975	274	*	ATAC_518	0	AT1G07490	-680	ATAC_517	0.8374095856111253	5.1801114211031665e-5	1	0.0020548086795676834
Chr1	2340670	2341625	956	*	ATAC_528	0	AT1G07590	-1278	ATAC_527	0.846561542398196	3.5428246708299006e-5	1	0.001538211006343991
Chr1	2340670	2341625	956	*	ATAC_528	0	AT1G07600	-1348	ATAC_527	0.846561542398196	3.5428246708299006e-5	1	0.001538211006343991
Chr1	2339124	2340176	1053	*	ATAC_527	0	AT1G07610	-1270	ATAC_528	0.846561542398196	3.5428246708299006e-5	1	0.001538211006343991
Chr1	19173883	19175689	1807	*	ATAC_3557	0	AT1G07763	-1914	ATAC_3556	0.9651478288047791	1.5273295386619356e-9	3.1193262099908176e-4	3.398072127051121e-7
Chr1	19701015	19701576	562	*	ATAC_3660	0	AT1G07843	-1488	ATAC_3659	0.9485359727389154	2.2365472849226803e-8	0.004562511730296569	3.555122150089949e-6
Chr1	19705435	19707804	2370	*	ATAC_3661	0	AT1G07843	-5908	ATAC_3659	0.929759668443773	1.875927729884193e-7	0.038211897486649056	2.1818258167925043e-5
Chr1	19982067	19982856	790	*	ATAC_3725	0	AT1G07897	650	ATAC_3724	0.894929016343452	2.8598003698095836e-6	0.5807396610972322	2.1425496618789205e-4
Chr1	19982067	19982856	790	*	ATAC_3725	0	AT1G07903	429	ATAC_3724	0.894929016343452	2.8598003698095836e-6	0.5807396610972322	2.1425496618789205e-4
Chr1	19980955	19981721	767	*	ATAC_3724	0	AT1G07907	1204	ATAC_3725	0.894929016343452	2.8598003698095836e-6	0.5807396610972322	2.1425496618789205e-4
Chr1	20013314	20015320	2007	*	ATAC_3733	0	AT1G07927	-3422	ATAC_3734	0.8290660334773395	7.182632609617582e-5	1	0.0025646242551976913
Chr1	2522659	2522942	284	*	ATAC_567	0	AT1G08090	-1080	ATAC_568	0.8650615334238548	1.5175384632723501e-5	1	8.208852313286818e-4
Chr1	21063109	21064320	1212	*	ATAC_3970	0	AT1G08127	2616	ATAC_3969	0.8613895878204433	1.8127261381934354e-5	1	9.438003229373351e-4
Chr1	22131964	22132474	511	*	ATAC_4150	0	AT1G08297	3092	ATAC_4149	0.8623387729059326	1.7321598558071023e-5	1	9.097516864761831e-4
Chr1	22135361	22136641	1281	*	ATAC_4151	0	AT1G08297	6489	ATAC_4149	0.9331556426235613	1.3382722490484752e-7	0.02726622645656344	1.6288073683068474e-5
Chr1	22397207	22398120	914	*	ATAC_4210	0	AT1G08347	-2572	ATAC_4208	0.8430710395700779	4.1066699955093496e-5	1	0.0017293541698293453
Chr1	22870920	22871570	651	*	ATAC_4298	0	AT1G08443	3603	ATAC_4297	0.8357844355358118	5.5283162001887415e-5	1	0.0021364065143865507
Chr1	23015265	23016646	1382	*	ATAC_4331	0	AT1G08497	7542	ATAC_4335	0.8906173225042016	3.74507137652349e-6	0.7602270190060093	2.6970510386244503e-4
Chr1	23019267	23019716	450	*	ATAC_4332	0	AT1G08497	4472	ATAC_4335	0.945563594251418	3.287120311335555e-8	0.006704213359781318	4.961803383824292e-6
Chr1	23020080	23020832	753	*	ATAC_4333	0	AT1G08497	3356	ATAC_4335	0.9263988969981604	2.578429795912265e-7	0.052506628677998185	2.8634750651573375e-5
Chr1	23021612	23023046	1435	*	ATAC_4334	0	AT1G08497	1142	ATAC_4335	0.9615675126680849	2.9996505837921224e-9	6.124116628375835e-4	5.951186471503371e-7
Chr1	23169875	23170760	886	*	ATAC_4371	0	AT1G08533	2930	ATAC_4372	0.9035780936336455	1.6049474627376752e-6	0.32624248559307545	1.3625873139244365e-4
Chr1	23680311	23680960	650	*	ATAC_4486	0	AT1G08637	10623	ATAC_4491	0.8924294560070697	3.3483700680207445e-6	0.6798095298000477	2.455595465856238e-4
Chr1	23687855	23690742	2888	*	ATAC_4490	0	AT1G08637	841	ATAC_4491	0.84203387845734	4.287993857228887e-5	1	0.0017785504210579685
Chr1	23694131	23694375	245	*	ATAC_4492	0	AT1G08637	-2546	ATAC_4491	0.9564851934038793	7.059105279684247e-9	0.001440735151162436	1.2757962875338022e-6
Chr1	2754521	2756066	1546	*	ATAC_620	0	AT1G08645	-1925	ATAC_619	0.8679480001751644	1.3148623356736948e-5	1	7.390723662591785e-4
Chr1	23801500	23802818	1319	*	ATAC_4521	0	AT1G08653	-4822	ATAC_4523	0.8048724572018858	1.6941993995712938e-4	1	0.0046840311468583475
Chr1	23989948	23990936	989	*	ATAC_4571	0	AT1G08717	18906	ATAC_4576	0.815516286022477	1.1791443152215233e-4	1	0.003649992056326834
Chr1	24122386	24122905	520	*	ATAC_4601	0	AT1G08733	-12257	ATAC_4604	0.8397888607747617	4.7035156104312805e-5	1	0.0019070390069746998
Chr1	24126057	24127853	1797	*	ATAC_4602	0	AT1G08733	-7309	ATAC_4604	0.8747235019281606	9.266073131429896e-6	1	5.555451396807712e-4
Chr1	24137058	24137678	621	*	ATAC_4605	0	AT1G08733	1894	ATAC_4604	0.8190783217339498	1.0391411365831106e-4	1	0.0033357020426568974
Chr1	24139022	24139819	798	*	ATAC_4606	0	AT1G08733	3858	ATAC_4604	0.8928821884420687	3.2550003189933243e-6	0.6608789897668096	2.3926536366902462e-4
Chr1	24897900	24899292	1393	*	ATAC_4759	0	AT1G08847	-13219	ATAC_4762	0.8224110467413521	9.209658865455748e-5	1	0.0030714383037979335
Chr1	24964998	24965648	651	*	ATAC_4772	0	AT1G08857	-11009	ATAC_4769	0.8058111329901002	1.6423464579724096e-4	1	0.004584854902422627
Chr1	24952213	24952827	615	*	ATAC_4769	0	AT1G08863	-11505	ATAC_4772	0.8058111329901002	1.6423464579724096e-4	1	0.004584854902422627
Chr1	24967241	24969755	2515	*	ATAC_4773	0	AT1G08863	2907	ATAC_4772	0.83579175714088	5.5267047206820157e-5	1	0.0021364065143865507
Chr1	24964998	24965648	651	*	ATAC_4772	0	AT1G08867	4471	ATAC_4773	0.83579175714088	5.5267047206820157e-5	1	0.0021364065143865507
Chr1	25023470	25024067	598	*	ATAC_4779	0	AT1G08883	830	ATAC_4778	0.8422868120857904	4.243168436252219e-5	1	0.0017687688963334695
Chr1	25530053	25530598	546	*	ATAC_4896	0	AT1G08967	6719	ATAC_4899	0.9006377574924704	1.9646793044779933e-6	0.3992444461422775	1.6049949818625184e-4
Chr1	25530960	25532313	1354	*	ATAC_4897	0	AT1G08967	5004	ATAC_4899	0.8167656128821403	1.128356671090366e-4	1	0.003522674603099042
Chr1	25536104	25536471	368	*	ATAC_4898	0	AT1G08967	846	ATAC_4899	0.8428289830661955	4.1484032214357305e-5	1	0.0017391568637265787
Chr1	25738793	25739339	547	*	ATAC_4958	0	AT1G08993	989	ATAC_4959	0.8103340603428719	1.410596257922524e-4	1	0.004111901597331973
Chr1	25956425	25956833	409	*	ATAC_5007	0	AT1G09033	-1308	ATAC_5006	0.9034810786335625	1.6158572777267521e-6	0.32845369298623917	1.3683275792131981e-4
Chr1	25956425	25956833	409	*	ATAC_5007	0	AT1G09037	1516	ATAC_5006	0.9034810786335625	1.6158572777267521e-6	0.32845369298623917	1.3683275792131981e-4
Chr1	26001460	26002237	778	*	ATAC_5018	0	AT1G09043	5316	ATAC_5016	0.9169530563381507	5.852116386207751e-7	0.11909876142226843	5.8758692685464965e-5
Chr1	26001460	26002237	778	*	ATAC_5018	0	AT1G09047	-4448	ATAC_5016	0.9169530563381507	5.852116386207751e-7	0.11909876142226843	5.8758692685464965e-5
Chr1	26181399	26182510	1112	*	ATAC_5064	0	AT1G09073	1173	ATAC_5065	0.8049351503836983	1.690694360181699e-4	1	0.004682177636159509
Chr1	26895645	26896930	1286	*	ATAC_5253	0	AT1G09237	388	ATAC_5252	0.9287253289903036	2.0722548313693615e-7	0.04220602860146606	2.3670951291659275e-5
Chr1	26981537	26982201	665	*	ATAC_5277	0	AT1G09263	1932	ATAC_5276	0.877700000264559	7.895209943013752e-6	1	4.888040193093766e-4
Chr1	27093976	27094591	616	*	ATAC_5306	0	AT1G09293	3342	ATAC_5305	0.8961650125265236	2.6413910319199942e-6	0.5364718013650147	2.0202175274085688e-4
Chr1	27377464	27378007	544	*	ATAC_5375	0	AT1G09337	14151	ATAC_5370	0.8325939319253736	6.26897047496942e-5	1	0.0023311335155889686
Chr1	27441603	27442337	735	*	ATAC_5389	0	AT1G09343	-3756	ATAC_5388	0.8160140702239391	1.1586851488000094e-4	1	0.003600310738695587
Chr1	27436843	27437976	1134	*	ATAC_5388	0	AT1G09353	3609	ATAC_5389	0.8160140702239391	1.1586851488000094e-4	1	0.003600310738695587
Chr1	27931182	27931610	429	*	ATAC_5487	0	AT1G09433	4010	ATAC_5489	0.8459670745265513	3.633984141283226e-5	1	0.0015724619253524668
Chr1	28295679	28297114	1436	*	ATAC_5565	0	AT1G09547	-6561	ATAC_5562	0.9095262031620645	1.0445645257114982e-6	0.21246651365877017	9.664297318293857e-5
Chr1	28636726	28637488	763	*	ATAC_5653	0	AT1G09617	3016	ATAC_5654	0.8138090409746634	1.2516111706624883e-4	1	0.0038049163982750646
Chr1	28738905	28739386	482	*	ATAC_5679	0	AT1G09633	781	ATAC_5680	0.93035729256228	1.7698674131935176e-7	0.03605308414045855	2.081145342073662e-5
Chr1	28745646	28747079	1434	*	ATAC_5682	0	AT1G09633	-5477	ATAC_5680	0.8942164807799334	2.992499631155123e-6	0.6076420126042035	2.2267932957533337e-4
Chr1	3158246	3158986	741	*	ATAC_697	0	AT1G09750	744	ATAC_696	0.8436894774202252	4.0016367351578604e-5	1	0.001694861230364347
Chr1	3200726	3201661	936	*	ATAC_707	0	AT1G09812	13283	ATAC_704	0.8492615048639479	3.15250860049647e-5	1	0.001407992444229862
Chr1	3186895	3187983	1089	*	ATAC_704	0	AT1G09840	12419	ATAC_707	0.8492615048639479	3.15250860049647e-5	1	0.001407992444229862
Chr1	3186895	3187983	1089	*	ATAC_704	0	AT1G09850	-13701	ATAC_707	0.8492615048639479	3.15250860049647e-5	1	0.001407992444229862
Chr1	3247548	3248346	799	*	ATAC_713	0	AT1G09940	-7993	ATAC_711	0.8715277943464901	1.0955567770037946e-5	1	6.395595462213896e-4
Chr1	3248770	3250523	1754	*	ATAC_714	0	AT1G09970	-1574	ATAC_715	0.9229227089645016	3.5282856326783557e-7	0.07183554265276805	3.7937936794732254e-5
Chr1	3422436	3423333	898	*	ATAC_749	0	AT1G10410	-2744	ATAC_748	0.9139415250370174	7.448164087042454e-7	0.151544815413418	7.220140449795261e-5
Chr1	3419659	3422215	2557	*	ATAC_748	0	AT1G10460	18143	ATAC_752	0.9101423931045649	9.9744348707038e-7	0.202889979704986	9.293505936498509e-5
Chr1	3422436	3423333	898	*	ATAC_749	0	AT1G10460	17025	ATAC_752	0.817237685035114	1.1096463379050615e-4	1	0.0034881901401224965
Chr1	3441431	3441911	481	*	ATAC_753	0	AT1G10460	-1071	ATAC_752	0.9163380575380853	6.152018503229375e-7	0.12519788295367004	6.153573221071994e-5
Chr1	3488201	3488792	592	*	ATAC_766	0	AT1G10570	814	ATAC_765	0.8582284326850882	2.1041059695063048e-5	1	0.0010503280902138931
Chr1	3491634	3492416	783	*	ATAC_767	0	AT1G10570	4247	ATAC_765	0.8140818598538793	1.2397884401642924e-4	1	0.003783701631714297
Chr1	3579249	3579894	646	*	ATAC_793	0	AT1G10760	11033	ATAC_794	0.8194341605158688	1.0259508759166492e-4	1	0.003309655599409082
Chr1	3772797	3776173	3377	*	ATAC_833	0	AT1G11260	-1062	ATAC_834	0.8133861537505551	1.270122461353483e-4	1	0.003844264511766528
Chr1	4088613	4089372	760	*	ATAC_903	0	AT1G12070	-8376	ATAC_900	0.8104838988626297	1.4034109421069436e-4	1	0.004102282287834061
Chr1	4091373	4092687	1315	*	ATAC_904	0	AT1G12070	-11136	ATAC_900	0.8808461562176823	6.6359569152795905e-6	1	4.2444384930385244e-4
Chr1	4080353	4082642	2290	*	ATAC_900	0	AT1G12090	8214	ATAC_904	0.8808461562176823	6.6359569152795905e-6	1	4.2444384930385244e-4
Chr1	4088613	4089372	760	*	ATAC_903	0	AT1G12090	1484	ATAC_904	0.8356362081243864	5.561025468016904e-5	1	0.0021473623871001847
Chr1	4218331	4218912	582	*	ATAC_936	0	AT1G12380	-918	ATAC_935	0.8651004889979975	1.5146381180738971e-5	1	8.199887390694143e-4
Chr1	4242492	4244345	1854	*	ATAC_942	0	AT1G12420	-13280	ATAC_940	0.8135580445152446	1.2625709069161923e-4	1	0.0038274188878290464
Chr1	4229134	4231443	2310	*	ATAC_940	0	AT1G12440	11785	ATAC_942	0.8135580445152446	1.2625709069161923e-4	1	0.0038274188878290464
Chr1	4229134	4231443	2310	*	ATAC_940	0	AT1G12450	-12460	ATAC_942	0.8135580445152446	1.2625709069161923e-4	1	0.0038274188878290464
Chr1	4317769	4318921	1153	*	ATAC_960	0	AT1G12663	6799	ATAC_957	0.8470784876160992	3.465116897694765e-5	1	0.0015142908999752555
Chr1	4317769	4318921	1153	*	ATAC_960	0	AT1G12665	5437	ATAC_958	0.8057753796615397	1.6442970474115124e-4	1	0.004585448963330353
Chr1	4317769	4318921	1153	*	ATAC_960	0	AT1G12667	3910	ATAC_958	0.8057753796615397	1.6442970474115124e-4	1	0.004585448963330353
Chr1	4311003	4311860	858	*	ATAC_957	0	AT1G12672	-6448	ATAC_960	0.8470784876160992	3.465116897694765e-5	1	0.0015142908999752555
Chr1	4312436	4312921	486	*	ATAC_958	0	AT1G12672	-5387	ATAC_960	0.8057753796615397	1.6442970474115124e-4	1	0.004585448963330353
Chr1	4378252	4379820	1569	*	ATAC_977	0	AT1G12840	4046	ATAC_975	0.8889114507629787	4.154041403635337e-6	0.8430627028677917	2.916010271766288e-4
Chr1	4372605	4373598	994	*	ATAC_975	0	AT1G12845	6008	ATAC_977	0.8889114507629787	4.154041403635337e-6	0.8430627028677917	2.916010271766288e-4
Chr1	4527033	4527702	670	*	ATAC_1008	0	AT1G13245	-828	ATAC_1007	0.9673319746041785	9.76581088051156e-10	1.9947547646424106e-4	2.2683732080437076e-7
Chr1	4587269	4587750	482	*	ATAC_1027	0	AT1G13350	-10557	ATAC_1020	0.8459260657420001	3.640344407509757e-5	1	0.0015741814885746343
Chr1	4584254	4585773	1520	*	ATAC_1025	0	AT1G13360	-5884	ATAC_1021	0.8622951399496891	1.7357962787672558e-5	1	9.108925657812972e-4
Chr1	4586300	4586701	402	*	ATAC_1026	0	AT1G13360	-7930	ATAC_1021	0.8412178472079224	4.4353226780865104e-5	1	0.001822462589355074
Chr1	4580891	4581314	424	*	ATAC_1023	0	AT1G13390	13153	ATAC_1030	0.8540444493190427	2.5493374728869514e-5	1	0.001205066405054414
Chr1	4621459	4622228	770	*	ATAC_1034	0	AT1G13440	-10580	ATAC_1032	0.8215464196418331	9.50490572540081e-5	1	0.0031413173731743844
Chr1	4621459	4622228	770	*	ATAC_1034	0	AT1G13448	9215	ATAC_1032	0.8215464196418331	9.50490572540081e-5	1	0.0031413173731743844
Chr1	4610394	4611794	1401	*	ATAC_1032	0	AT1G13470	9790	ATAC_1034	0.8215464196418331	9.50490572540081e-5	1	0.0031413173731743844
Chr1	4655580	4656242	663	*	ATAC_1041	0	AT1G13605	-2295	ATAC_1042	0.8040366345832357	1.7415078775228726e-4	1	0.004778125010474042
Chr1	4889374	4890081	708	*	ATAC_1089	0	AT1G14345	-8963	ATAC_1093	0.8277790830139993	7.542433050828535e-5	1	0.002653595556904832
Chr1	4906283	4907202	920	*	ATAC_1097	0	AT1G14345	7237	ATAC_1093	0.8007404540765403	1.9389058446786544e-4	1	0.005157027718664314
Chr1	4907439	4907911	473	*	ATAC_1098	0	AT1G14345	8393	ATAC_1093	0.910958596545969	9.378068985022952e-7	0.19076961710023538	8.799999298890673e-5
Chr1	4889374	4890081	708	*	ATAC_1089	0	AT1G14350	-17805	ATAC_1098	0.8432217862783788	4.080857537756926e-5	1	0.0017206811691106768
Chr1	4900224	4900713	490	*	ATAC_1093	0	AT1G14350	-7173	ATAC_1098	0.910958596545969	9.378068985022952e-7	0.19076961710023538	8.799999298890673e-5
Chr1	4901124	4902158	1035	*	ATAC_1094	0	AT1G14350	-5728	ATAC_1098	0.8159663927813234	1.1606318292957689e-4	1	0.0036038132739881195
Chr1	4906283	4907202	920	*	ATAC_1097	0	AT1G14350	-684	ATAC_1098	0.8034073319021123	1.7778463530302322e-4	1	0.004858920961079634
Chr1	4937995	4938748	754	*	ATAC_1103	0	AT1G14440	2583	ATAC_1104	0.8793709175746127	7.203520717716759e-6	1	4.536441527561328e-4
Chr1	4942418	4942691	274	*	ATAC_1105	0	AT1G14440	-1085	ATAC_1104	0.8340178396193961	5.928797587525837e-5	1	0.0022376308383270354
Chr1	4967570	4968324	755	*	ATAC_1113	0	AT1G14460	-14285	ATAC_1109	0.8568173624486111	2.2463137196463366e-5	1	0.0011054220691732197
Chr1	4969909	4971012	1104	*	ATAC_1114	0	AT1G14460	-16624	ATAC_1109	0.8143333705912452	1.228971559567367e-4	1	0.003766371995948619
Chr1	4967570	4968324	755	*	ATAC_1113	0	AT1G14470	13532	ATAC_1109	0.8568173624486111	2.2463137196463366e-5	1	0.0011054220691732197
Chr1	4969909	4971012	1104	*	ATAC_1114	0	AT1G14470	15871	ATAC_1109	0.8143333705912452	1.228971559567367e-4	1	0.003766371995948619
Chr1	4952817	4954252	1436	*	ATAC_1109	0	AT1G14518	13240	ATAC_1113	0.8568173624486111	2.2463137196463366e-5	1	0.0011054220691732197
Chr1	4965734	4966336	603	*	ATAC_1112	0	AT1G14518	1156	ATAC_1113	0.911218991478345	9.19428136579205e-7	0.18703558811176135	8.66451562995356e-5
Chr1	4969909	4971012	1104	*	ATAC_1114	0	AT1G14518	-2415	ATAC_1113	0.9550996533123338	8.75850544412801e-9	0.0017875058590811972	1.5635040878172143e-6
Chr1	4952817	4954252	1436	*	ATAC_1109	0	AT1G14520	16058	ATAC_1114	0.8143333705912452	1.228971559567367e-4	1	0.003766371995948619
Chr1	4965734	4966336	603	*	ATAC_1112	0	AT1G14520	3974	ATAC_1114	0.8556880977889522	2.3658497563540746e-5	1	0.001150938217262713
Chr1	4967570	4968324	755	*	ATAC_1113	0	AT1G14520	1986	ATAC_1114	0.9550996533123338	8.75850544412801e-9	0.0017875058590811972	1.5635040878172143e-6
Chr1	5017757	5018811	1055	*	ATAC_1130	0	AT1G14630	-988	ATAC_1131	0.88660745250789	4.765705515755848e-6	0.9669425863247986	3.25780007450115e-4
Chr1	5091487	5091936	450	*	ATAC_1152	0	AT1G14770	-2588	ATAC_1151	0.8207455448572635	9.785377513558143e-5	1	0.003206700132361579
Chr1	5091487	5091936	450	*	ATAC_1152	0	AT1G14780	677	ATAC_1151	0.8207455448572635	9.785377513558143e-5	1	0.003206700132361579
Chr1	5126298	5126768	471	*	ATAC_1161	0	AT1G14850	-2738	ATAC_1160	0.8695957235840474	1.2097361789108337e-5	1	6.927279797640456e-4
Chr1	5126298	5126768	471	*	ATAC_1161	0	AT1G14860	1627	ATAC_1160	0.8695957235840474	1.2097361789108337e-5	1	6.927279797640456e-4
Chr1	5126955	5128171	1217	*	ATAC_1162	0	AT1G14870	1559	ATAC_1164	0.8280047586714522	7.478274957630758e-5	1	0.002636318112317852
Chr1	5128512	5129258	747	*	ATAC_1163	0	AT1G14870	472	ATAC_1164	0.8289748003030374	7.207658245764332e-5	1	0.0025707901962494966
Chr1	5147679	5148486	808	*	ATAC_1171	0	AT1G14920	-495	ATAC_1172	0.8450356451588508	3.7807602575415745e-5	1	0.0016173811013900665
Chr1	5147679	5148486	808	*	ATAC_1171	0	AT1G14930	4617	ATAC_1173	0.8062359872476309	1.619314456045984e-4	1	0.004557200381847276
Chr1	5169260	5171204	1945	*	ATAC_1178	0	AT1G14930	-16155	ATAC_1173	0.8363954816887714	5.395168867528844e-5	1	0.002103435616398658
Chr1	5169260	5171204	1945	*	ATAC_1178	0	AT1G14990	-923	ATAC_1177	0.8529102956810789	2.682783528655124e-5	1	0.0012529153045919748
Chr1	5169260	5171204	1945	*	ATAC_1178	0	AT1G15000	663	ATAC_1177	0.8529102956810789	2.682783528655124e-5	1	0.0012529153045919748
Chr1	5151010	5152019	1010	*	ATAC_1173	0	AT1G15002	18551	ATAC_1178	0.8363954816887714	5.395168867528844e-5	1	0.002103435616398658
Chr1	5168184	5169119	936	*	ATAC_1177	0	AT1G15002	1451	ATAC_1178	0.8529102956810789	2.682783528655124e-5	1	0.0012529153045919748
Chr1	5151010	5152019	1010	*	ATAC_1173	0	AT1G15010	-19161	ATAC_1178	0.8363954816887714	5.395168867528844e-5	1	0.002103435616398658
Chr1	5168184	5169119	936	*	ATAC_1177	0	AT1G15010	-2061	ATAC_1178	0.8529102956810789	2.682783528655124e-5	1	0.0012529153045919748
Chr1	5168184	5169119	936	*	ATAC_1177	0	AT1G15015	-2961	ATAC_1178	0.8529102956810789	2.682783528655124e-5	1	0.0012529153045919748
Chr1	5195422	5197756	2335	*	ATAC_1185	0	AT1G15160	-17588	ATAC_1190	0.8344380676501912	5.83140390376049e-5	1	0.0022128571788491633
Chr1	5264922	5265998	1077	*	ATAC_1199	0	AT1G15250	-15245	ATAC_1197	0.8967990476626957	2.534934251070651e-6	0.514908519748726	1.963842193332872e-4
Chr1	5264922	5265998	1077	*	ATAC_1199	0	AT1G15260	15161	ATAC_1197	0.8967990476626957	2.534934251070651e-6	0.514908519748726	1.963842193332872e-4
Chr1	5248995	5250005	1011	*	ATAC_1197	0	AT1G15290	15149	ATAC_1199	0.8967990476626957	2.534934251070651e-6	0.514908519748726	1.963842193332872e-4
Chr1	5368218	5368696	479	*	ATAC_1225	0	AT1G15580	-1720	ATAC_1224	0.9446218602283881	3.6970918584784785e-8	0.0075393685142394066	5.4136476418267944e-6
Chr1	5368218	5368696	479	*	ATAC_1225	0	AT1G15590	920	ATAC_1224	0.9446218602283881	3.6970918584784785e-8	0.0075393685142394066	5.4136476418267944e-6
Chr1	5366520	5367309	790	*	ATAC_1224	0	AT1G15600	-1613	ATAC_1225	0.9446218602283881	3.6970918584784785e-8	0.0075393685142394066	5.4136476418267944e-6
Chr1	5468992	5469606	615	*	ATAC_1249	0	AT1G15900	4718	ATAC_1248	0.8473028145250517	3.4318427012186385e-5	1	0.0015070731427521246
Chr1	5468992	5469606	615	*	ATAC_1249	0	AT1G15910	3740	ATAC_1248	0.8473028145250517	3.4318427012186385e-5	1	0.0015070731427521246
Chr1	5464910	5465469	560	*	ATAC_1248	0	AT1G15920	-3785	ATAC_1249	0.8473028145250517	3.4318427012186385e-5	1	0.0015070731427521246
Chr1	5479195	5481565	2371	*	ATAC_1253	0	AT1G15950	591	ATAC_1252	0.8153351946908697	1.1866614300075297e-4	1	0.0036609612353574834
Chr1	5630482	5631279	798	*	ATAC_1279	0	AT1G16480	-1468	ATAC_1278	0.9028740644175237	1.6855527745973984e-6	0.3425835447785974	1.4056927690384548e-4
Chr1	5630482	5631279	798	*	ATAC_1279	0	AT1G16489	1298	ATAC_1278	0.9028740644175237	1.6855527745973984e-6	0.3425835447785974	1.4056927690384548e-4
Chr1	5628666	5629753	1088	*	ATAC_1278	0	AT1G16490	1334	ATAC_1279	0.9028740644175237	1.6855527745973984e-6	0.3425835447785974	1.4056927690384548e-4
Chr1	5636467	5636829	363	*	ATAC_1282	0	AT1G16500	-1949	ATAC_1283	0.8551724264880304	2.422183183102813e-5	1	0.0011637988488398098
Chr1	5877764	5878526	763	*	ATAC_1332	0	AT1G17140	-19213	ATAC_1325	0.835075577886861	5.6862057057553674e-5	1	0.0021736991278335713
Chr1	5870601	5872118	1518	*	ATAC_1328	0	AT1G17170	1057	ATAC_1327	0.8024535601974533	1.8341193933026155e-4	1	0.004958100144529682
Chr1	5869341	5870082	742	*	ATAC_1327	0	AT1G17180	-1941	ATAC_1328	0.8024535601974533	1.8341193933026155e-4	1	0.004958100144529682
Chr1	5877764	5878526	763	*	ATAC_1332	0	AT1G17190	2468	ATAC_1330	0.8072958936839062	1.5630221980877015e-4	1	0.004439499002533998
Chr1	5858005	5860080	2076	*	ATAC_1325	0	AT1G17200	-18309	ATAC_1332	0.835075577886861	5.6862057057553674e-5	1	0.0021736991278335713
Chr1	5875056	5875350	295	*	ATAC_1330	0	AT1G17200	-3039	ATAC_1332	0.8072958936839062	1.5630221980877015e-4	1	0.004439499002533998
Chr1	5938529	5939578	1050	*	ATAC_1342	0	AT1G17360	-6869	ATAC_1345	0.8830698459234273	5.851854416101403e-6	1	3.835343563326605e-4
Chr1	5959681	5960010	330	*	ATAC_1348	0	AT1G17360	13232	ATAC_1345	0.8455294283883014	3.7023434037880054e-5	1	0.0015930683300415947
Chr1	5944535	5946747	2213	*	ATAC_1345	0	AT1G17390	12903	ATAC_1348	0.8455294283883014	3.7023434037880054e-5	1	0.0015930683300415947
Chr1	6063061	6064412	1352	*	ATAC_1374	0	AT1G17620	1165	ATAC_1373	0.8498146471829676	3.0771665321075055e-5	1	0.0013859175883613253
Chr1	6061137	6062531	1395	*	ATAC_1373	0	AT1G17630	-1950	ATAC_1374	0.8498146471829676	3.0771665321075055e-5	1	0.0013859175883613253
Chr1	6100506	6101114	609	*	ATAC_1380	0	AT1G17744	868	ATAC_1381	0.9431641205324365	4.4172261340243825e-8	0.009006989120843757	6.327680433756248e-6
Chr1	6101752	6102481	730	*	ATAC_1381	0	AT1G17745	787	ATAC_1380	0.9431641205324365	4.4172261340243825e-8	0.009006989120843757	6.327680433756248e-6
Chr1	6139033	6140395	1363	*	ATAC_1387	0	AT1G17800	10209	ATAC_1383	0.8136587520445288	1.2581639724794014e-4	1	0.0038194608092295395
Chr1	6139033	6140395	1363	*	ATAC_1387	0	AT1G17810	9007	ATAC_1383	0.8136587520445288	1.2581639724794014e-4	1	0.0038194608092295395
Chr1	6139033	6140395	1363	*	ATAC_1387	0	AT1G17820	-3687	ATAC_1385	0.8111263784879572	1.3729456166274365e-4	1	0.0040359060846417855
Chr1	6129632	6130878	1247	*	ATAC_1383	0	AT1G17830	7621	ATAC_1387	0.8136587520445288	1.2581639724794014e-4	1	0.0038194608092295395
Chr1	6135262	6135875	614	*	ATAC_1385	0	AT1G17830	2624	ATAC_1387	0.8111263784879572	1.3729456166274365e-4	1	0.0040359060846417855
Chr1	6139033	6140395	1363	*	ATAC_1387	0	AT1G17910	-18730	ATAC_1392	0.8772271242960998	8.100813241711659e-6	1	4.996574538054351e-4
Chr1	6219243	6219804	562	*	ATAC_1401	0	AT1G18120	-12287	ATAC_1407	0.8751056212165765	9.079612119711788e-6	1	5.482395845891575e-4
Chr1	6326682	6327249	568	*	ATAC_1427	0	AT1G18370	-2303	ATAC_1426	0.8074020740217519	1.5574736475897853e-4	1	0.00443275180795537
Chr1	6324355	6326011	1657	*	ATAC_1426	0	AT1G18382	720	ATAC_1427	0.8074020740217519	1.5574736475897853e-4	1	0.00443275180795537
Chr1	6326682	6327249	568	*	ATAC_1427	0	AT1G18390	1145	ATAC_1426	0.8074020740217519	1.5574736475897853e-4	1	0.00443275180795537
Chr1	6527720	6529097	1378	*	ATAC_1473	0	AT1G18890	-1644	ATAC_1472	0.8692910900172097	1.2286205442365623e-5	1	6.998963894773052e-4
Chr1	6525818	6527628	1811	*	ATAC_1472	0	AT1G18900	-1355	ATAC_1473	0.8692910900172097	1.2286205442365623e-5	1	6.998963894773052e-4
Chr1	6795736	6796324	589	*	ATAC_1528	0	AT1G19630	-7560	ATAC_1527	0.9074011675650255	1.2217977082161557e-6	0.24847577812221136	1.106354456444646e-4
Chr1	6795736	6796324	589	*	ATAC_1528	0	AT1G19710	-18379	ATAC_1533	0.8392396705610102	4.8101312222749884e-5	1	0.0019371692488567782
Chr1	6852961	6854069	1109	*	ATAC_1540	0	AT1G19810	-2972	ATAC_1539	0.9423061650940906	4.8943642449971976e-8	0.009978531935415386	6.7953033153750554e-6
Chr1	6855409	6856538	1130	*	ATAC_1541	0	AT1G19810	-5420	ATAC_1539	0.9295364963093871	1.916893832302383e-7	0.03904463540201755	2.220387997732759e-5
Chr1	6860253	6860886	634	*	ATAC_1542	0	AT1G19810	-10264	ATAC_1539	0.8440834753357415	3.935901183533826e-5	1	0.001674617677148357
Chr1	6861478	6861887	410	*	ATAC_1543	0	AT1G19810	-11489	ATAC_1539	0.8868143047538196	4.707858821623497e-6	0.9552433863426939	3.2291364702862987e-4
Chr1	6850488	6851066	579	*	ATAC_1539	0	AT1G19830	-1049	ATAC_1540	0.9423061650940906	4.8943642449971976e-8	0.009978531935415386	6.7953033153750554e-6
Chr1	6855409	6856538	1130	*	ATAC_1541	0	AT1G19830	3292	ATAC_1540	0.9628891474889165	2.3562298782954464e-9	4.8109030409060766e-4	4.797303425048036e-7
Chr1	6860253	6860886	634	*	ATAC_1542	0	AT1G19830	8136	ATAC_1540	0.9060800375377382	1.344316488515013e-6	0.27336003635708533	1.1967621820833165e-4
Chr1	6861478	6861887	410	*	ATAC_1543	0	AT1G19830	9361	ATAC_1540	0.8850447723383545	5.222397473499638e-6	1	3.501058468853587e-4
Chr1	6850488	6851066	579	*	ATAC_1539	0	AT1G19835	9496	ATAC_1542	0.8440834753357415	3.935901183533826e-5	1	0.001674617677148357
Chr1	6852961	6854069	1109	*	ATAC_1540	0	AT1G19835	6493	ATAC_1542	0.9060800375377382	1.344316488515013e-6	0.27336003635708533	1.1967621820833165e-4
Chr1	6855409	6856538	1130	*	ATAC_1541	0	AT1G19835	4024	ATAC_1542	0.9394410800068914	6.818543354541798e-8	0.013898509661296729	9.068479367364399e-6
Chr1	6861478	6861887	410	*	ATAC_1543	0	AT1G19835	-914	ATAC_1542	0.9143007911049686	7.240283615970434e-7	0.14732239490432	7.075812975805184e-5
Chr1	6864801	6866120	1320	*	ATAC_1545	0	AT1G19835	-4237	ATAC_1542	0.9379427021788636	8.058301286822607e-8	0.016423220937608816	1.0412914297500456e-5
Chr1	6882995	6883788	794	*	ATAC_1550	0	AT1G19850	-2880	ATAC_1552	0.8333321306064495	6.090636188681357e-5	1	0.002284132843926552
Chr1	6939278	6939958	681	*	ATAC_1565	0	AT1G20010	873	ATAC_1566	0.857903918479618	2.136122474188658e-5	1	0.001063092261139031
Chr1	6939278	6939958	681	*	ATAC_1565	0	AT1G20015	-1326	ATAC_1566	0.857903918479618	2.136122474188658e-5	1	0.001063092261139031
Chr1	6939278	6939958	681	*	ATAC_1565	0	AT1G20020	-2666	ATAC_1566	0.857903918479618	2.136122474188658e-5	1	0.001063092261139031
Chr1	7118577	7119508	932	*	ATAC_1604	0	AT1G20550	-245	ATAC_1603	0.830250187857337	6.864335473541261e-5	1	0.0024859584412367393
Chr1	7334148	7334940	793	*	ATAC_1647	0	AT1G21000	-2664	ATAC_1649	0.8340055287772128	5.93167115130792e-5	1	0.0022376308383270354
Chr1	7335367	7336169	803	*	ATAC_1648	0	AT1G21000	-1435	ATAC_1649	0.876375466472313	8.482484185200237e-6	1	5.176329387145014e-4
Chr1	7339353	7339909	557	*	ATAC_1650	0	AT1G21000	1747	ATAC_1649	0.9243200234073911	3.115938448606277e-7	0.06344611550283129	3.400298974244183e-5
Chr1	7340353	7341144	792	*	ATAC_1651	0	AT1G21000	2747	ATAC_1649	0.9428967916289009	4.561453117160334e-8	0.009300711676827578	6.478016303451959e-6
Chr1	7342114	7342714	601	*	ATAC_1652	0	AT1G21000	4508	ATAC_1649	0.8481624050714045	3.3068060975012856e-5	1	0.0014640199702360285
Chr1	7347803	7349566	1764	*	ATAC_1656	0	AT1G21000	10197	ATAC_1649	0.884914926229459	5.2619495030624035e-6	1	3.520418548532962e-4
Chr1	7343669	7344109	441	*	ATAC_1653	0	AT1G21010	-2046	ATAC_1655	0.825044743932772	8.356996290984706e-5	1	0.002870607540645694
Chr1	7344552	7344956	405	*	ATAC_1654	0	AT1G21010	-1199	ATAC_1655	0.819236198009406	1.033271644737957e-4	1	0.003324505484446406
Chr1	7396886	7397229	344	*	ATAC_1669	0	AT1G21100	-8373	ATAC_1667	0.811124378830087	1.373039576800874e-4	1	0.0040359060846417855
Chr1	7396886	7397229	344	*	ATAC_1669	0	AT1G21110	-5282	ATAC_1668	0.8734492160574536	9.911346022016074e-6	1	5.874379687801683e-4
Chr1	7400517	7401944	1428	*	ATAC_1670	0	AT1G21110	-8913	ATAC_1668	0.8530356805206938	2.6677487152511492e-5	1	0.0012504765479405407
Chr1	7388358	7389371	1014	*	ATAC_1667	0	AT1G21120	7451	ATAC_1669	0.811124378830087	1.373039576800874e-4	1	0.0040359060846417855
Chr1	7391562	7392258	697	*	ATAC_1668	0	AT1G21120	4564	ATAC_1669	0.8734492160574536	9.911346022016074e-6	1	5.874379687801683e-4
Chr1	7400517	7401944	1428	*	ATAC_1670	0	AT1G21120	-3693	ATAC_1669	0.8965691336410576	2.5731107767431436e-6	0.5226451147505139	1.9817100666634586e-4
Chr1	7391562	7392258	697	*	ATAC_1668	0	AT1G21130	8477	ATAC_1670	0.8530356805206938	2.6677487152511492e-5	1	0.0012504765479405407
Chr1	7396886	7397229	344	*	ATAC_1669	0	AT1G21130	3506	ATAC_1670	0.8965691336410576	2.5731107767431436e-6	0.5226451147505139	1.9817100666634586e-4
Chr1	7506427	7507682	1256	*	ATAC_1694	0	AT1G21450	-1018	ATAC_1695	0.9206096480350751	4.3125126383468684e-7	0.0877911135326187	4.5408153824359984e-5
Chr1	7645144	7645884	741	*	ATAC_1722	0	AT1G21738	-3918	ATAC_1721	0.814197659740212	1.234798365032849e-4	1	0.003772748343315306
Chr1	7645144	7645884	741	*	ATAC_1722	0	AT1G21740	4237	ATAC_1721	0.814197659740212	1.234798365032849e-4	1	0.003772748343315306
Chr1	7640748	7641431	684	*	ATAC_1721	0	AT1G21750	-4178	ATAC_1722	0.814197659740212	1.234798365032849e-4	1	0.003772748343315306
Chr1	7659716	7660110	395	*	ATAC_1727	0	AT1G21800	-3524	ATAC_1726	0.8500226401276297	3.0492294478991714e-5	1	0.0013800857809931307
Chr1	7656039	7656451	413	*	ATAC_1726	0	AT1G21810	2715	ATAC_1727	0.8500226401276297	3.0492294478991714e-5	1	0.0013800857809931307
Chr1	7730219	7730471	253	*	ATAC_1742	0	AT1G21970	-569	ATAC_1741	0.8251875429008315	8.312714814114561e-5	1	0.0028585486889909605
Chr1	7729312	7729783	472	*	ATAC_1741	0	AT1G21973	1360	ATAC_1742	0.8251875429008315	8.312714814114561e-5	1	0.0028585486889909605
Chr1	7757279	7757683	405	*	ATAC_1748	0	AT1G22030	3245	ATAC_1751	0.9080937414506728	1.1614384282606664e-6	0.2362145089780826	1.0604321335768674e-4
Chr1	7762437	7762892	456	*	ATAC_1752	0	AT1G22030	-1507	ATAC_1751	0.8935946380767159	3.11252078425553e-6	0.6319662200352427	2.2992454766859638e-4
Chr1	7763150	7764015	866	*	ATAC_1753	0	AT1G22030	-2220	ATAC_1751	0.8674589808951872	1.3475004792544888e-5	1	7.514973742522075e-4
Chr1	7764922	7766029	1108	*	ATAC_1754	0	AT1G22030	-3992	ATAC_1751	0.8366130648864759	5.3484091811591314e-5	1	0.002095009619980042
Chr1	7831963	7833202	1240	*	ATAC_1770	0	AT1G22190	-2578	ATAC_1771	0.8220035409650042	9.347844113305263e-5	1	0.003106529555034614
Chr1	7896388	7897060	673	*	ATAC_1788	0	AT1G22360	700	ATAC_1789	0.8520479044153275	2.7881290481261528e-5	1	0.001291598170936718
Chr1	7911572	7912020	449	*	ATAC_1794	0	AT1G22403	-1863	ATAC_1793	0.8119761222454385	1.3334985174600654e-4	1	0.003976783553425967
Chr1	7909274	7911134	1861	*	ATAC_1793	0	AT1G22410	-708	ATAC_1794	0.8119761222454385	1.3334985174600654e-4	1	0.003976783553425967
Chr1	7968942	7969750	809	*	ATAC_1810	0	AT1G22540	5128	ATAC_1809	0.8994343850092774	2.1303918447496e-6	0.43284023266515526	1.6993331159852721e-4
Chr1	7963216	7964057	842	*	ATAC_1809	0	AT1G22550	4634	ATAC_1810	0.8994343850092774	2.1303918447496e-6	0.43284023266515526	1.6993331159852721e-4
Chr1	7963216	7964057	842	*	ATAC_1809	0	AT1G22560	-6190	ATAC_1810	0.8994343850092774	2.1303918447496e-6	0.43284023266515526	1.6993331159852721e-4
Chr1	8038881	8040822	1942	*	ATAC_1828	0	AT1G22720	4842	ATAC_1831	0.8422289384990527	4.253390168032252e-5	1	0.0017713508296582133
Chr1	8038881	8040822	1942	*	ATAC_1828	0	AT1G22730	-5250	ATAC_1831	0.8422289384990527	4.253390168032252e-5	1	0.0017713508296582133
Chr1	8059367	8059653	287	*	ATAC_1833	0	AT1G22810	15383	ATAC_1838	0.8012572061684621	1.9067873845935335e-4	1	0.005093517222259033
Chr1	8059367	8059653	287	*	ATAC_1833	0	AT1G22830	-16342	ATAC_1838	0.8012572061684621	1.9067873845935335e-4	1	0.005093517222259033
Chr1	8102301	8102959	659	*	ATAC_1843	0	AT1G22885	876	ATAC_1842	0.8750332991757275	9.114658410773911e-6	1	5.485982054416539e-4
Chr1	8101162	8101566	405	*	ATAC_1842	0	AT1G22890	-1161	ATAC_1843	0.8750332991757275	9.114658410773911e-6	1	5.485982054416539e-4
Chr1	8177844	8178285	442	*	ATAC_1864	0	AT1G23080	5364	ATAC_1867	0.874406208493454	9.423340140943526e-6	1	5.63322463039639e-4
Chr1	8233094	8234336	1243	*	ATAC_1876	0	AT1G23201	3046	ATAC_1875	0.8124169925371052	1.3134065905226052e-4	1	0.003931974347846967
Chr1	8233094	8234336	1243	*	ATAC_1876	0	AT1G23205	682	ATAC_1877	0.883410361366946	5.73898078271245e-6	1	3.7877081770845234e-4
Chr1	8349941	8350884	944	*	ATAC_1901	0	AT1G23480	17078	ATAC_1898	0.8950970877449985	2.829234588252872e-6	0.5745439847748637	2.1281091790773232e-4
Chr1	8332399	8333648	1250	*	ATAC_1898	0	AT1G23540	16419	ATAC_1901	0.8950970877449985	2.829234588252872e-6	0.5745439847748637	2.1281091790773232e-4
Chr1	8351970	8352750	781	*	ATAC_1902	0	AT1G23540	-1901	ATAC_1901	0.8512593451861348	2.887468626977538e-5	1	0.001330144416384672
Chr1	8332399	8333648	1250	*	ATAC_1898	0	AT1G23550	-17079	ATAC_1901	0.8950970877449985	2.829234588252872e-6	0.5745439847748637	2.1281091790773232e-4
Chr1	8351970	8352750	781	*	ATAC_1902	0	AT1G23550	1241	ATAC_1901	0.8512593451861348	2.887468626977538e-5	1	0.001330144416384672
Chr1	8547680	8549530	1851	*	ATAC_1937	0	AT1G24140	-9899	ATAC_1934	0.8947423248200986	2.894078846608829e-6	0.5876745446712355	2.1620921243634868e-4
Chr1	8537374	8538831	1458	*	ATAC_1934	0	AT1G24150	-10359	ATAC_1937	0.8947423248200986	2.894078846608829e-6	0.5876745446712355	2.1620921243634868e-4
Chr1	8563347	8563894	548	*	ATAC_1940	0	AT1G24150	14155	ATAC_1937	0.8178823101883775	1.0845147004115939e-4	1	0.003433732648771372
Chr1	8547680	8549530	1851	*	ATAC_1937	0	AT1G24180	13971	ATAC_1940	0.8178823101883775	1.0845147004115939e-4	1	0.003433732648771372
Chr1	8852753	8853048	296	*	ATAC_1985	0	AT1G25260	2825	ATAC_1987	0.8353414524498183	5.626549671444092e-5	1	0.0021598180195495807
Chr1	8874898	8875538	641	*	ATAC_1992	0	AT1G25260	-19023	ATAC_1987	0.850445826251168	2.993043732640341e-5	1	0.0013640146337122023
Chr1	8852753	8853048	296	*	ATAC_1985	0	AT1G25270	-4677	ATAC_1987	0.8353414524498183	5.626549671444092e-5	1	0.0021598180195495807
Chr1	8874898	8875538	641	*	ATAC_1992	0	AT1G25270	17171	ATAC_1987	0.850445826251168	2.993043732640341e-5	1	0.0013640146337122023
Chr1	8855808	8857341	1534	*	ATAC_1987	0	AT1G25310	17492	ATAC_1992	0.850445826251168	2.993043732640341e-5	1	0.0013640146337122023
Chr1	8908877	8910217	1341	*	ATAC_2001	0	AT1G25370	-9765	ATAC_1998	0.8819716355679648	6.228720663620077e-6	1	4.022397844119478e-4
Chr1	8910846	8911618	773	*	ATAC_2002	0	AT1G25370	-11734	ATAC_1998	0.8693139603651403	1.2271942507554004e-5	1	6.998963894773052e-4
Chr1	8899105	8899546	442	*	ATAC_1998	0	AT1G25390	9787	ATAC_2001	0.8819716355679648	6.228720663620077e-6	1	4.022397844119478e-4
Chr1	8910846	8911618	773	*	ATAC_2002	0	AT1G25390	-1511	ATAC_2001	0.8160371750571628	1.1577427513518725e-4	1	0.003600310738695587
Chr1	8978118	8978756	639	*	ATAC_2025	0	AT1G25540	-3302	ATAC_2024	0.9028903419869564	1.6836512178049026e-6	0.34220042636762865	1.4056927690384548e-4
Chr1	8979025	8979567	543	*	ATAC_2026	0	AT1G25540	-4209	ATAC_2024	0.8586627926586538	2.0618830243842502e-5	1	0.0010347322189061578
Chr1	8982928	8984208	1281	*	ATAC_2029	0	AT1G25540	-8112	ATAC_2024	0.9470927571564649	2.7038157476028977e-8	0.005515324476432819	4.221578985803659e-6
Chr1	8990273	8991488	1216	*	ATAC_2031	0	AT1G25540	-15457	ATAC_2024	0.8837673943416486	5.622607943407008e-6	1	3.723539431291301e-4
Chr1	8978118	8978756	639	*	ATAC_2025	0	AT1G25550	1791	ATAC_2024	0.9028903419869564	1.6836512178049026e-6	0.34220042636762865	1.4056927690384548e-4
Chr1	8979025	8979567	543	*	ATAC_2026	0	AT1G25550	2698	ATAC_2024	0.8586627926586538	2.0618830243842502e-5	1	0.0010347322189061578
Chr1	8982928	8984208	1281	*	ATAC_2029	0	AT1G25550	6601	ATAC_2024	0.9470927571564649	2.7038157476028977e-8	0.005515324476432819	4.221578985803659e-6
Chr1	8990273	8991488	1216	*	ATAC_2031	0	AT1G25550	13946	ATAC_2024	0.8837673943416486	5.622607943407008e-6	1	3.723539431291301e-4
Chr1	8974672	8976541	1870	*	ATAC_2024	0	AT1G25560	6772	ATAC_2029	0.9470927571564649	2.7038157476028977e-8	0.005515324476432819	4.221578985803659e-6
Chr1	8978118	8978756	639	*	ATAC_2025	0	AT1G25560	4557	ATAC_2029	0.8061880360837301	1.6219004531663143e-4	1	0.004557241123538318
Chr1	8990273	8991488	1216	*	ATAC_2031	0	AT1G25560	-6958	ATAC_2029	0.8634981514368225	1.6378516027274355e-5	1	8.72727065642864e-4
Chr1	9140439	9141678	1240	*	ATAC_2058	0	AT1G26380	-11870	ATAC_2056	0.9502227759122084	1.779218663810005e-8	0.003630086463211639	2.933953573379114e-6
Chr1	9143183	9144154	972	*	ATAC_2059	0	AT1G26380	-14614	ATAC_2056	0.9381432594486668	7.882013364282079e-8	0.01606480435854516	1.0275694629719527e-5
Chr1	9128554	9129206	653	*	ATAC_2056	0	AT1G26410	11232	ATAC_2058	0.9502227759122084	1.779218663810005e-8	0.003630086463211639	2.933953573379114e-6
Chr1	9143183	9144154	972	*	ATAC_2059	0	AT1G26410	-2743	ATAC_2058	0.9382517363686712	7.788036968052368e-8	0.015873499067914656	1.0183366474909578e-5
Chr1	9128554	9129206	653	*	ATAC_2056	0	AT1G26420	14129	ATAC_2059	0.9381432594486668	7.882013364282079e-8	0.01606480435854516	1.0275694629719527e-5
Chr1	9140439	9141678	1240	*	ATAC_2058	0	AT1G26420	1657	ATAC_2059	0.9382517363686712	7.788036968052368e-8	0.015873499067914656	1.0183366474909578e-5
Chr1	9128554	9129206	653	*	ATAC_2056	0	AT1G26430	-14603	ATAC_2059	0.9381432594486668	7.882013364282079e-8	0.01606480435854516	1.0275694629719527e-5
Chr1	9140439	9141678	1240	*	ATAC_2058	0	AT1G26430	-2131	ATAC_2059	0.9382517363686712	7.788036968052368e-8	0.015873499067914656	1.0183366474909578e-5
Chr1	9239266	9239923	658	*	ATAC_2081	0	AT1G26730	-1112	ATAC_2082	0.8041587717996922	1.7345271443098908e-4	1	0.00476357093892489
Chr1	9339773	9340503	731	*	ATAC_2108	0	AT1G26930	-1834	ATAC_2107	0.9254143071990101	2.8222593003474245e-7	0.05747023058483467	3.1185098578378317e-005
Chr1	9482677	9483397	721	*	ATAC_2146	0	AT1G27290	1271	ATAC_2145	0.942596584686615	4.728174281743471e-8	0.009640416388275215	6.67169832696637e-6
Chr1	9480925	9481710	786	*	ATAC_2145	0	AT1G27300	-1446	ATAC_2146	0.942596584686615	4.728174281743471e-8	0.009640416388275215	6.67169832696637e-6
Chr1	9738377	9738853	477	*	ATAC_2199	0	AT1G27921	-7952	ATAC_2197	0.838649598495637	4.9269275941868604e-5	1	0.0019775661107181426
Chr1	9729976	9731546	1571	*	ATAC_2197	0	AT1G27940	6689	ATAC_2199	0.838649598495637	4.9269275941868604e-5	1	0.0019775661107181426
Chr1	9845784	9846803	1020	*	ATAC_2223	0	AT1G28190	1211	ATAC_2224	0.9509170396880717	1.615613064401956e-8	0.0032965130527363947	2.711003718461456e-6
Chr1	9867484	9868112	629	*	ATAC_2228	0	AT1G28190	-19468	ATAC_2224	0.8952989698837741	2.7928850156107556e-6	0.5671986391653415	2.1176702857830223e-4
Chr1	9879948	9881037	1090	*	ATAC_2232	0	AT1G28260	-514	ATAC_2231	0.9085833967440614	1.120303387348212e-6	0.2278529044358161	1.0250024981794328e-4
Chr1	9879948	9881037	1090	*	ATAC_2232	0	AT1G28265	912	ATAC_2231	0.9085833967440614	1.120303387348212e-6	0.2278529044358161	1.0250024981794328e-4
Chr1	9965787	9966901	1115	*	ATAC_2256	0	AT1G28380	2338	ATAC_2255	0.8709771431049561	1.1271335769127531e-5	1	6.550946692247694e-4
Chr1	10213593	10214832	1240	*	ATAC_2306	0	AT1G29220	-870	ATAC_2305	0.8284672130216386	7.348223886896074e-5	1	0.002600270325839877
Chr1	10212524	10212928	405	*	ATAC_2305	0	AT1G29230	-1752	ATAC_2306	0.8284672130216386	7.348223886896074e-5	1	0.002600270325839877
Chr1	10243536	10243810	275	*	ATAC_2311	0	AT1G29290	-642	ATAC_2312	0.955466853352607	8.27736486063253e-9	0.001689327394406493	1.4837776321731692e-6
Chr1	10246736	10248481	1746	*	ATAC_2313	0	AT1G29290	2282	ATAC_2312	0.9037120030383432	1.5899910498074581e-6	0.3232038406585612	1.3516289895055677e-4
Chr1	10246736	10248481	1746	*	ATAC_2313	0	AT1G29300	1222	ATAC_2314	0.8620744127336072	1.754290336586493e-5	1	9.173577952449919e-4
Chr1	10308240	10308921	682	*	ATAC_2329	0	AT1G29410	-8166	ATAC_2327	0.8061205367226899	1.625546492726476e-4	1	0.004557241123538318
Chr1	10308240	10308921	682	*	ATAC_2329	0	AT1G29418	7361	ATAC_2328	0.8951838141434315	2.813570564476362e-6	0.571393978086682	2.1199528448881494e-4
Chr1	10309903	10310160	258	*	ATAC_2330	0	AT1G29418	9024	ATAC_2328	0.8204524317570139	9.889735774768457e-5	1	0.003227271349372049
Chr1	10308240	10308921	682	*	ATAC_2329	0	AT1G29420	-6140	ATAC_2328	0.8951838141434315	2.813570564476362e-6	0.571393978086682	2.1199528448881494e-4
Chr1	10309903	10310160	258	*	ATAC_2330	0	AT1G29420	-7803	ATAC_2328	0.8204524317570139	9.889735774768457e-5	1	0.003227271349372049
Chr1	10299760	10300638	879	*	ATAC_2327	0	AT1G29460	7607	ATAC_2329	0.8061205367226899	1.625546492726476e-4	1	0.004557241123538318
Chr1	10300971	10301815	845	*	ATAC_2328	0	AT1G29460	6430	ATAC_2329	0.8951838141434315	2.813570564476362e-6	0.571393978086682	2.1199528448881494e-4
Chr1	10299760	10300638	879	*	ATAC_2327	0	AT1G29465	-7881	ATAC_2329	0.8061205367226899	1.625546492726476e-4	1	0.004557241123538318
Chr1	10300971	10301815	845	*	ATAC_2328	0	AT1G29465	-6704	ATAC_2329	0.8951838141434315	2.813570564476362e-6	0.571393978086682	2.1199528448881494e-4
Chr1	10328692	10329476	785	*	ATAC_2333	0	AT1G29530	-1843	ATAC_2332	0.815301654454142	1.1880580550660613e-4	1	0.0036609612353574834
Chr1	10326500	10327375	876	*	ATAC_2332	0	AT1G29535	1740	ATAC_2333	0.815301654454142	1.1880580550660613e-4	1	0.0036609612353574834
Chr1	10328692	10329476	785	*	ATAC_2333	0	AT1G29540	1345	ATAC_2332	0.815301654454142	1.1880580550660613e-4	1	0.0036609612353574834
Chr1	10339516	10340044	529	*	ATAC_2335	0	AT1G29550	9090	ATAC_2334	0.87684998007601	8.268007023951336e-6	1	5.078139795068223e-4
Chr1	10330207	10330623	417	*	ATAC_2334	0	AT1G29590	-9368	ATAC_2335	0.87684998007601	8.268007023951336e-6	1	5.078139795068223e-4
Chr1	10364600	10366189	1590	*	ATAC_2340	0	AT1G29690	15963	ATAC_2347	0.8071936128393722	1.5683824954321117e-4	1	0.004450891171520974
Chr1	10475858	10476318	461	*	ATAC_2363	0	AT1G29910	-2355	ATAC_2362	0.8912366605487172	3.6052573988724095e-6	0.7318996992876889	2.6163565795264037e-4
Chr1	10477153	10478247	1095	*	ATAC_2364	0	AT1G29910	-3650	ATAC_2362	0.9014366620063697	1.8607934061501805e-6	0.37815229679124585	1.5280639058430024e-4
Chr1	10473060	10473732	673	*	ATAC_2362	0	AT1G29920	2236	ATAC_2363	0.8912366605487172	3.6052573988724095e-6	0.7318996992876889	2.6163565795264037e-4
Chr1	10473060	10473732	673	*	ATAC_2362	0	AT1G29930	-4152	ATAC_2364	0.9014366620063697	1.8607934061501805e-6	0.37815229679124585	1.5280639058430024e-4
Chr1	10491207	10492756	1550	*	ATAC_2367	0	AT1G29930	13321	ATAC_2364	0.8111244636634143	1.3730355905333203e-4	1	0.0040359060846417855
Chr1	10477153	10478247	1095	*	ATAC_2364	0	AT1G29950	-13450	ATAC_2367	0.8111244636634143	1.3730355905333203e-4	1	0.0040359060846417855
Chr1	10478908	10479352	445	*	ATAC_2365	0	AT1G29950	-12345	ATAC_2367	0.8168121000394826	1.1265025997119804e-4	1	0.003521877795939985
Chr1	10489164	10490310	1147	*	ATAC_2366	0	AT1G29950	-1387	ATAC_2367	0.8894943236066596	4.01026605702343e-6	0.8139436502637605	2.8399772864016364e-4
Chr1	10549954	10551306	1353	*	ATAC_2387	0	AT1G30050	6931	ATAC_2384	0.8478077778358342	3.357919845574973e-5	1	0.0014824561163235793
Chr1	10586449	10587758	1310	*	ATAC_2397	0	AT1G30110	4713	ATAC_2396	0.8884102920228982	4.281113726909661e-6	0.8688049386253197	2.988628505102221e-4
Chr1	10581158	10582206	1049	*	ATAC_2396	0	AT1G30120	4473	ATAC_2397	0.8884102920228982	4.281113726909661e-6	0.8688049386253197	2.988628505102221e-4
Chr1	10581158	10582206	1049	*	ATAC_2396	0	AT1G30130	-5264	ATAC_2397	0.8884102920228982	4.281113726909661e-6	0.8688049386253197	2.988628505102221e-4
Chr1	10616095	10617734	1640	*	ATAC_2402	0	AT1G30140	17552	ATAC_2400	0.8129956549614727	1.2874176847742339e-4	1	0.0038759564087011795
Chr1	10618482	10618998	517	*	ATAC_2403	0	AT1G30140	19939	ATAC_2400	0.8249873809175053	8.374839651479406e-5	1	0.002870607540645694
Chr1	10599635	10600231	597	*	ATAC_2400	0	AT1G30190	-18661	ATAC_2403	0.8249873809175053	8.374839651479406e-5	1	0.002870607540645694
Chr1	10616095	10617734	1640	*	ATAC_2402	0	AT1G30190	-1158	ATAC_2403	0.8192149390318236	1.0340603942235663e-4	1	0.003324505484446406
Chr1	10645567	10646306	740	*	ATAC_2414	0	AT1G30230	6652	ATAC_2412	0.82043548461047755	9.895797775519451e-5	1	0.003227652871487929
Chr1	10638361	10639140	780	*	ATAC_2412	0	AT1G30240	7054	ATAC_2414	0.82043548461047755	9.895797775519451e-5	1	0.003227652871487929
Chr1	10708107	10708663	557	*	ATAC_2432	0	AT1G30400	-18653	ATAC_2440	0.836685520015798	5.3329135906492464e-5	1	0.0020896616168488
Chr1	10813841	10815142	1302	*	ATAC_2457	0	AT1G30515	-3901	ATAC_2455	0.8653201775639507	1.4983687568192454e-5	1	8.139399037101283e-4
Chr1	10816283	10817309	1027	*	ATAC_2458	0	AT1G30515	-6343	ATAC_2455	0.860728214232938	1.870703370076211e-5	1	9.60760859408818e-4
Chr1	10813841	10815142	1302	*	ATAC_2457	0	AT1G30520	3443	ATAC_2455	0.8653201775639507	1.4983687568192454e-5	1	8.139399037101283e-4
Chr1	10816283	10817309	1027	*	ATAC_2458	0	AT1G30520	5885	ATAC_2455	0.860728214232938	1.870703370076211e-5	1	9.60760859408818e-4
Chr1	10809547	10810209	663	*	ATAC_2455	0	AT1G30530	-4402	ATAC_2457	0.8653201775639507	1.4983687568192454e-5	1	8.139399037101283e-4
Chr1	10816283	10817309	1027	*	ATAC_2458	0	AT1G30530	1670	ATAC_2457	0.832070591649664	6.398022882505705e-5	1	0.0023618144533629547
Chr1	10899964	10900704	741	*	ATAC_2477	0	AT1G30720	2038	ATAC_2476	0.9633487418079731	2.162047294133897e-9	4.414597888000239e-4	4.450017259585007e-7
Chr1	10897444	10898119	676	*	ATAC_2476	0	AT1G30730	-2561	ATAC_2477	0.9633487418079731	2.162047294133897e-9	4.414597888000239e-4	4.450017259585007e-7
Chr1	10905031	10905897	867	*	ATAC_2479	0	AT1G30730	4349	ATAC_2477	0.832383276969884	6.320652743626631e-5	1	0.0023404568770955393
Chr1	10908936	10909739	804	*	ATAC_2480	0	AT1G30730	8254	ATAC_2477	0.8175136952056162	1.0988269864659704e-4	1	0.003462429115860452
Chr1	10899964	10900704	741	*	ATAC_2477	0	AT1G30750	5019	ATAC_2479	0.832383276969884	6.320652743626631e-5	1	0.0023404568770955393
Chr1	10899964	10900704	741	*	ATAC_2477	0	AT1G30755	9055	ATAC_2480	0.8175136952056162	1.0988269864659704e-4	1	0.003462429115860452
Chr1	10899964	10900704	741	*	ATAC_2477	0	AT1G30757	-8275	ATAC_2480	0.8175136952056162	1.0988269864659704e-4	1	0.003462429115860452
Chr1	10954238	10954705	468	*	ATAC_2486	0	AT1G30810	-11945	ATAC_2482	0.8063058121593065	1.6155549368711692e-4	1	0.004549531440865238
Chr1	11069190	11070214	1025	*	ATAC_2514	0	AT1G31040	2349	ATAC_2516	0.9181278872881815	5.313546484238154e-7	0.10815086243088654	5.439356688722245e-5
Chr1	11070907	11071413	507	*	ATAC_2515	0	AT1G31040	1150	ATAC_2516	0.9373920646229388	8.559636098097839e-8	0.01744488075336732	1.1049915093369623e-5
Chr1	11196238	11198110	1873	*	ATAC_2548	0	AT1G31310	2030	ATAC_2549	0.931494900247406	1.581996050861147e-7	0.03222779074972294	1.878649975790106e-5
Chr1	11410533	11411092	560	*	ATAC_2587	0	AT1G31830	9868	ATAC_2591	0.8659893543944843	1.4497136132305505e-5	1	7.98603546439321e-4
Chr1	11616015	11616559	545	*	ATAC_2634	0	AT1G32230	4123	ATAC_2633	0.820348051826234	9.927121715643806e-5	1	0.0032370693483702593
Chr1	11709952	11710452	501	*	ATAC_2659	0	AT1G32450	9535	ATAC_2662	0.8778064905787999	7.849519960635397e-6	1	4.8724528811743944e-4
Chr1	11717275	11719019	1745	*	ATAC_2661	0	AT1G32450	968	ATAC_2662	0.8987557522906515	2.228944027230269e-6	0.4528233527959925	1.7599738524168762e-4
Chr1	11728162	11728413	252	*	ATAC_2663	0	AT1G32450	-8173	ATAC_2662	0.8635334108724348	1.635052467742946e-5	1	8.715875646231088e-4
Chr1	11755177	11756650	1474	*	ATAC_2668	0	AT1G32460	17058	ATAC_2664	0.8124902797152675	1.3100911841737307e-4	1	0.003922939103464692
Chr1	11737385	11739092	1708	*	ATAC_2664	0	AT1G32510	-17598	ATAC_2668	0.8124902797152675	1.3100911841737307e-4	1	0.003922939103464692
Chr1	11820989	11823742	2754	*	ATAC_2685	0	AT1G32650	-10264	ATAC_2682	0.8360208092757552	5.4764883501373304e-5	1	0.0021269689814388745
Chr1	11820989	11823742	2754	*	ATAC_2685	0	AT1G32660	9948	ATAC_2682	0.8360208092757552	5.4764883501373304e-5	1	0.0021269689814388745
Chr1	11809732	11810737	1006	*	ATAC_2682	0	AT1G32690	11086	ATAC_2685	0.8360208092757552	5.4764883501373304e-5	1	0.0021269689814388745
Chr1	11830821	11831754	934	*	ATAC_2688	0	AT1G32700	3461	ATAC_2686	0.8225045970170203	9.178177414420872e-5	1	0.0030640372981003573
Chr1	11873937	11875407	1471	*	ATAC_2700	0	AT1G32810	-5903	ATAC_2702	0.8221513022478801	9.29753998128454e-5	1	0.0030927113086992
Chr1	11914209	11914781	573	*	ATAC_2708	0	AT1G32870	2577	ATAC_2707	0.867241962652678	1.3622013176339546e-5	1	7.583112257658503e-4
Chr1	11927189	11928945	1757	*	ATAC_2710	0	AT1G32870	15557	ATAC_2707	0.8157987404274574	1.167498740071085e-4	1	0.0036208744814303067
Chr1	11911379	11911777	399	*	ATAC_2707	0	AT1G32880	2957	ATAC_2708	0.867241962652678	1.3622013176339546e-5	1	7.583112257658503e-4
Chr1	11927189	11928945	1757	*	ATAC_2710	0	AT1G32880	-12453	ATAC_2708	0.836759884258696	5.3170487389654115e-5	1	0.002086478418717656
Chr1	11929550	11930385	836	*	ATAC_2711	0	AT1G32880	-14814	ATAC_2708	0.8129549734181154	1.2892306846025043e-4	1	0.003877194019950395
Chr1	11911379	11911777	399	*	ATAC_2707	0	AT1G32920	-16979	ATAC_2710	0.8157987404274574	1.167498740071085e-4	1	0.0036208744814303067
Chr1	11914209	11914781	573	*	ATAC_2708	0	AT1G32920	-13975	ATAC_2710	0.836759884258696	5.3170487389654115e-5	1	0.002086478418717656
Chr1	11929550	11930385	836	*	ATAC_2711	0	AT1G32920	792	ATAC_2710	0.8199690525352242	1.0063859865903385e-4	1	0.0032663187658257997
Chr1	11930927	11931408	482	*	ATAC_2712	0	AT1G32920	2169	ATAC_2710	0.80854026629539	1.4990171148178047e-4	1	0.004311539670408309
Chr1	11927189	11928945	1757	*	ATAC_2710	0	AT1G32928	-2203	ATAC_2712	0.80854026629539	1.4990171148178047e-4	1	0.004311539670408309
Chr1	12003806	12006392	2587	*	ATAC_2722	0	AT1G33102	-800	ATAC_2721	0.9207739021845791	4.2523358142712597e-7	0.08656777680619002	4.488198707436174e-5
Chr1	12008280	12009296	1017	*	ATAC_2723	0	AT1G33102	-5274	ATAC_2721	0.8379805271740818	5.0622196337718006e-5	1	0.002023252076185883
Chr1	12001646	12003010	1365	*	ATAC_2721	0	AT1G33110	-1843	ATAC_2722	0.9207739021845791	4.2523358142712597e-7	0.08656777680619002	4.488198707436174e-5
Chr1	12184110	12184853	744	*	ATAC_2760	0	AT1G33550	-17488	ATAC_2757	0.8558581388860229	2.3475166333858238e-5	1	0.00114539827846907
Chr1	12184110	12184853	744	*	ATAC_2760	0	AT1G33560	15341	ATAC_2757	0.8558581388860229	2.3475166333858238e-5	1	0.00114539827846907
Chr1	12184110	12184853	744	*	ATAC_2760	0	AT1G33580	-8050	ATAC_2758	0.8156425327417194	1.1739272818446957e-4	1	0.003636537670455747
Chr1	12184110	12184853	744	*	ATAC_2760	0	AT1G33590	6436	ATAC_2758	0.8156425327417194	1.1739272818446957e-4	1	0.003636537670455747
Chr1	12237222	12238005	784	*	ATAC_2771	0	AT1G33720	-13113	ATAC_2767	0.8261605290213087	8.016172208267262e-5	1	0.0027773117647340545
Chr1	12224404	12224774	371	*	ATAC_2767	0	AT1G33760	-12772	ATAC_2771	0.8261605290213087	8.016172208267262e-5	1	0.0027773117647340545
Chr1	12896183	12896754	572	*	ATAC_2854	0	AT1G35210	920	ATAC_2855	0.8933342779403697	3.163965733516065e-6	0.6424084385673684	2.3359403792681577e-4
Chr1	12917911	12918238	328	*	ATAC_2859	0	AT1G35230	840	ATAC_2858	0.910081678175258	1.002005047241535e-6	0.20381684465435337	9.329418906097384e-5
Chr1	12985439	12987483	2045	*	ATAC_2867	0	AT1G35350	-698	ATAC_2866	0.865849023527528	1.459805348155207e-5	1	7.996935846580342e-4
Chr1	12992140	12992977	838	*	ATAC_2868	0	AT1G35350	-7399	ATAC_2866	0.8824143974719434	6.074393160731647e-6	1	3.9517501857619787e-4
Chr1	12984514	12985067	554	*	ATAC_2866	0	AT1G35365	-6324	ATAC_2868	0.8824143974719434	6.074393160731647e-6	1	3.9517501857619787e-4
Chr1	13039514	13040362	849	*	ATAC_2877	0	AT1G35430	-8138	ATAC_2875	0.8227575055797937	9.093517484216521e-5	1	0.0030411611493476143
Chr1	13030786	13031370	585	*	ATAC_2875	0	AT1G35460	-8289	ATAC_2877	0.8227575055797937	9.093517484216521e-5	1	0.0030411611493476143
Chr1	13126357	13126923	567	*	ATAC_2894	0	AT1G35580	-1028	ATAC_2893	0.900159304999647	2.0292102094283963e-6	0.41234971902731615	1.6536162258426183e-4
Chr1	13126357	13126923	567	*	ATAC_2894	0	AT1G35600	-9635	ATAC_2895	0.8122702349154485	1.320066673456202e-4	1	0.003947434189739838
Chr1	13144998	13146832	1835	*	ATAC_2897	0	AT1G35600	8438	ATAC_2895	0.8185560890715605	1.0587548095616599e-4	1	0.0033740350533374014
Chr1	13147289	13148608	1320	*	ATAC_2898	0	AT1G35600	10729	ATAC_2895	0.9042465522108661	1.5314553270377774e-6	0.3113356792548179	1.3180039539933738e-4
Chr1	13140062	13141180	1119	*	ATAC_2895	0	AT1G35610	3807	ATAC_2897	0.8185560890715605	1.0587548095616599e-4	1	0.0033740350533374014
Chr1	13147289	13148608	1320	*	ATAC_2898	0	AT1G35610	-2300	ATAC_2897	0.8401242611534545	4.639380846786292e-5	1	0.0018891635176522792
Chr1	13140062	13141180	1119	*	ATAC_2895	0	AT1G35612	-4462	ATAC_2897	0.8185560890715605	1.0587548095616599e-4	1	0.0033740350533374014
Chr1	13147289	13148608	1320	*	ATAC_2898	0	AT1G35612	1645	ATAC_2897	0.8401242611534545	4.639380846786292e-5	1	0.0018891635176522792
Chr1	13140062	13141180	1119	*	ATAC_2895	0	AT1G35614	-7411	ATAC_2898	0.9042465522108661	1.5314553270377774e-6	0.3113356792548179	1.3180039539933738e-4
Chr1	13144998	13146832	1835	*	ATAC_2897	0	AT1G35614	-1759	ATAC_2898	0.8401242611534545	4.639380846786292e-5	1	0.0018891635176522792
Chr1	13587677	13588395	719	*	ATAC_2945	0	AT1G36210	-6118	ATAC_2946	0.8311300342851236	6.635535091844499e-5	1	0.002431633720772322
Chr1	13602540	13605464	2925	*	ATAC_2947	0	AT1G36210	8025	ATAC_2946	0.8182945240612204	1.0686937619230628e-4	1	0.003394255087659687
Chr1	13587677	13588395	719	*	ATAC_2945	0	AT1G36220	13183	ATAC_2947	0.9083789309414523	1.1373276636937034e-6	0.2313131122250165	1.0398574481172743e-4
Chr1	13590554	13592180	1627	*	ATAC_2946	0	AT1G36220	9398	ATAC_2947	0.8182945240612204	1.0686937619230628e-4	1	0.003394255087659687
Chr1	13839017	13839440	424	*	ATAC_2966	0	AT1G36620	-3452	ATAC_2965	0.8863576498170166	4.836361221075849e-6	0.9812590008665212	3.2941520758936877e-4
Chr1	13839017	13839440	424	*	ATAC_2966	0	AT1G36622	-2062	ATAC_2965	0.8863576498170166	4.836361221075849e-6	0.9812590008665212	3.2941520758936877e-4
Chr1	13839017	13839440	424	*	ATAC_2966	0	AT1G36623	3184	ATAC_2965	0.8863576498170166	4.836361221075849e-6	0.9812590008665212	3.2941520758936877e-4
Chr1	14148976	14150872	1897	*	ATAC_2979	0	AT1G37120	-2974	ATAC_2978	0.8486143069862875	3.242617461226521e-5	1	0.0014389819387301914
Chr1	14160965	14162111	1147	*	ATAC_2982	0	AT1G37130	2512	ATAC_2981	0.8904213997848158	3.7902416159809243e-6	0.7693811456279678	2.7221680189728044e-4
Chr1	14305451	14308556	3106	*	ATAC_2991	0	AT1G38140	4608	ATAC_2990	0.8796421535667233	7.096208536455273e-6	1	4.485991596756107e-4
Chr1	14304140	14304533	394	*	ATAC_2990	0	AT1G38149	-8515	ATAC_2991	0.8796421535667233	7.096208536455273e-6	1	4.485991596756107e-4
Chr1	15608809	15609624	816	*	ATAC_2994	0	AT1G41840	13285	ATAC_2995	0.8269668958579703	7.777145755876242e-5	1	0.0027170469977588103
Chr1	16135389	16136223	835	*	ATAC_3019	0	AT1G42990	1239	ATAC_3020	0.8991710829734257	2.168182470132794e-6	0.4404922869971187	1.7151361132106255e-4
Chr1	16141991	16142523	533	*	ATAC_3021	0	AT1G42990	-4527	ATAC_3020	0.8350701680732867	5.6874250045084516e-5	1	0.0021736991278335713
Chr1	16137333	16138136	804	*	ATAC_3020	0	AT1G43000	-2389	ATAC_3021	0.8350701680732867	5.6874250045084516e-5	1	0.0021736991278335713
Chr1	16183655	16184569	915	*	ATAC_3023	0	AT1G43030	6563	ATAC_3022	0.9295809301650382	1.9086774385304363e-7	0.0388776598776826	2.2128135037209932e-5
Chr1	16184947	16185226	280	*	ATAC_3024	0	AT1G43030	7855	ATAC_3022	0.8202218009507418	9.972498451102648e-5	1	0.0032510624223263574
Chr1	16176450	16176701	252	*	ATAC_3022	0	AT1G43040	-7336	ATAC_3023	0.9295809301650382	1.9086774385304363e-7	0.0388776598776826	2.2128135037209932e-5
Chr1	16184947	16185226	280	*	ATAC_3024	0	AT1G43040	908	ATAC_3023	0.8572421093131118	2.202684549113066e-5	1	0.0010894052122853682
Chr1	16265357	16265664	308	*	ATAC_3028	0	AT1G43160	1551	ATAC_3027	0.8506464840344892	2.9667074628147685e-5	1	0.0013566988027522659
Chr1	16483560	16484592	1033	*	ATAC_3051	0	AT1G43690	5400	ATAC_3049	0.8184280485462818	1.063610434563764e-4	1	0.0033854202653826946
Chr1	16487905	16488755	851	*	ATAC_3053	0	AT1G43690	9745	ATAC_3049	0.8116423317547229	1.3488799007767356e-4	1	0.004009061085285217
Chr1	16478063	16478557	495	*	ATAC_3049	0	AT1G43700	-5673	ATAC_3051	0.8184280485462818	1.063610434563764e-4	1	0.0033854202653826946
Chr1	16487905	16488755	851	*	ATAC_3053	0	AT1G43700	3673	ATAC_3051	0.8433001221557839	4.067497726313792e-5	1	0.0017161449739633299
Chr1	16478063	16478557	495	*	ATAC_3049	0	AT1G43710	9904	ATAC_3053	0.8116423317547229	1.3488799007767356e-4	1	0.004009061085285217
Chr1	16483560	16484592	1033	*	ATAC_3051	0	AT1G43710	3869	ATAC_3053	0.8433001221557839	4.067497726313792e-5	1	0.0017161449739633299
Chr1	16576993	16577986	994	*	ATAC_3060	0	AT1G43785	-2082	ATAC_3059	0.8493029513880845	3.146810245640014e-5	1	0.0014068761947637165
Chr1	16579733	16579999	267	*	ATAC_3061	0	AT1G43785	-4822	ATAC_3059	0.8207057155452269	9.799504009953541e-5	1	0.0032081696920742324
Chr1	16576993	16577986	994	*	ATAC_3060	0	AT1G43790	1233	ATAC_3059	0.8493029513880845	3.146810245640014e-5	1	0.0014068761947637165
Chr1	16579733	16579999	267	*	ATAC_3061	0	AT1G43790	3973	ATAC_3059	0.8207057155452269	9.799504009953541e-5	1	0.0032081696920742324
Chr1	16575224	16575459	236	*	ATAC_3059	0	AT1G43800	-2061	ATAC_3060	0.8493029513880845	3.146810245640014e-5	1	0.0014068761947637165
Chr1	16756546	16756829	284	*	ATAC_3080	0	AT1G44090	5656	ATAC_3082	0.8117743160000577	1.342780402977824e-4	1	0.003993631526139338
Chr1	16771248	16772017	770	*	ATAC_3086	0	AT1G44090	-8761	ATAC_3082	0.8758382773019561	8.730923322561206e-6	1	5.305848995961504e-4
Chr1	16792534	16793498	965	*	ATAC_3090	0	AT1G44130	-3097	ATAC_3089	0.8466236420447398	3.5334133820766714e-5	1	0.0015375165090434778
Chr1	16798636	16799078	443	*	ATAC_3091	0	AT1G44130	-9199	ATAC_3089	0.8109952211988055	1.3791197872066577e-4	1	0.004045172756605865
Chr1	16789392	16790102	711	*	ATAC_3089	0	AT1G44150	-2592	ATAC_3090	0.8466236420447398	3.5334133820766714e-5	1	0.0015375165090434778
Chr1	16818931	16819441	511	*	ATAC_3095	0	AT1G44350	19120	ATAC_3097	0.888374959757743	4.290194817744827e-6	0.8706263951442287	2.990067104883612e-4
Chr1	17013078	17014824	1747	*	ATAC_3137	0	AT1G45000	4026	ATAC_3136	0.9062428843908609	1.3286748686936245e-6	0.2701833771991111	1.185236675746984e-4
Chr1	17015403	17015642	240	*	ATAC_3138	0	AT1G45000	6351	ATAC_3136	0.839743356266934	4.712273748719208e-5	1	0.0019094164104658717
Chr1	17008125	17009516	1392	*	ATAC_3136	0	AT1G45010	6003	ATAC_3138	0.839743356266934	4.712273748719208e-5	1	0.0019094164104658717
Chr1	17013078	17014824	1747	*	ATAC_3137	0	AT1G45010	695	ATAC_3138	0.8377016151975512	5.119527829381053e-5	1	0.0020393610254317855
Chr1	17069158	17070027	870	*	ATAC_3146	0	AT1G45145	6389	ATAC_3147	0.938032860915007	7.978642430189129e-8	0.016261271136968465	1.036071743395295e-5
Chr1	17186519	17187788	1270	*	ATAC_3161	0	AT1G45249	-18594	ATAC_3156	0.8978038135200739	2.373658164657465e-6	0.4821801722521881	1.8541422963714728e-4
Chr1	17167623	17167943	321	*	ATAC_3156	0	AT1G45616	18658	ATAC_3161	0.8978038135200739	2.373658164657465e-6	0.4821801722521881	1.8541422963714728e-4
Chr1	17188567	17190114	1548	*	ATAC_3162	0	AT1G45616	-1964	ATAC_3161	0.9242336224212656	3.140190750909376e-7	0.06393930799371635	3.4211051450865176e-5
Chr1	17186519	17187788	1270	*	ATAC_3161	0	AT1G45688	-3573	ATAC_3162	0.9242336224212656	3.140190750909376e-7	0.06393930799371635	3.4211051450865176e-5
Chr1	17226296	17227293	998	*	ATAC_3174	0	AT1G46480	10891	ATAC_3176	0.8224234439958863	9.205481788036463e-5	1	0.0030714383037979335
Chr1	17295167	17295759	593	*	ATAC_3191	0	AT1G47056	-17327	ATAC_3183	0.8007178051636145	1.9403237785906027e-4	1	0.005158215193936856
Chr1	17295167	17295759	593	*	ATAC_3191	0	AT1G47128	-9417	ATAC_3187	0.8747786050673847	9.238987564323665e-6	1	5.550684999938234e-4
Chr1	17382085	17383251	1167	*	ATAC_3202	0	AT1G47390	2540	ATAC_3201	0.8998451955574955	2.0725420479385754e-6	0.42113639905702266	1.678559735162858e-4
Chr1	17383720	17384146	427	*	ATAC_3203	0	AT1G47390	4175	ATAC_3201	0.8432246640710079	4.080366095120991e-5	1	0.0017206811691106768
Chr1	17387416	17387893	478	*	ATAC_3205	0	AT1G47390	7871	ATAC_3201	0.9016617332987755	1.8323789774440067e-6	0.37238521769105826	1.5090628366049488e-4
Chr1	17391978	17392677	700	*	ATAC_3206	0	AT1G47390	12433	ATAC_3201	0.919658358427097	4.675422120513865e-7	0.09517242514296818	4.8647005134053336e-5
Chr1	17381033	17381491	459	*	ATAC_3201	0	AT1G47395	-1506	ATAC_3202	0.8998451955574955	2.0725420479385754e-6	0.42113639905702266	1.678559735162858e-4
Chr1	17383720	17384146	427	*	ATAC_3203	0	AT1G47395	721	ATAC_3202	0.9253446866895895	2.8402165612815116e-7	0.05783561385903155	3.135725843668683e-5
Chr1	17384388	17385897	1510	*	ATAC_3204	0	AT1G47395	1389	ATAC_3202	0.8779793926724021	7.775810006309257e-6	1	4.839096856127682e-4
Chr1	17387416	17387893	478	*	ATAC_3205	0	AT1G47395	4417	ATAC_3202	0.8673521524846234	1.3547202944359915e-5	1	7.547836325137469e-4
Chr1	17391978	17392677	700	*	ATAC_3206	0	AT1G47395	8979	ATAC_3202	0.8192127599302355	1.0341412714629642e-4	1	0.003324505484446406
Chr1	17382085	17383251	1167	*	ATAC_3202	0	AT1G47400	-2455	ATAC_3204	0.8779793926724021	7.775810006309257e-6	1	4.839096856127682e-4
Chr1	17383720	17384146	427	*	ATAC_3203	0	AT1G47400	-1560	ATAC_3204	0.8715422791618571	1.0947363039954314e-5	1	6.395595462213896e-4
Chr1	17501236	17501904	669	*	ATAC_3221	0	AT1G47606	1827	ATAC_3222	0.8148025953315405	1.2090011609054883e-4	1	0.003717258288560495
Chr1	17501236	17501904	669	*	ATAC_3221	0	AT1G47610	-2809	ATAC_3222	0.8148025953315405	1.2090011609054883e-4	1	0.003717258288560495
Chr1	17641281	17641752	472	*	ATAC_3248	0	AT1G47885	1052	ATAC_3249	0.8151591850596065	1.1940057762263473e-4	1	0.003675435419430615
Chr1	17641281	17641752	472	*	ATAC_3248	0	AT1G47890	-2223	ATAC_3249	0.8151591850596065	1.1940057762263473e-4	1	0.003675435419430615
Chr1	17702474	17703369	896	*	ATAC_3257	0	AT1G47980	-8586	ATAC_3253	0.8509787666531418	2.9235225210167024e-5	1	0.0013411337665952844
Chr1	17704227	17704738	512	*	ATAC_3258	0	AT1G47980	-10339	ATAC_3253	0.8293032842077549	7.117892967607969e-5	1	0.002549097029116211
Chr1	17705016	17705761	746	*	ATAC_3259	0	AT1G47980	-11128	ATAC_3253	0.803232386366997	1.7880594679159007e-4	1	0.00487607783795724
Chr1	17693729	17695033	1305	*	ATAC_3253	0	AT1G48000	11426	ATAC_3259	0.803232386366997	1.7880594679159007e-4	1	0.00487607783795724
Chr1	17702474	17703369	896	*	ATAC_3257	0	AT1G48000	3090	ATAC_3259	0.9142391499372767	7.275597333707677e-7	0.14804021674761694	7.104107635034196e-5
Chr1	17704227	17704738	512	*	ATAC_3258	0	AT1G48000	1721	ATAC_3259	0.9499341331502239	1.8512752573063574e-8	0.0037770458309667227	3.0454478256103773e-6
Chr1	18322173	18322786	614	*	ATAC_3390	0	AT1G49450	16727	ATAC_3384	0.8362868042733631	5.4186517896317194e-5	1	0.002111343156464103
Chr1	18304663	18305547	885	*	ATAC_3384	0	AT1G49500	16957	ATAC_3390	0.8362868042733631	5.4186517896317194e-5	1	0.002111343156464103
Chr1	18321383	18321738	356	*	ATAC_3389	0	AT1G49500	766	ATAC_3390	0.8369608281865111	5.274376559763547e-5	1	0.0020811391872207295
Chr1	18560007	18560788	782	*	ATAC_3455	0	AT1G50090	-3180	ATAC_3454	0.8906371128568747	3.7405340511863794e-6	0.759328412390835	2.6965413253888056e-4
Chr1	18560007	18560788	782	*	ATAC_3455	0	AT1G50100	2106	ATAC_3454	0.8906371128568747	3.7405340511863794e-6	0.759328412390835	2.6965413253888056e-4
Chr1	18557336	18558505	1170	*	ATAC_3454	0	AT1G50110	1885	ATAC_3455	0.8906371128568747	3.7405340511863794e-6	0.759328412390835	2.6965413253888056e-4
Chr1	18739342	18741538	2197	*	ATAC_3483	0	AT1G50590	-5142	ATAC_3481	0.8072030969216206	1.5678848156074456e-4	1	0.004450436101674034
Chr1	18734302	18734725	424	*	ATAC_3481	0	AT1G50600	4923	ATAC_3483	0.8072030969216206	1.5678848156074456e-4	1	0.004450436101674034
Chr1	18734302	18734725	424	*	ATAC_3481	0	AT1G50610	-7301	ATAC_3483	0.8072030969216206	1.5678848156074456e-4	1	0.004450436101674034
Chr1	18760871	18762857	1987	*	ATAC_3489	0	AT1G50630	-6929	ATAC_3485	0.814294795174711	1.2306254801408e-4	1	0.003769297793837504
Chr1	19112561	19113236	676	*	ATAC_3541	0	AT1G51530	2706	ATAC_3540	0.8400571343314224	4.6521578583474124e-5	1	0.0018920304976715032
Chr1	19109472	19109926	455	*	ATAC_3540	0	AT1G51538	-3158	ATAC_3541	0.8400571343314224	4.6521578583474124e-5	1	0.0018920304976715032
Chr1	19155839	19156343	505	*	ATAC_3553	0	AT1G51660	1515	ATAC_3552	0.8007104932398957	1.940781724813229e-4	1	0.005158215193936856
Chr1	19153616	19154768	1153	*	ATAC_3552	0	AT1G51670	-1366	ATAC_3553	0.8007104932398957	1.940781724813229e-4	1	0.005158215193936856
Chr1	19170330	19171362	1033	*	ATAC_3556	0	AT1G51700	-2517	ATAC_3557	0.9651478288047791	1.5273295386619356e-9	3.1193262099908176e-4	3.398072127051121e-7
Chr1	19212972	19214132	1161	*	ATAC_3566	0	AT1G51790	-1000	ATAC_3565	0.8684285105448842	1.2834418681083163e-5	1	7.254874198761382e-4
Chr1	19225669	19226601	933	*	ATAC_3567	0	AT1G51790	-13697	ATAC_3565	0.8330603735980885	6.15578790454447e-5	1	0.002302623081333321
Chr1	19210826	19211307	482	*	ATAC_3564	0	AT1G51800	-2764	ATAC_3566	0.8177811647610754	1.0884263518067592e-4	1	0.0034452907073345774
Chr1	19211929	19212669	741	*	ATAC_3565	0	AT1G51800	-1402	ATAC_3566	0.8684285105448842	1.2834418681083163e-5	1	7.254874198761382e-4
Chr1	19225669	19226601	933	*	ATAC_3567	0	AT1G51800	11596	ATAC_3566	0.8976808027959216	2.392924467816717e-6	0.48608431884548103	1.8647755549554187e-4
Chr1	19210826	19211307	482	*	ATAC_3564	0	AT1G51805	14489	ATAC_3567	0.9507124383944883	1.662438155466501e-8	0.0033919889392691844	2.7798606756807837e-6
Chr1	19211929	19212669	741	*	ATAC_3565	0	AT1G51805	13127	ATAC_3567	0.8330603735980885	6.15578790454447e-5	1	0.002302623081333321
Chr1	19212972	19214132	1161	*	ATAC_3566	0	AT1G51805	11664	ATAC_3567	0.8976808027959216	2.392924467816717e-6	0.48608431884548103	1.8647755549554187e-4
Chr1	19380694	19381248	555	*	ATAC_3585	0	AT1G52085	-8272	ATAC_3583	0.8364910084679248	5.374597809188348e-5	1	0.002100380936884626
Chr1	19372660	19374015	1356	*	ATAC_3583	0	AT1G52090	4471	ATAC_3585	0.8364910084679248	5.374597809188348e-5	1	0.002100380936884626
Chr1	19399292	19399743	452	*	ATAC_3589	0	AT1G52100	-13689	ATAC_3586	0.8854805000634842	5.091498074937308e-6	1	3.4416455087713443e-4
Chr1	19385479	19385889	411	*	ATAC_3586	0	AT1G52120	12354	ATAC_3589	0.8854805000634842	5.091498074937308e-6	1	3.4416455087713443e-4
Chr1	19443077	19444305	1229	*	ATAC_3602	0	AT1G52191	-1352	ATAC_3601	0.9421414441769156	4.990813194691208e-8	0.01017487067628086	6.8911013323251685e-6
Chr1	19441882	19442351	470	*	ATAC_3601	0	AT1G52200	1279	ATAC_3602	0.9421414441769156	4.990813194691208e-8	0.01017487067628086	6.8911013323251685e-6
Chr1	19530987	19531813	827	*	ATAC_3622	0	AT1G52440	-7007	ATAC_3624	0.8612731659864095	1.8228210269760295e-5	1	9.456974209950358e-4
Chr1	19581466	19583101	1636	*	ATAC_3632	0	AT1G52565	-488	ATAC_3631	0.8271695888480373	7.718007047543026e-5	1	0.0027002756623744676
Chr1	19652528	19653817	1290	*	ATAC_3650	0	AT1G52700	-18476	ATAC_3643	0.8872107602845419	4.598642899431135e-6	0.9330876375090744	3.1583252812681663e-4
Chr1	19701015	19701576	562	*	ATAC_3660	0	AT1G52890	-2532	ATAC_3659	0.9485359727389154	2.2365472849226803e-8	0.004562511730296569	3.555122150089949e-6
Chr1	19705435	19707804	2370	*	ATAC_3661	0	AT1G52890	-6952	ATAC_3659	0.929759668443773	1.875927729884193e-7	0.038211897486649056	2.1818258167925043e-5
Chr1	19698044	19699620	1577	*	ATAC_3659	0	AT1G52900	3295	ATAC_3660	0.9485359727389154	2.2365472849226803e-8	0.004562511730296569	3.555122150089949e-6
Chr1	19705435	19707804	2370	*	ATAC_3661	0	AT1G52900	-2518	ATAC_3660	0.9172964387425415	5.690124519645997e-7	0.1158042761989314	5.730664847012434e-5
Chr1	19698044	19699620	1577	*	ATAC_3659	0	AT1G52905	-6426	ATAC_3661	0.929759668443773	1.875927729884193e-7	0.038211897486649056	2.1818258167925043e-5
Chr1	19701015	19701576	562	*	ATAC_3660	0	AT1G52905	-4470	ATAC_3661	0.9172964387425415	5.690124519645997e-7	0.1158042761989314	5.730664847012434e-5
Chr1	19698044	19699620	1577	*	ATAC_3659	0	AT1G52910	-8390	ATAC_3661	0.929759668443773	1.875927729884193e-7	0.038211897486649056	2.1818258167925043e-5
Chr1	19701015	19701576	562	*	ATAC_3660	0	AT1G52910	-6434	ATAC_3661	0.9172964387425415	5.690124519645997e-7	0.1158042761989314	5.730664847012434e-5
Chr1	19763582	19764494	913	*	ATAC_3673	0	AT1G53050	-7421	ATAC_3675	0.8021905708879193	1.849893245062265e-4	1	0.004976509508721448
Chr1	19849124	19849792	669	*	ATAC_3694	0	AT1G53220	1150	ATAC_3693	0.8101667343553793	1.4186562803915106e-4	1	0.004131745075636205
Chr1	19847685	19849006	1322	*	ATAC_3693	0	AT1G53233	-1194	ATAC_3694	0.8101667343553793	1.4186562803915106e-4	1	0.004131745075636205
Chr1	19982067	19982856	790	*	ATAC_3725	0	AT1G53541	-571	ATAC_3724	0.894929016343452	2.8598003698095836e-6	0.5807396610972322	2.1425496618789205e-4
Chr1	19982067	19982856	790	*	ATAC_3725	0	AT1G53542	438	ATAC_3724	0.894929016343452	2.8598003698095836e-6	0.5807396610972322	2.1425496618789205e-4
Chr1	19980955	19981721	767	*	ATAC_3724	0	AT1G53550	-1689	ATAC_3725	0.894929016343452	2.8598003698095836e-6	0.5807396610972322	2.1425496618789205e-4
Chr1	20013314	20015320	2007	*	ATAC_3733	0	AT1G53620	-1341	ATAC_3732	0.8636251712986487	1.627786724143277e-5	1	8.687675099998779e-4
Chr1	20012509	20012976	468	*	ATAC_3732	0	AT1G53625	2061	ATAC_3733	0.8636251712986487	1.627786724143277e-5	1	8.687675099998779e-4
Chr1	20017521	20017929	409	*	ATAC_3734	0	AT1G53625	-2482	ATAC_3733	0.8290660334773395	7.182632609617582e-5	1	0.0025646242551976913
Chr1	20013314	20015320	2007	*	ATAC_3733	0	AT1G53630	2011	ATAC_3734	0.8290660334773395	7.182632609617582e-5	1	0.0025646242551976913
Chr1	20013314	20015320	2007	*	ATAC_3733	0	AT1G53633	2611	ATAC_3734	0.8290660334773395	7.182632609617582e-5	1	0.0025646242551976913
Chr1	20152794	20153967	1174	*	ATAC_3764	0	AT1G53980	-3065	ATAC_3763	0.9656212081482349	1.389650005966944e-9	2.838221172186886e-4	3.123358730049498e-7
Chr1	20152794	20153967	1174	*	ATAC_3764	0	AT1G53990	1777	ATAC_3763	0.9656212081482349	1.389650005966944e-9	2.838221172186886e-4	3.123358730049498e-7
Chr1	20309135	20310086	952	*	ATAC_3810	0	AT1G54410	763	ATAC_3811	0.8704054521840406	1.1607231781912115e-5	1	6.707756372143111e-4
Chr1	20309135	20310086	952	*	ATAC_3810	0	AT1G54420	-1532	ATAC_3811	0.8704054521840406	1.1607231781912115e-5	1	6.707756372143111e-4
Chr1	20385729	20386304	576	*	ATAC_3819	0	AT1G54570	-348	ATAC_3818	0.8972038628355841	2.4688782936579618e-6	0.5015007789124482	1.9194304235510152e-4
Chr1	20401036	20401901	866	*	ATAC_3824	0	AT1G54600	8527	ATAC_3822	0.8277920967867631	7.538720887964533e-5	1	0.002652997001383803
Chr1	20390656	20391378	723	*	ATAC_3822	0	AT1G54620	9646	ATAC_3824	0.8277920967867631	7.538720887964533e-5	1	0.002652997001383803
Chr1	20577124	20578449	1326	*	ATAC_3854	0	AT1G55110	-13854	ATAC_3851	0.8273217864124144	7.673848125376306e-5	1	0.002688359964616697
Chr1	20562949	20564442	1494	*	ATAC_3851	0	AT1G55152	13865	ATAC_3854	0.8273217864124144	7.673848125376306e-5	1	0.002688359964616697
Chr1	20562949	20564442	1494	*	ATAC_3851	0	AT1G55160	-12934	ATAC_3854	0.8273217864124144	7.673848125376306e-5	1	0.002688359964616697
Chr1	20913019	20913973	955	*	ATAC_3934	0	AT1G55917	-741	ATAC_3933	0.9331032682602377	1.3454394441541566e-7	0.027412117779141203	1.63451483117316e-5
Chr1	20913019	20913973	955	*	ATAC_3934	0	AT1G55920	902	ATAC_3933	0.9331032682602377	1.3454394441541566e-7	0.027412117779141203	1.63451483117316e-5
Chr1	20951780	20952149	370	*	ATAC_3942	0	AT1G56010	-2498	ATAC_3941	0.89541841317683	2.771565114005243e-6	0.5628799305684388	2.106087455487248e-4
Chr1	20954903	20957110	2208	*	ATAC_3944	0	AT1G56010	-5621	ATAC_3941	0.9644812040936136	1.7408471960351866e-9	3.554914425135613e-4	3.6984826633962813e-7
Chr1	20949456	20950761	1306	*	ATAC_3941	0	AT1G56020	-1094	ATAC_3942	0.89541841317683	2.771565114005243e-6	0.5628799305684388	2.106087455487248e-4
Chr1	20954903	20957110	2208	*	ATAC_3944	0	AT1G56020	3046	ATAC_3942	0.8812287008232257	6.495096513076731e-6	1	4.1719558582859004e-4
Chr1	20949456	20950761	1306	*	ATAC_3941	0	AT1G56030	7788	ATAC_3944	0.9644812040936136	1.7408471960351866e-9	3.554914425135613e-4	3.6984826633962813e-7
Chr1	20951780	20952149	370	*	ATAC_3942	0	AT1G56030	6400	ATAC_3944	0.8812287008232257	6.495096513076731e-6	1	4.1719558582859004e-4
Chr1	21036343	21037731	1389	*	ATAC_3962	0	AT1G56220	-5219	ATAC_3963	0.8414704010038535	4.389280368024556e-5	1	0.0018109809094207414
Chr1	21058424	21059136	713	*	ATAC_3968	0	AT1G56240	-846	ATAC_3967	0.9621841636961684	2.6829409942956162e-9	5.47794843392296e-4	5.454073166626633e-7
Chr1	21063109	21064320	1212	*	ATAC_3970	0	AT1G56240	-5531	ATAC_3967	0.9210893127266006	4.1387750638315266e-7	0.0842575966269886	4.382362681285498e-5
Chr1	21057519	21057821	303	*	ATAC_3967	0	AT1G56250	5225	ATAC_3970	0.9210893127266006	4.1387750638315266e-7	0.0842575966269886	4.382362681285498e-5
Chr1	21058424	21059136	713	*	ATAC_3968	0	AT1G56250	3910	ATAC_3970	0.9639375500615643	1.9333513121607368e-9	3.947826045379738e-4	4.0487854463133344e-7
Chr1	21060518	21060820	303	*	ATAC_3969	0	AT1G56250	2226	ATAC_3970	0.8613895878204433	1.8127261381934354e-5	1	9.438003229373351e-4
Chr1	21089427	21090060	634	*	ATAC_3977	0	AT1G56330	-872	ATAC_3976	0.8129321724963888	1.2902477510229018e-4	1	0.003879368427946405
Chr1	21198694	21200410	1717	*	ATAC_3993	0	AT1G56553	8988	ATAC_3990	0.815545763407287	1.1779244653146022e-4	1	0.0036472072547251806
Chr1	21189890	21190432	543	*	ATAC_3990	0	AT1G56580	8693	ATAC_3993	0.815545763407287	1.1779244653146022e-4	1	0.0036472072547251806
Chr1	21364275	21365282	1008	*	ATAC_4019	0	AT1G57630	18829	ATAC_4016	0.8499401721901689	3.060280798691742e-5	1	0.0013828819103646813
Chr1	21344867	21345695	829	*	ATAC_4016	0	AT1G57680	19053	ATAC_4019	0.8499401721901689	3.060280798691742e-5	1	0.0013828819103646813
Chr1	21444320	21444827	508	*	ATAC_4030	0	AT1G57990	-1283	ATAC_4029	0.9559159618670375	7.719679663341724e-9	0.0015755325815304023	1.3894721285814715e-6
Chr1	21608635	21608859	225	*	ATAC_4056	0	AT1G58270	5309	ATAC_4058	0.8531569514509091	2.6532744520819242e-5	1	0.0012466358358666028
Chr1	21669157	21670343	1187	*	ATAC_4072	0	AT1G58370	-13919	ATAC_4077	0.8175561547198773	1.0971704328037132e-4	1	0.0034622371915440995
Chr1	21706100	21707590	1491	*	ATAC_4081	0	AT1G58410	-1117	ATAC_4080	0.8167588529035243	1.1286264942369613e-4	1	0.003522674603099042
Chr1	21704790	21705531	742	*	ATAC_4080	0	AT1G58420	-1643	ATAC_4081	0.8167588529035243	1.1286264942369613e-4	1	0.003522674603099042
Chr1	21708780	21709242	463	*	ATAC_4082	0	AT1G58420	1604	ATAC_4081	0.8147228041786806	1.2123779187284233e-4	1	0.003726772136010487
Chr1	22039286	22041025	1740	*	ATAC_4129	0	AT1G59865	-5988	ATAC_4128	0.9680680153242498	8.342181743970611e-10	1.7041158601130844e-4	1.9974806619864304e-7
Chr1	22039286	22041025	1740	*	ATAC_4129	0	AT1G59870	4862	ATAC_4128	0.9680680153242498	8.342181743970611e-10	1.7041158601130844e-4	1.9974806619864304e-7
Chr1	22033736	22034771	1036	*	ATAC_4128	0	AT1G59880	5911	ATAC_4129	0.9680680153242498	8.342181743970611e-10	1.7041158601130844e-4	1.9974806619864304e-7
Chr1	22127651	22127969	319	*	ATAC_4148	0	AT1G60060	-11200	ATAC_4152	0.800783981284928	1.9361832397655476e-4	1	0.0051543000154641114
Chr1	22131964	22132474	511	*	ATAC_4150	0	AT1G60060	-6695	ATAC_4152	0.8985577455450359	2.258414351339545e-6	0.4587991338889799	1.7788664681794874e-4
Chr1	22357717	22358172	456	*	ATAC_4201	0	AT1G60730	2104	ATAC_4202	0.842124222395127	4.271937663665144e-5	1	0.0017751526795576533
Chr1	22357717	22358172	456	*	ATAC_4201	0	AT1G60740	-2804	ATAC_4202	0.842124222395127	4.271937663665144e-5	1	0.0017751526795576533
Chr1	22397207	22398120	914	*	ATAC_4210	0	AT1G60820	-2499	ATAC_4208	0.8430710395700779	4.1066699955093496e-5	1	0.0017293541698293453
Chr1	22394236	22395016	781	*	ATAC_4208	0	AT1G60840	2645	ATAC_4210	0.8430710395700779	4.1066699955093496e-5	1	0.0017293541698293453
Chr1	22588796	22589130	335	*	ATAC_4241	0	AT1G61255	658	ATAC_4242	0.8632878621035547	1.654629520011682e-5	1	8.791815868178603e-4
Chr1	22645163	22646246	1084	*	ATAC_4257	0	AT1G61360	-3163	ATAC_4256	0.8177482982400126	1.0896999421250257e-4	1	0.003447667762534656
Chr1	22649314	22650196	883	*	ATAC_4258	0	AT1G61360	-7314	ATAC_4256	0.8013506204097197	1.9010286588763754e-4	1	0.005084310718178726
Chr1	22657820	22658713	894	*	ATAC_4259	0	AT1G61360	-15820	ATAC_4256	0.8700277096165121	1.183375975787536e-5	1	6.802907933430749e-4
Chr1	22641064	22642366	1303	*	ATAC_4256	0	AT1G61370	3555	ATAC_4257	0.8177482982400126	1.0896999421250257e-4	1	0.003447667762534656
Chr1	22649314	22650196	883	*	ATAC_4258	0	AT1G61370	-3391	ATAC_4257	0.9532127993522453	1.1624657207371145e-8	0.002372325168908681	2.0449063656344453e-6
Chr1	22657820	22658713	894	*	ATAC_4259	0	AT1G61370	-11897	ATAC_4257	0.9068724054668428	1.26964799957543e-6	0.25819434754565984	1.1410687516620241e-4
Chr1	22664137	22664810	674	*	ATAC_4261	0	AT1G61370	-18214	ATAC_4257	0.8115876515068088	1.3514136250596264e-4	1	0.004010098860569266
Chr1	22641064	22642366	1303	*	ATAC_4256	0	AT1G61380	7705	ATAC_4258	0.8013506204097197	1.9010286588763754e-4	1	0.005084310718178726
Chr1	22645163	22646246	1084	*	ATAC_4257	0	AT1G61380	3825	ATAC_4258	0.9532127993522453	1.1624657207371145e-8	0.002372325168908681	2.0449063656344453e-6
Chr1	22657820	22658713	894	*	ATAC_4259	0	AT1G61380	-7747	ATAC_4258	0.8795708942643167	7.124270398779588e-6	1	4.4972667046841506e-4
Chr1	22641064	22642366	1303	*	ATAC_4256	0	AT1G61400	16102	ATAC_4259	0.8700277096165121	1.183375975787536e-5	1	6.802907933430749e-4
Chr1	22645163	22646246	1084	*	ATAC_4257	0	AT1G61400	12222	ATAC_4259	0.9068724054668428	1.26964799957543e-6	0.25819434754565984	1.1410687516620241e-4
Chr1	22649314	22650196	883	*	ATAC_4258	0	AT1G61400	8272	ATAC_4259	0.8795708942643167	7.124270398779588e-6	1	4.4972667046841506e-4
Chr1	22664137	22664810	674	*	ATAC_4261	0	AT1G61400	-5667	ATAC_4259	0.8194114106115138	1.0267899772850205e-4	1	0.003309655599409082
Chr1	22645163	22646246	1084	*	ATAC_4257	0	AT1G61420	18255	ATAC_4261	0.8115876515068088	1.3514136250596264e-4	1	0.004010098860569266
Chr1	22657820	22658713	894	*	ATAC_4259	0	AT1G61420	5788	ATAC_4261	0.8194114106115138	1.0267899772850205e-4	1	0.003309655599409082
Chr1	22761183	22762148	966	*	ATAC_4277	0	AT1G61660	-4795	ATAC_4275	0.8711126588223764	1.1192923879173804e-5	1	6.511110040236616e-4
Chr1	22762691	22763335	645	*	ATAC_4278	0	AT1G61660	-6303	ATAC_4275	0.8462466200711792	3.590875317289201e-5	1	0.0015563605459735727
Chr1	22846487	22846686	200	*	ATAC_4294	0	AT1G61840	-560	ATAC_4295	0.8446769624844486	3.838589590431305e-5	1	0.0016389576697871753
Chr1	22870920	22871570	651	*	ATAC_4298	0	AT1G61870	-4253	ATAC_4297	0.8357844355358118	5.5283162001887415e-5	1	0.0021364065143865507
Chr1	22870920	22871570	651	*	ATAC_4298	0	AT1G61880	-4090	ATAC_4297	0.8357844355358118	5.5283162001887415e-5	1	0.0021364065143865507
Chr1	22866577	22869831	3255	*	ATAC_4297	0	AT1G61890	1526	ATAC_4298	0.8357844355358118	5.5283162001887415e-5	1	0.0021364065143865507
Chr1	23015265	23016646	1382	*	ATAC_4331	0	AT1G62300	2847	ATAC_4332	0.901718793250972	1.8252339346310734e-6	0.3709349915993345	1.5050574819312068e-4
Chr1	23020080	23020832	753	*	ATAC_4333	0	AT1G62300	-585	ATAC_4332	0.9213476547908976	4.0476868214913643e-7	0.0824052369240141	4.3066517310383946e-5
Chr1	23021612	23023046	1435	*	ATAC_4334	0	AT1G62300	-2117	ATAC_4332	0.9705724067558711	4.74102448929501e-10	9.686719005792886e-5	1.2288785152999124e-7
Chr1	23023504	23024284	781	*	ATAC_4335	0	AT1G62300	-4009	ATAC_4332	0.945563594251418	3.287120311335555e-8	0.006704213359781318	4.961803383824292e-6
Chr1	23097841	23099182	1342	*	ATAC_4348	0	AT1G62410	4925	ATAC_4347	0.8471441880223395	3.455343768524973e-5	1	0.0015130269538468693
Chr1	23100949	23101447	499	*	ATAC_4349	0	AT1G62410	8033	ATAC_4347	0.8272497938371817	7.694709861163949e-5	1	0.002693522740823112
Chr1	23102151	23103752	1602	*	ATAC_4350	0	AT1G62420	1003	ATAC_4351	0.9191479460203406	4.880586412043999e-7	0.09934287224123198	5.034495965303664e-5
Chr1	23095457	23096124	668	*	ATAC_4347	0	AT1G62421	-3359	ATAC_4348	0.8471441880223395	3.455343768524973e-5	1	0.0015130269538468693
Chr1	23095457	23096124	668	*	ATAC_4347	0	AT1G62422	5210	ATAC_4349	0.8272497938371817	7.694709861163949e-5	1	0.002693522740823112
Chr1	23143021	23145321	2301	*	ATAC_4363	0	AT1G62490	-11487	ATAC_4358	0.839643762166039	4.731489966678844e-5	1	0.0019128230747406728
Chr1	23143021	23145321	2301	*	ATAC_4363	0	AT1G62500	11092	ATAC_4358	0.839643762166039	4.731489966678844e-5	1	0.0019128230747406728
Chr1	23131400	23132431	1032	*	ATAC_4358	0	AT1G62520	-11953	ATAC_4363	0.839643762166039	4.731489966678844e-5	1	0.0019128230747406728
Chr1	23169875	23170760	886	*	ATAC_4371	0	AT1G62570	1107	ATAC_4370	0.8701995002941543	1.1730282316402221e-5	1	6.758145183161575e-4
Chr1	23169875	23170760	886	*	ATAC_4371	0	AT1G62580	-2525	ATAC_4372	0.9035780936336455	1.6049474627376752e-6	0.32624248559307545	1.3625873139244365e-4
Chr1	23335148	23335813	666	*	ATAC_4410	0	AT1G62975	6420	ATAC_4409	0.8471839505296596	3.4494401974463805e-5	1	0.0015124274478646735
Chr1	23325878	23326712	835	*	ATAC_4409	0	AT1G62990	-10454	ATAC_4410	0.8471839505296596	3.4494401974463805e-5	1	0.0015124274478646735
Chr1	23569157	23569456	300	*	ATAC_4462	0	AT1G63500	13757	ATAC_4459	0.8777930819415616	7.855260696001463e-6	1	4.8724528811743944e-4
Chr1	23554453	23555832	1380	*	ATAC_4459	0	AT1G63550	-13705	ATAC_4462	0.8777930819415616	7.855260696001463e-6	1	4.8724528811743944e-4
Chr1	23648723	23649098	376	*	ATAC_4479	0	AT1G63710	-14649	ATAC_4474	0.8838576512998962	5.5935062435301535e-6	1	3.708391576531384e-4
Chr1	23691713	23693143	1431	*	ATAC_4491	0	AT1G63835	-2269	ATAC_4490	0.84203387845734	4.287993857228887e-5	1	0.0017785504210579685
Chr1	23691713	23693143	1431	*	ATAC_4491	0	AT1G63840	-905	ATAC_4490	0.84203387845734	4.287993857228887e-5	1	0.0017785504210579685
Chr1	23682012	23683202	1191	*	ATAC_4487	0	AT1G63850	-13517	ATAC_4494	0.8533106680677472	2.6350222993960967e-5	1	0.0012401025555508396
Chr1	23769111	23769378	268	*	ATAC_4510	0	AT1G64065	-8876	ATAC_4515	0.810922559881868	1.3825502111648285e-4	1	0.00405253183425194
Chr1	23778913	23779623	711	*	ATAC_4516	0	AT1G64065	657	ATAC_4515	0.8895230932744188	4.003279681235582e-6	0.8125336670613423	2.83960232586567e-4
Chr1	23778348	23778657	310	*	ATAC_4515	0	AT1G64070	-1269	ATAC_4516	0.8895230932744188	4.003279681235582e-6	0.8125336670613423	2.83960232586567e-4
Chr1	23803456	23803753	298	*	ATAC_4522	0	AT1G64080	-16655	ATAC_4518	0.8841553440540199	5.498418826829552e-6	1	3.654532614037176e-4
Chr1	23812488	23813142	655	*	ATAC_4525	0	AT1G64105	17437	ATAC_4520	0.8200471134116047	1.0035568964005093e-4	1	0.0032624323328314725
Chr1	23807078	23808109	1032	*	ATAC_4523	0	AT1G64110	-5278	ATAC_4521	0.8048724572018858	1.6941993995712938e-4	1	0.0046840311468583475
Chr1	23807078	23808109	1032	*	ATAC_4523	0	AT1G64120	4524	ATAC_4521	0.8048724572018858	1.6941993995712938e-4	1	0.0046840311468583475
Chr1	23807078	23808109	1032	*	ATAC_4523	0	AT1G64130	4054	ATAC_4521	0.8048724572018858	1.6941993995712938e-4	1	0.0046840311468583475
Chr1	23801500	23802818	1319	*	ATAC_4521	0	AT1G64140	4340	ATAC_4523	0.8048724572018858	1.6941993995712938e-4	1	0.0046840311468583475
Chr1	23794650	23795421	772	*	ATAC_4520	0	AT1G64150	17303	ATAC_4525	0.8200471134116047	1.0035568964005093e-4	1	0.0032624323328314725
Chr1	23794650	23795421	772	*	ATAC_4520	0	AT1G64160	-18521	ATAC_4525	0.8200471134116047	1.0035568964005093e-4	1	0.0032624323328314725
Chr1	23819114	23819527	414	*	ATAC_4527	0	AT1G64190	7608	ATAC_4531	0.8231381571023678	8.967323735794328e-5	1	0.003005051845421554
Chr1	23819847	23820299	453	*	ATAC_4528	0	AT1G64190	6836	ATAC_4531	0.8336827810265797	6.0074221762949775e-5	1	0.002258085731918105
Chr1	23819114	23819527	414	*	ATAC_4527	0	AT1G64195	8520	ATAC_4531	0.8231381571023678	8.967323735794328e-5	1	0.003005051845421554
Chr1	23819847	23820299	453	*	ATAC_4528	0	AT1G64195	7748	ATAC_4531	0.8336827810265797	6.0074221762949775e-5	1	0.002258085731918105
Chr1	23908177	23909143	967	*	ATAC_4549	0	AT1G64390	-1880	ATAC_4550	0.8079264650169905	1.5303104982229416e-4	1	0.004380537319712451
Chr1	24136054	24136994	941	*	ATAC_4604	0	AT1G64940	12264	ATAC_4601	0.8397888607747617	4.7035156104312805e-5	1	0.0019070390069746998
Chr1	24136054	24136994	941	*	ATAC_4604	0	AT1G64950	8547	ATAC_4602	0.8747235019281606	9.266073131429896e-6	1	5.555451396807712e-4
Chr1	24137058	24137678	621	*	ATAC_4605	0	AT1G64950	9551	ATAC_4602	0.809164781633073	1.4677251205089196e-4	1	0.004242810419934492
Chr1	24122386	24122905	520	*	ATAC_4601	0	AT1G64970	13203	ATAC_4604	0.8397888607747617	4.7035156104312805e-5	1	0.0019070390069746998
Chr1	24126057	24127853	1797	*	ATAC_4602	0	AT1G64970	8255	ATAC_4604	0.8747235019281606	9.266073131429896e-6	1	5.555451396807712e-4
Chr1	24137058	24137678	621	*	ATAC_4605	0	AT1G64970	-948	ATAC_4604	0.8190783217339498	1.0391411365831106e-4	1	0.0033357020426568974
Chr1	24139022	24139819	798	*	ATAC_4606	0	AT1G64970	-2912	ATAC_4604	0.8928821884420687	3.2550003189933243e-6	0.6608789897668096	2.3926536366902462e-4
Chr1	24136054	24136994	941	*	ATAC_4604	0	AT1G64980	2330	ATAC_4606	0.8928821884420687	3.2550003189933243e-6	0.6608789897668096	2.3926536366902462e-4
Chr1	24137058	24137678	621	*	ATAC_4605	0	AT1G64980	1646	ATAC_4606	0.8035481108577746	1.7696630476067942e-4	1	0.0048429277068572875
Chr1	24259054	24259994	941	*	ATAC_4629	0	AT1G65310	1999	ATAC_4628	0.858573387758668	2.0705152125432174e-5	1	0.0010366981924409943
Chr1	24350591	24350798	208	*	ATAC_4643	0	AT1G65486	1191	ATAC_4642	0.9123998590592609	8.398591258377461e-7	0.1708617804195569	8.000390902685443e-5
Chr1	24359007	24359819	813	*	ATAC_4645	0	AT1G65486	9607	ATAC_4642	0.9450096448193774	3.523298788542907e-8	0.007185204151427092	5.205381338205612e-6
Chr1	24348787	24349794	1008	*	ATAC_4642	0	AT1G65510	-9533	ATAC_4645	0.9450096448193774	3.523298788542907e-8	0.007185204151427092	5.205381338205612e-6
Chr1	24350591	24350798	208	*	ATAC_4643	0	AT1G65510	-8529	ATAC_4645	0.828838052670207	7.245304915469702e-5	1	0.0025832140133303897
Chr1	24510492	24512058	1567	*	ATAC_4671	0	AT1G65875	-3427	ATAC_4670	0.9466180027866671	2.8746295061791943e-8	0.005863554281524073	4.456632818432141e-6
Chr1	24507259	24509142	1884	*	ATAC_4670	0	AT1G65880	1599	ATAC_4671	0.9466180027866671	2.8746295061791943e-8	0.005863554281524073	4.456632818432141e-6
Chr1	24847629	24848431	803	*	ATAC_4749	0	AT1G66560	14110	ATAC_4744	0.8014174013737888	1.896920651904374e-4	1	0.005082212759500045
Chr1	24843309	24844525	1217	*	ATAC_4747	0	AT1G66570	-5867	ATAC_4745	0.8614845509121505	1.8045267217750783e-5	1	9.402734024204533e-4
Chr1	24847629	24848431	803	*	ATAC_4749	0	AT1G66570	-10187	ATAC_4745	0.9155328340239147	6.564286098922104e-7	0.1335838785416747	6.526361311111204e-5
Chr1	24843309	24844525	1217	*	ATAC_4747	0	AT1G66580	4218	ATAC_4745	0.8614845509121505	1.8045267217750783e-5	1	9.402734024204533e-4
Chr1	24847629	24848431	803	*	ATAC_4749	0	AT1G66580	8538	ATAC_4745	0.9155328340239147	6.564286098922104e-7	0.1335838785416747	6.526361311111204e-5
Chr1	24831083	24831691	609	*	ATAC_4744	0	AT1G66600	-16628	ATAC_4749	0.8014174013737888	1.896920651904374e-4	1	0.005082212759500045
Chr1	24838328	24839505	1178	*	ATAC_4745	0	AT1G66600	-8814	ATAC_4749	0.9155328340239147	6.564286098922104e-7	0.1335838785416747	6.526361311111204e-5
Chr1	24843309	24844525	1217	*	ATAC_4747	0	AT1G66600	-3794	ATAC_4749	0.9296791922300014	1.8906136181130678e-7	0.03850990878734508	2.195730252491645e-5
Chr1	24846820	24847150	331	*	ATAC_4748	0	AT1G66600	-1169	ATAC_4749	0.9060357279409399	1.3485993285643029e-6	0.274228233268251	1.1997653725460808e-4
Chr1	24876507	24876834	328	*	ATAC_4754	0	AT1G66690	-5641	ATAC_4752	0.8445647650057996	3.856830127309926e-5	1	0.0016462130533692115
Chr1	24877424	24878052	629	*	ATAC_4755	0	AT1G66690	-6558	ATAC_4752	0.858508186345658	2.0768296182361557e-5	1	0.0010386772338866197
Chr1	24876507	24876834	328	*	ATAC_4754	0	AT1G66700	-1740	ATAC_4753	0.8840836518944013	5.5211928673053e-6	1	3.667468432021168e-4
Chr1	24877424	24878052	629	*	ATAC_4755	0	AT1G66700	-2657	ATAC_4753	0.9065094330772058	1.3034048166244098e-6	0.2650512796750236	1.1660357796451992e-4
Chr1	24891747	24892682	936	*	ATAC_4757	0	AT1G66700	-16980	ATAC_4753	0.8319486312974333	6.428414048679792e-5	1	0.0023717060779898055
Chr1	24872335	24872553	219	*	ATAC_4752	0	AT1G66710	7666	ATAC_4755	0.858508186345658	2.0768296182361557e-5	1	0.0010386772338866197
Chr1	24874763	24875314	552	*	ATAC_4753	0	AT1G66710	4905	ATAC_4755	0.9065094330772058	1.3034048166244098e-6	0.2650512796750236	1.1660357796451992e-4
Chr1	24876507	24876834	328	*	ATAC_4754	0	AT1G66710	3385	ATAC_4755	0.9278540589983085	2.2509053816752613e-7	0.04584216409373654	2.549093991608209e-5
Chr1	24874763	24875314	552	*	ATAC_4753	0	AT1G66740	-17025	ATAC_4757	0.8319486312974333	6.428414048679792e-5	1	0.0023717060779898055
Chr1	24915350	24916617	1268	*	ATAC_4762	0	AT1G66760	13467	ATAC_4759	0.8224110467413521	9.209658865455748e-5	1	0.0030714383037979335
Chr1	24904431	24904954	524	*	ATAC_4760	0	AT1G66770	2281	ATAC_4761	0.9409909201793704	5.7106685384133616e-8	0.01164136913561179	7.743345692031551e-6
Chr1	24952213	24952827	615	*	ATAC_4769	0	AT1G66830	-19275	ATAC_4766	0.8633979609709921	1.6458273811677752e-5	1	8.753544596506419e-4
Chr1	24964998	24965648	651	*	ATAC_4772	0	AT1G66920	1937	ATAC_4773	0.83579175714088	5.5267047206820157e-5	1	0.0021364065143865507
Chr1	24964998	24965648	651	*	ATAC_4772	0	AT1G66930	-4288	ATAC_4773	0.83579175714088	5.5267047206820157e-5	1	0.0021364065143865507
Chr1	25023470	25024067	598	*	ATAC_4779	0	AT1G67040	-765	ATAC_4778	0.8422868120857904	4.243168436252219e-5	1	0.0017687688963334695
Chr1	25263575	25264350	776	*	ATAC_4829	0	AT1G67440	1510	ATAC_4830	0.8372704727619206	5.20918137202372e-5	1	0.002065098144077514
Chr1	25263575	25264350	776	*	ATAC_4829	0	AT1G67450	-1812	ATAC_4830	0.8372704727619206	5.20918137202372e-5	1	0.002065098144077514
Chr1	25317927	25319971	2045	*	ATAC_4843	0	AT1G67520	-11569	ATAC_4840	0.8804073420803902	6.800697276641841e-6	1	4.3261266186030893e-4
Chr1	25305772	25306260	489	*	ATAC_4840	0	AT1G67560	-13543	ATAC_4843	0.8804073420803902	6.800697276641841e-6	1	4.3261266186030893e-4
Chr1	25334575	25335591	1017	*	ATAC_4847	0	AT1G67580	-3113	ATAC_4846	0.9339310608463813	1.2358926654585606e-7	0.025181931005050902	1.5210395428746845e-5
Chr1	25332401	25333776	1376	*	ATAC_4846	0	AT1G67590	1248	ATAC_4847	0.9339310608463813	1.2358926654585606e-7	0.025181931005050902	1.5210395428746845e-5
Chr1	25397085	25397491	407	*	ATAC_4862	0	AT1G67750	-4022	ATAC_4864	0.845416547404094	3.720148691552814e-5	1	0.0015950978790126797
Chr1	25436944	25438199	1256	*	ATAC_4874	0	AT1G67800	-13212	ATAC_4870	0.8413018169403336	4.4199698017317735e-5	1	0.0018194205292295243
Chr1	25423519	25423755	237	*	ATAC_4870	0	AT1G67850	-14144	ATAC_4874	0.8413018169403336	4.4199698017317735e-5	1	0.0018194205292295243
Chr1	25470015	25470517	503	*	ATAC_4880	0	AT1G67910	2059	ATAC_4882	0.8702686408047547	1.1688851073313717e-5	1	6.737217496457801e-4
Chr1	25470015	25470517	503	*	ATAC_4880	0	AT1G67920	-3026	ATAC_4882	0.8702686408047547	1.1688851073313717e-5	1	6.737217496457801e-4
Chr1	25530960	25532313	1354	*	ATAC_4897	0	AT1G68060	-16358	ATAC_4891	0.8066801332520751	1.595524089838324e-4	1	0.004506589843416891
Chr1	25530960	25532313	1354	*	ATAC_4897	0	AT1G68120	-3854	ATAC_4895	0.9025222144775001	1.7271022296255432e-6	0.351017984251325	1.4367109341861925e-4
Chr1	25514373	25515257	885	*	ATAC_4891	0	AT1G68130	-16750	ATAC_4897	0.8066801332520751	1.595524089838324e-4	1	0.004506589843416891
Chr1	25528986	25529608	623	*	ATAC_4895	0	AT1G68130	-2399	ATAC_4897	0.9025222144775001	1.7271022296255432e-6	0.351017984251325	1.4367109341861925e-4
Chr1	25530053	25530598	546	*	ATAC_4896	0	AT1G68130	-1409	ATAC_4897	0.9154694294639604	6.597719147014629e-7	0.1342622650979183	6.554661742942752e-5
Chr1	25536104	25536471	368	*	ATAC_4898	0	AT1G68130	4095	ATAC_4897	0.8542429155634664	2.5265679132529306e-5	1	0.0011996493113574569
Chr1	25536932	25537448	517	*	ATAC_4899	0	AT1G68130	4923	ATAC_4897	0.8167656128821403	1.128356671090366e-4	1	0.003522674603099042
Chr1	25548683	25552234	3552	*	ATAC_4902	0	AT1G68130	16674	ATAC_4897	0.8355039385737489	5.590349691547671e-5	1	0.002150928752711742
Chr1	25528986	25529608	623	*	ATAC_4895	0	AT1G68160	19285	ATAC_4902	0.8080285951264279	1.5250662918909238e-4	1	0.004369573783334906
Chr1	25530960	25532313	1354	*	ATAC_4897	0	AT1G68160	16580	ATAC_4902	0.8355039385737489	5.590349691547671e-5	1	0.002150928752711742
Chr1	25530960	25532313	1354	*	ATAC_4897	0	AT1G68170	-19176	ATAC_4902	0.8355039385737489	5.590349691547671e-5	1	0.002150928752711742
Chr1	25536104	25536471	368	*	ATAC_4898	0	AT1G68180	-18249	ATAC_4903	0.8604266455469625	1.8976515049365715e-5	1	9.715308053989076e-4
Chr1	25629760	25630287	528	*	ATAC_4922	0	AT1G68370	4492	ATAC_4923	0.8154705976174462	1.181037096143955e-4	1	0.003649992056326834
Chr1	25656182	25658058	1877	*	ATAC_4930	0	AT1G68390	13647	ATAC_4925	0.8510621151832308	2.912773204405044e-5	1	0.0013389960909448513
Chr1	25643682	25644761	1080	*	ATAC_4925	0	AT1G68430	10812	ATAC_4930	0.8510621151832308	2.912773204405044e-5	1	0.0013389960909448513
Chr1	25658896	25660132	1237	*	ATAC_4931	0	AT1G68430	-3321	ATAC_4930	0.9035374028757781	1.6095157313188505e-6	0.3271678722209141	1.3647093540188548e-4
Chr1	25643682	25644761	1080	*	ATAC_4925	0	AT1G68440	-12995	ATAC_4930	0.8510621151832308	2.912773204405044e-5	1	0.0013389960909448513
Chr1	25658896	25660132	1237	*	ATAC_4931	0	AT1G68440	1138	ATAC_4930	0.9035374028757781	1.6095157313188505e-6	0.3271678722209141	1.3647093540188548e-4
Chr1	25663541	25664259	719	*	ATAC_4933	0	AT1G68460	6085	ATAC_4936	0.8256341815797217	8.175474539173965e-5	1	0.0028213905507063018
Chr1	25666765	25667158	394	*	ATAC_4934	0	AT1G68460	3186	ATAC_4936	0.8405518673248422	4.558676588962879e-5	1	0.0018608954145126943
Chr1	25668452	25669483	1032	*	ATAC_4935	0	AT1G68460	861	ATAC_4936	0.8778758084684121	7.81989869644862e-6	1	4.859657566422304e-4
Chr1	25688440	25688681	242	*	ATAC_4941	0	AT1G68460	-18094	ATAC_4936	0.8617596639399574	1.780948136339123e-5	1	9.297510951170306e-4
Chr1	25689361	25690364	1004	*	ATAC_4942	0	AT1G68490	-3084	ATAC_4943	0.8458987708424014	3.644582879087485e-5	1	0.0015754979287274221
Chr1	25705880	25707169	1290	*	ATAC_4947	0	AT1G68490	12430	ATAC_4943	0.8470797813946748	3.464924221159176e-5	1	0.0015142908999752555
Chr1	25691088	25691977	890	*	ATAC_4943	0	AT1G68510	-14904	ATAC_4947	0.8470797813946748	3.464924221159176e-5	1	0.0015142908999752555
Chr1	25707540	25708569	1030	*	ATAC_4948	0	AT1G68510	657	ATAC_4947	0.857532397253775	2.1732775269081542e-5	1	0.0010799538545514726
Chr1	25707540	25708569	1030	*	ATAC_4948	0	AT1G68526	3809	ATAC_4949	0.8269197857742905	7.790944820488769e-5	1	0.002717853328298203
Chr1	25739945	25740416	472	*	ATAC_4959	0	AT1G68560	-1810	ATAC_4958	0.8103340603428719	1.410596257922524e-4	1	0.004111901597331973
Chr1	25743914	25744236	323	*	ATAC_4961	0	AT1G68570	-2460	ATAC_4962	0.8653761342581959	1.4942483438120441e-5	1	8.139399037101283e-4
Chr1	25875441	25876170	730	*	ATAC_4990	0	AT1G68820	9969	ATAC_4986	0.8900231256266894	3.883482540437137e-6	0.7882731695404704	2.774841494727022e-4
Chr1	25876189	25877869	1681	*	ATAC_4991	0	AT1G68820	10717	ATAC_4986	0.8510048544798934	2.920154451080225e-5	1	0.0013411337665952844
Chr1	25878541	25880307	1767	*	ATAC_4992	0	AT1G68820	13069	ATAC_4986	0.8047299730978353	1.7021878200412996e-4	1	0.004700194915392401
Chr1	25864042	25865929	1888	*	ATAC_4986	0	AT1G68830	9732	ATAC_4990	0.8900231256266894	3.883482540437137e-6	0.7882731695404704	2.774841494727022e-4
Chr1	25876189	25877869	1681	*	ATAC_4991	0	AT1G68830	-526	ATAC_4990	0.8430392645683498	4.112128244534064e-5	1	0.0017307004218787485
Chr1	25878541	25880307	1767	*	ATAC_4992	0	AT1G68830	-2878	ATAC_4990	0.8005839342040442	1.9487223437777962e-4	1	0.005177233881509278
Chr1	25864042	25865929	1888	*	ATAC_4986	0	AT1G68840	-14225	ATAC_4992	0.8047299730978353	1.7021878200412996e-4	1	0.004700194915392401
Chr1	25875441	25876170	730	*	ATAC_4990	0	AT1G68840	-3984	ATAC_4992	0.8005839342040442	1.9487223437777962e-4	1	0.005177233881509278
Chr1	25876189	25877869	1681	*	ATAC_4991	0	AT1G68840	-2285	ATAC_4992	0.9704615508289443	4.866031592346e-10	9.942081108217654e-5	1.258807388399051e-7
Chr1	26001460	26002237	778	*	ATAC_5018	0	AT1G69150	-6024	ATAC_5016	0.9169530563381507	5.852116386207751e-7	0.11909876142226843	5.8758692685464965e-5
Chr1	26123301	26123803	503	*	ATAC_5049	0	AT1G69490	1220	ATAC_5047	0.8280994681428725	7.451485655225631e-5	1	0.002629310887348049
Chr1	26121801	26122094	294	*	ATAC_5047	0	AT1G69500	-1845	ATAC_5049	0.8280994681428725	7.451485655225631e-5	1	0.002629310887348049
Chr1	26143584	26144785	1202	*	ATAC_5056	0	AT1G69530	1857	ATAC_5055	0.8327346364119443	6.234646861962802e-5	1	0.0023249190005649317
Chr1	26183335	26184891	1557	*	ATAC_5065	0	AT1G69600	1178	ATAC_5064	0.8049351503836983	1.690694360181699e-4	1	0.004682177636159509
Chr1	26238507	26240205	1699	*	ATAC_5079	0	AT1G69750	3435	ATAC_5078	0.8807719943312803	6.663560388319727e-6	1	4.249133561619058e-4
Chr1	26241362	26243947	2586	*	ATAC_5081	0	AT1G69760	-518	ATAC_5080	0.8622888990935103	1.736316922805486e-5	1	9.108925657812972e-4
Chr1	26264339	26265071	733	*	ATAC_5089	0	AT1G69790	-1520	ATAC_5090	0.8670060994596149	1.3783313283047763e-5	1	7.666435353330956e-4
Chr1	26313044	26314653	1610	*	ATAC_5102	0	AT1G69870	-1133	ATAC_5103	0.9025287415734551	1.726323646570187e-6	0.3508614705762179	1.4367109341861925e-4
Chr1	26323237	26323796	560	*	ATAC_5107	0	AT1G69870	7449	ATAC_5103	0.8849375366783789	5.255044104585828e-6	1	3.519367946861374e-4
Chr1	26324597	26325199	603	*	ATAC_5108	0	AT1G69870	8809	ATAC_5103	0.8490752883877879	3.1782177086833744e-5	1	0.0014160377363989177
Chr1	26313044	26314653	1610	*	ATAC_5102	0	AT1G69890	10292	ATAC_5108	0.8873681227436043	4.555888964562667e-6	0.9244490974663044	3.139291637463368e-4
Chr1	26314874	26316108	1235	*	ATAC_5103	0	AT1G69890	8837	ATAC_5108	0.8490752883877879	3.1782177086833744e-5	1	0.0014160377363989177
Chr1	26323237	26323796	560	*	ATAC_5107	0	AT1G69890	1149	ATAC_5108	0.9186752293752999	5.077354858255168e-7	0.10334498852041152	5.213014404403105e-5
Chr1	26336924	26337823	900	*	ATAC_5115	0	AT1G69890	-11977	ATAC_5108	0.8100139270526336	1.426050352948623e-4	1	0.004142157997548755
Chr1	26338678	26339306	629	*	ATAC_5116	0	AT1G69890	-13731	ATAC_5108	0.8837430913546486	5.630465764597884e-6	1	3.723539431291301e-4
Chr1	26338678	26339306	629	*	ATAC_5116	0	AT1G69920	-3047	ATAC_5114	0.8440290421271139	3.9449287783360694e-5	1	0.0016756844928798211
Chr1	26323237	26323796	560	*	ATAC_5107	0	AT1G69930	15021	ATAC_5116	0.8987547478170077	2.229092703932743e-6	0.4528513282674564	1.7599738524168762e-4
Chr1	26324597	26325199	603	*	ATAC_5108	0	AT1G69930	13618	ATAC_5116	0.8837430913546486	5.630465764597884e-6	1	3.723539431291301e-4
Chr1	26335765	26336102	338	*	ATAC_5114	0	AT1G69930	2715	ATAC_5116	0.8440290421271139	3.9449287783360694e-5	1	0.0016756844928798211
Chr1	26336924	26337823	900	*	ATAC_5115	0	AT1G69930	994	ATAC_5116	0.8675616231441065	1.3405940669029693e-5	1	7.506852398754696e-4
Chr1	26344312	26345286	975	*	ATAC_5118	0	AT1G69935	-1080	ATAC_5117	0.9058590027007657	1.3657960978032604e-6	0.27771005215853256	1.2053112497447732e-4
Chr1	26343027	26344117	1091	*	ATAC_5117	0	AT1G69940	940	ATAC_5118	0.9058590027007657	1.3657960978032604e-6	0.27771005215853256	1.2053112497447732e-4
Chr1	26371908	26373665	1758	*	ATAC_5123	0	AT1G70000	-7029	ATAC_5122	0.812374487254806	1.3153326632166636e-4	1	0.003935954245869478
Chr1	26371908	26373665	1758	*	ATAC_5123	0	AT1G70010	4730	ATAC_5122	0.812374487254806	1.3153326632166636e-4	1	0.003935954245869478
Chr1	26414973	26415948	976	*	ATAC_5130	0	AT1G70130	-3144	ATAC_5129	0.8832943048509259	5.777243089632935e-6	1	3.803186086597239e-4
Chr1	26422206	26422856	651	*	ATAC_5133	0	AT1G70130	-10377	ATAC_5129	0.8435872723185285	4.0188381284564646e-5	1	0.0017005090135162174
Chr1	26411961	26412728	768	*	ATAC_5129	0	AT1G70140	2529	ATAC_5130	0.8832943048509259	5.777243089632935e-6	1	3.803186086597239e-4
Chr1	26422206	26422856	651	*	ATAC_5133	0	AT1G70140	-6947	ATAC_5130	0.8249833747728721	8.376086990025797e-5	1	0.002870607540645694
Chr1	26411961	26412728	768	*	ATAC_5129	0	AT1G70170	-11145	ATAC_5133	0.8435872723185285	4.0188381284564646e-5	1	0.0017005090135162174
Chr1	26414973	26415948	976	*	ATAC_5130	0	AT1G70170	-7925	ATAC_5133	0.8249833747728721	8.376086990025797e-5	1	0.002870607540645694
Chr1	26458562	26458910	349	*	ATAC_5142	0	AT1G70260	659	ATAC_5143	0.923055879593323	3.487091713362276e-7	0.07099893082991263	3.767924925331122e-5
Chr1	26517550	26518783	1234	*	ATAC_5158	0	AT1G70370	-2294	ATAC_5157	0.860035499368439	1.9330890100597794e-5	1	9.831876512229004e-4
Chr1	26536692	26537318	627	*	ATAC_5160	0	AT1G70410	1118	ATAC_5161	0.879357536707097	7.2088499181348e-6	1	4.5376316755689494e-4
Chr1	26536692	26537318	627	*	ATAC_5160	0	AT1G70420	3499	ATAC_5162	0.9464444866620828	2.9393093971071738e-8	0.005995426949655386	4.551559700215259e-6
Chr1	26563536	26563794	259	*	ATAC_5168	0	AT1G70470	-3412	ATAC_5166	0.8602466278606976	1.913892607425672e-5	1	9.760489361682223e-4
Chr1	26563536	26563794	259	*	ATAC_5168	0	AT1G70475	3874	ATAC_5166	0.8602466278606976	1.913892607425672e-5	1	9.760489361682223e-4
Chr1	26580234	26581554	1321	*	ATAC_5172	0	AT1G70480	18517	ATAC_5167	0.8993145701341952	2.147518764608767e-6	0.43630923988679854	1.7088895763908615e-4
Chr1	26677223	26677573	351	*	ATAC_5198	0	AT1G70740	-1180	ATAC_5197	0.8287260802520312	7.276253005213991e-5	1	0.002588943670859133
Chr1	26736949	26737300	352	*	ATAC_5219	0	AT1G70860	-17737	ATAC_5212	0.8081928104587143	1.5166654271012273e-4	1	0.004350918141963225
Chr1	26736949	26737300	352	*	ATAC_5219	0	AT1G70940	-5639	ATAC_5221	0.8807743708256787	6.6626743460918096e-6	1	4.249133561619058e-4
Chr1	26749969	26750813	845	*	ATAC_5224	0	AT1G70944	-715	ATAC_5223	0.8073500956919284	1.5601877744885427e-4	1	0.004436223571426477
Chr1	26895645	26896930	1286	*	ATAC_5253	0	AT1G71360	-788	ATAC_5252	0.9287253289903036	2.0722548313693615e-7	0.04220602860146606	2.3670951291659275e-5
Chr1	26981537	26982201	665	*	ATAC_5277	0	AT1G71710	-490	ATAC_5276	0.877700000264559	7.895209943013752e-6	1	4.888040193093766e-4
Chr1	27093976	27094591	616	*	ATAC_5306	0	AT1G71970	1082	ATAC_5305	0.8961650125265236	2.6413910319199942e-6	0.5364718013650147	2.0202175274085688e-4
Chr1	27145052	27147124	2073	*	ATAC_5319	0	AT1G72130	7949	ATAC_5317	0.8096738280320742	1.4426221890776614e-4	1	0.004181238008472018
Chr1	27159815	27161232	1418	*	ATAC_5324	0	AT1G72140	18049	ATAC_5318	0.8524610966178003	2.737231077300418e-5	1	0.0012738342861793135
Chr1	27136649	27137218	570	*	ATAC_5317	0	AT1G72141	8103	ATAC_5319	0.8096738280320742	1.4426221890776614e-4	1	0.004181238008472018
Chr1	27150991	27153725	2735	*	ATAC_5321	0	AT1G72141	-5668	ATAC_5319	0.8166576444225845	1.1326726357026163e-4	1	0.0035302923790148494
Chr1	27331978	27333156	1179	*	ATAC_5361	0	AT1G72600	-4905	ATAC_5362	0.8899979411515202	3.889443006618974e-6	0.7894674731544995	2.7752686894173264e-4
Chr1	27362587	27364075	1489	*	ATAC_5370	0	AT1G72720	13397	ATAC_5375	0.8325939319253736	6.26897047496942e-5	1	0.0023311335155889686
Chr1	27441603	27442337	735	*	ATAC_5389	0	AT1G72920	3703	ATAC_5388	0.8160140702239391	1.1586851488000094e-4	1	0.003600310738695587
Chr1	27436843	27437976	1134	*	ATAC_5388	0	AT1G72940	-4004	ATAC_5389	0.8160140702239391	1.1586851488000094e-4	1	0.003600310738695587
Chr1	27663977	27666129	2153	*	ATAC_5438	0	AT1G73590	4303	ATAC_5437	0.8249763711579652	8.378267982052585e-5	1	0.002870607540645694
Chr1	27711486	27712400	915	*	ATAC_5447	0	AT1G73690	-2509	ATAC_5448	0.8570210154726935	2.225305293118589e-5	1	0.0010983611859537825
Chr1	27934085	27935605	1521	*	ATAC_5489	0	AT1G74290	2248	ATAC_5487	0.8459670745265513	3.633984141283226e-5	1	0.0015724619253524668
Chr1	27931182	27931610	429	*	ATAC_5487	0	AT1G74300	-3545	ATAC_5489	0.8459670745265513	3.633984141283226e-5	1	0.0015724619253524668
Chr1	27972842	27973455	614	*	ATAC_5498	0	AT1G74420	-2876	ATAC_5497	0.9058696144144945	1.3647582858443026e-6	0.27750039653557956	1.2053112497447732e-4
Chr1	27974248	27974509	262	*	ATAC_5499	0	AT1G74420	-4282	ATAC_5497	0.9176800628855174	5.513657770979352e-7	0.11221782251541146	5.5956557583426375e-5
Chr1	27971115	27971761	647	*	ATAC_5497	0	AT1G74430	-3406	ATAC_5499	0.9176800628855174	5.513657770979352e-7	0.11221782251541146	5.5956557583426375e-5
Chr1	27972842	27973455	614	*	ATAC_5498	0	AT1G74430	-1712	ATAC_5499	0.848325470292181	3.283522543955802e-5	1	0.0014561548715940698
Chr1	28039426	28039809	384	*	ATAC_5511	0	AT1G74650	-1336	ATAC_5512	0.8555715339996037	2.3784864203252164e-5	1	0.0011562330203447818
Chr1	28258159	28258964	806	*	ATAC_5555	0	AT1G75295	-922	ATAC_5554	0.8354371004060481	5.60521681068607e-5	1	0.0021547638050403535
Chr1	28295679	28297114	1436	*	ATAC_5565	0	AT1G75390	3980	ATAC_5562	0.9095262031620645	1.0445645257114982e-6	0.21246651365877017	9.664297318293857e-5
Chr1	28289986	28291838	1853	*	ATAC_5562	0	AT1G75400	-5047	ATAC_5565	0.9095262031620645	1.0445645257114982e-6	0.21246651365877017	9.664297318293857e-5
Chr1	28341234	28342039	806	*	ATAC_5578	0	AT1G75460	13535	ATAC_5574	0.8199036034693663	1.0087631151073846e-4	1	0.003270815441627779
Chr1	28326750	28327997	1248	*	ATAC_5574	0	AT1G75500	12277	ATAC_5578	0.8199036034693663	1.0087631151073846e-4	1	0.003270815441627779
Chr1	28375642	28376180	539	*	ATAC_5587	0	AT1G75530	16332	ATAC_5582	0.8059789046142143	1.6332190119389305e-4	1	0.004570038380400452
Chr1	28375642	28376180	539	*	ATAC_5587	0	AT1G75560	-2340	ATAC_5586	0.8882664790020438	4.31817810405512e-6	0.8762965190121136	3.006393832163619e-4
Chr1	28376620	28377457	838	*	ATAC_5588	0	AT1G75560	-3318	ATAC_5586	0.9826045650461469	1.2344781388004345e-11	2.5255077211393168e-6	6.557050100808121e-9
Chr1	28379232	28379586	355	*	ATAC_5589	0	AT1G75560	-5930	ATAC_5586	0.8984748298475038	2.2708525213350525e-6	0.46132368970921594	1.7865303676096485e-4
Chr1	28375642	28376180	539	*	ATAC_5587	0	AT1G75570	-2080	ATAC_5586	0.8882664790020438	4.31817810405512e-6	0.8762965190121136	3.006393832163619e-4
Chr1	28376620	28377457	838	*	ATAC_5588	0	AT1G75570	-3058	ATAC_5586	0.9826045650461469	1.2344781388004345e-11	2.5255077211393168e-6	6.557050100808121e-9
Chr1	28379232	28379586	355	*	ATAC_5589	0	AT1G75570	-5670	ATAC_5586	0.8984748298475038	2.2708525213350525e-6	0.46132368970921594	1.7865303676096485e-4
Chr1	28373227	28375157	1931	*	ATAC_5586	0	AT1G75580	-2219	ATAC_5588	0.9826045650461469	1.2344781388004345e-11	2.5255077211393168e-6	6.557050100808121e-9
Chr1	28375642	28376180	539	*	ATAC_5587	0	AT1G75580	-1196	ATAC_5588	0.9014331315387554	1.8612420641912863e-6	0.378239751042889	1.5280639058430024e-4
Chr1	28379232	28379586	355	*	ATAC_5589	0	AT1G75580	1854	ATAC_5588	0.9013066404749601	1.8773772095636132e-6	0.3815112096414697	1.5374837565596496e-4
Chr1	28402265	28403356	1092	*	ATAC_5595	0	AT1G75640	3825	ATAC_5596	0.9385906958315071	7.500499844552727e-8	0.015287893808159595	9.866061277746662e-6
Chr1	28402265	28403356	1092	*	ATAC_5595	0	AT1G75650	-4627	ATAC_5596	0.9385906958315071	7.500499844552727e-8	0.015287893808159595	9.866061277746662e-6
Chr1	28402265	28403356	1092	*	ATAC_5595	0	AT1G75660	-4777	ATAC_5596	0.9385906958315071	7.500499844552727e-8	0.015287893808159595	9.866061277746662e-6
Chr1	28439330	28441174	1845	*	ATAC_5604	0	AT1G75710	10658	ATAC_5602	0.8687729171638163	1.2613115793382211e-5	1	7.138954999314575e-4
Chr1	28429863	28431815	1953	*	ATAC_5602	0	AT1G75730	8019	ATAC_5604	0.8687729171638163	1.2613115793382211e-5	1	7.138954999314575e-4
Chr1	28429863	28431815	1953	*	ATAC_5602	0	AT1G75740	-9073	ATAC_5604	0.8687729171638163	1.2613115793382211e-5	1	7.138954999314575e-4
Chr1	28637660	28639871	2212	*	ATAC_5654	0	AT1G76340	-691	ATAC_5653	0.8138090409746634	1.2516111706624883e-4	1	0.0038049163982750646
Chr1	28636726	28637488	763	*	ATAC_5653	0	AT1G76350	-1964	ATAC_5654	0.8138090409746634	1.2516111706624883e-4	1	0.0038049163982750646
Chr1	28643011	28644043	1033	*	ATAC_5655	0	AT1G76360	2677	ATAC_5657	0.8822797830028201	6.120969140814475e-6	1	3.976342334321298e-4
Chr1	28654389	28655384	996	*	ATAC_5658	0	AT1G76360	-7667	ATAC_5657	0.8414603640014973	4.3911025234236596e-5	1	0.0018109809094207414
Chr1	28646452	28648641	2190	*	ATAC_5657	0	AT1G76380	6018	ATAC_5658	0.8414603640014973	4.3911025234236596e-5	1	0.0018109809094207414
Chr1	28646452	28648641	2190	*	ATAC_5657	0	AT1G76390	-6566	ATAC_5658	0.8414603640014973	4.3911025234236596e-5	1	0.0018109809094207414
Chr1	28671403	28672285	883	*	ATAC_5660	0	AT1G76420	1759	ATAC_5661	0.9142314736774158	7.280005196487792e-7	0.1481291777350157	7.104107635034196e-5
Chr1	28671403	28672285	883	*	ATAC_5660	0	AT1G76440	11499	ATAC_5665	0.8099890951191354	1.4272549461993403e-4	1	0.004142157997548755
Chr1	28671403	28672285	883	*	ATAC_5660	0	AT1G76450	-12265	ATAC_5665	0.8099890951191354	1.4272549461993403e-4	1	0.004142157997548755
Chr1	28713977	28715412	1436	*	ATAC_5674	0	AT1G76510	-1008	ATAC_5673	0.8241560312833578	8.637027180407138e-5	1	0.002927830899284984
Chr1	28712891	28713620	730	*	ATAC_5673	0	AT1G76520	-1144	ATAC_5674	0.8241560312833578	8.637027180407138e-5	1	0.002927830899284984
Chr1	28731454	28731836	383	*	ATAC_5677	0	AT1G76580	-2370	ATAC_5678	0.8304082327886756	6.822758385520328e-5	1	0.0024783845163261265
Chr1	28738905	28739386	482	*	ATAC_5679	0	AT1G76590	-1153	ATAC_5680	0.93035729256228	1.7698674131935176e-7	0.03605308414045855	2.081145342073662e-5
Chr1	28745646	28747079	1434	*	ATAC_5682	0	AT1G76590	5105	ATAC_5680	0.8942164807799334	2.992499631155123e-6	0.6076420126042035	2.2267932957533337e-4
Chr1	28738905	28739386	482	*	ATAC_5679	0	AT1G76600	-7446	ATAC_5682	0.8250451703474485	8.356863769066955e-5	1	0.002870607540645694
Chr1	28739578	28740776	1199	*	ATAC_5680	0	AT1G76600	-6056	ATAC_5682	0.8942164807799334	2.992499631155123e-6	0.6076420126042035	2.2267932957533337e-4
Chr1	28752306	28754397	2092	*	ATAC_5684	0	AT1G76620	-2123	ATAC_5685	0.884954094065721	5.2499922024274975e-6	1	3.517770295786025e-4
Chr1	28861738	28862143	406	*	ATAC_5704	0	AT1G76878	6114	ATAC_5707	0.8594842986007215	1.983968959969552e-5	1	0.0010017284275493676
Chr1	28862966	28864155	1190	*	ATAC_5705	0	AT1G76878	4102	ATAC_5707	0.905407514374981	1.4105738797335516e-6	0.2868091658184636	1.2423345384925236e-4
Chr1	29146835	29148579	1745	*	ATAC_5769	0	AT1G77520	16459	ATAC_5763	0.8021760244859919	1.8507689997481679e-4	1	0.004976509508721448
Chr1	29132118	29133660	1543	*	ATAC_5764	0	AT1G77525	870	ATAC_5765	0.91153751056005194	8.973623802338037e-7	0.18255132637334293	8.481396838814123e-5
Chr1	29129876	29130924	1049	*	ATAC_5763	0	AT1G77580	16721	ATAC_5769	0.8021760244859919	1.8507689997481679e-4	1	0.004976509508721448
Chr1	29175398	29177581	2184	*	ATAC_5773	0	AT1G77640	-1123	ATAC_5774	0.8393249382610041	4.793446745878545e-5	1	0.0019316292221734162
Chr1	29240874	29243035	2162	*	ATAC_5794	0	AT1G77760	-1389	ATAC_5793	0.8541920199352416	2.5323907264204527e-5	1	0.0012005273080814658
Chr1	29333017	29333555	539	*	ATAC_5820	0	AT1G78000	5501	ATAC_5818	0.8699620329870986	1.1873522081326946e-5	1	6.816855294153189e-4
Chr1	29327120	29327984	865	*	ATAC_5818	0	AT1G78010	-5427	ATAC_5820	0.8699620329870986	1.1873522081326946e-5	1	6.816855294153189e-4
Chr1	29358518	29360591	2074	*	ATAC_5828	0	AT1G78060	-5571	ATAC_5827	0.8674562778613093	1.3476827595861966e-5	1	7.514973742522075e-4
Chr1	29360873	29361826	954	*	ATAC_5829	0	AT1G78060	-7926	ATAC_5827	0.8113324360958472	1.3632919716547823e-4	1	0.0040264977418175
Chr1	29358518	29360591	2074	*	ATAC_5828	0	AT1G78070	3573	ATAC_5827	0.8674562778613093	1.3476827595861966e-5	1	7.514973742522075e-4
Chr1	29360873	29361826	954	*	ATAC_5829	0	AT1G78070	5928	ATAC_5827	0.8113324360958472	1.3632919716547823e-4	1	0.0040264977418175
Chr1	29358518	29360591	2074	*	ATAC_5828	0	AT1G78080	-3480	ATAC_5830	0.8552115941304833	2.4178652970425883e-5	1	0.0011637988488398098
Chr1	29360873	29361826	954	*	ATAC_5829	0	AT1G78080	-2245	ATAC_5830	0.9137798034815431	7.543377033508068e-7	0.1534798121368652	7.301708559213732e-5
Chr1	29437176	29437885	710	*	ATAC_5850	0	AT1G78260	-8975	ATAC_5854	0.8581086721200533	2.1158743141466058e-5	1	0.0010558031436450164
Chr1	29493476	29494422	947	*	ATAC_5870	0	AT1G78390	-600	ATAC_5869	0.8547647047349981	2.4675162342243096e-5	1	0.00117786750462934
Chr1	29741310	29741825	516	*	ATAC_5922	0	AT1G79030	-6865	ATAC_5921	0.8262246825383774	7.996933988791408e-5	1	0.0027721023583496592
Chr1	29741310	29741825	516	*	ATAC_5922	0	AT1G79040	5357	ATAC_5921	0.8262246825383774	7.996933988791408e-5	1	0.0027721023583496592
Chr1	29734138	29736240	2103	*	ATAC_5921	0	AT1G79060	-5487	ATAC_5922	0.8262246825383774	7.996933988791408e-5	1	0.0027721023583496592
Chr1	29753249	29753635	387	*	ATAC_5925	0	AT1G79070	-7433	ATAC_5923	0.8632458774457672	1.657996487669017e-5	1	8.792001739273812e-4
Chr1	29755768	29756484	717	*	ATAC_5926	0	AT1G79070	-9952	ATAC_5923	0.9141610606835235	7.32054339025641e-7	0.14895109636154716	7.117344814206555e-5
Chr1	29753249	29753635	387	*	ATAC_5925	0	AT1G79075	7309	ATAC_5923	0.8632458774457672	1.657996487669017e-5	1	8.792001739273812e-4
Chr1	29755768	29756484	717	*	ATAC_5926	0	AT1G79075	9828	ATAC_5923	0.9141610606835235	7.32054339025641e-7	0.14895109636154716	7.117344814206555e-5
Chr1	29743056	29745327	2272	*	ATAC_5923	0	AT1G79090	8002	ATAC_5925	0.8632458774457672	1.657996487669017e-5	1	8.792001739273812e-4
Chr1	29743056	29745327	2272	*	ATAC_5923	0	AT1G79100	-8320	ATAC_5925	0.8632458774457672	1.657996487669017e-5	1	8.792001739273812e-4
Chr1	29743056	29745327	2272	*	ATAC_5923	0	AT1G79103	-9208	ATAC_5925	0.8632458774457672	1.657996487669017e-5	1	8.792001739273812e-4
Chr1	29844194	29844708	515	*	ATAC_5947	0	AT1G79380	-15782	ATAC_5951	0.8448594512802883	3.809075659151089e-5	1	0.0016268826436732513
Chr1	29926141	29926832	692	*	ATAC_5966	0	AT1G79520	-11173	ATAC_5963	0.8200293686406361	1.004199421699995e-4	1	0.0032624323328314725
Chr1	29926141	29926832	692	*	ATAC_5966	0	AT1G79529	10478	ATAC_5963	0.8200293686406361	1.004199421699995e-4	1	0.0032624323328314725
Chr1	29914952	29915590	639	*	ATAC_5963	0	AT1G79550	11045	ATAC_5966	0.8200293686406361	1.004199421699995e-4	1	0.0032624323328314725
Chr1	29914952	29915590	639	*	ATAC_5963	0	AT1G79560	-11033	ATAC_5966	0.8200293686406361	1.004199421699995e-4	1	0.0032624323328314725
Chr1	29989477	29991238	1762	*	ATAC_5977	0	AT1G79690	4430	ATAC_5976	0.8193992603348578	1.0272383589242773e-4	1	0.003309655599409082
Chr1	30142429	30143685	1257	*	ATAC_6012	0	AT1G80100	8710	ATAC_6009	0.8572558129982032	2.201288858495856e-5	1	0.0010893600027415107
Chr1	30133054	30133530	477	*	ATAC_6009	0	AT1G80130	9166	ATAC_6012	0.8572558129982032	2.201288858495856e-5	1	0.0010893600027415107
Chr1	30133054	30133530	477	*	ATAC_6009	0	AT1G80133	10782	ATAC_6012	0.8572558129982032	2.201288858495856e-5	1	0.0010893600027415107
Chr1	30203042	30203779	738	*	ATAC_6026	0	AT1G80280	-16325	ATAC_6021	0.8829992127877765	5.875500529611035e-6	1	3.838943545095877e-4
Chr1	30203042	30203779	738	*	ATAC_6026	0	AT1G80290	15121	ATAC_6021	0.8829992127877765	5.875500529611035e-6	1	3.838943545095877e-4
Chr1	30189484	30191093	1610	*	ATAC_6022	0	AT1G80300	-444	ATAC_6023	0.8306345553905458	6.763585572468341e-5	1	0.0024649939888277427
Chr1	30186691	30188373	1683	*	ATAC_6021	0	AT1G80340	13975	ATAC_6026	0.8829992127877765	5.875500529611035e-6	1	3.838943545095877e-4
Chr1	30203042	30203779	738	*	ATAC_6026	0	AT1G80390	18989	ATAC_6031	0.83253379046594	6.283689508772962e-5	1	0.0023352904296453894
Chr1	30378093	30379637	1545	*	ATAC_6064	0	AT1G80820	7618	ATAC_6061	0.8741311277966581	9.561496172674875e-6	1	5.690031852570618e-4
Chr1	30380230	30381003	774	*	ATAC_6065	0	AT1G80820	9755	ATAC_6061	0.9448217834352057	3.60660355208323e-8	0.007355018755834373	5.319775649937767e-6
Chr1	30382593	30382870	278	*	ATAC_6066	0	AT1G80820	12118	ATAC_6061	0.9368633448957058	9.065719082446838e-8	0.01847602614721748	1.1668980854739709e-5
Chr1	30368956	30369443	488	*	ATAC_6060	0	AT1G80840	-14117	ATAC_6067	0.8782540718644721	7.659909988397231e-6	1	4.78049885431666e-4
Chr1	30371504	30372822	1319	*	ATAC_6062	0	AT1G80840	-10738	ATAC_6067	0.9246948373671982	3.012560936132667e-7	0.06134357331809504	3.312143384781417e-5
Chr1	30378093	30379637	1545	*	ATAC_6064	0	AT1G80840	-3923	ATAC_6067	0.8401347079410773	4.6373950321868864e-5	1	0.0018891635176522792
Chr1	30380230	30381003	774	*	ATAC_6065	0	AT1G80840	-2557	ATAC_6067	0.8909887850092242	3.6606764147757206e-6	0.74313927625796	2.6536551739344893e-4
Chr1	30382593	30382870	278	*	ATAC_6066	0	AT1G80840	-690	ATAC_6067	0.862194099909753	1.7442416921504804e-5	1	9.142773960444451e-4
Chr1	30426520	30427643	1124	*	ATAC_6080	0	AT1G80980	-2367	ATAC_6078	0.8283929589747037	7.368977443683185e-5	1	0.002604376526662922
Chr1	30426520	30427643	1124	*	ATAC_6080	0	AT1G80990	2098	ATAC_6078	0.8283929589747037	7.368977443683185e-5	1	0.002604376526662922
Chr1	30423542	30424430	889	*	ATAC_6078	0	AT1G81001	2126	ATAC_6080	0.8283929589747037	7.368977443683185e-5	1	0.002604376526662922
Chr1	30423542	30424430	889	*	ATAC_6078	0	AT1G81020	-2408	ATAC_6080	0.8283929589747037	7.368977443683185e-5	1	0.002604376526662922
Chr2	9487	10374	888	*	ATAC_6082	0	AT2G01010	5780	ATAC_6081	0.8668628005127784	1.388209284999496e-5	1	7.695423459422981e-4
Chr2	3283	3710	428	*	ATAC_6081	0	AT2G01023	6056	ATAC_6082	0.8668628005127784	1.388209284999496e-5	1	7.695423459422981e-4
Chr2	84948	85542	595	*	ATAC_6089	0	AT2G01060	-9438	ATAC_6085	0.8215900963272645	9.489804559963034e-5	1	0.0031394722875571473
Chr2	84948	85542	595	*	ATAC_6089	0	AT2G01070	9427	ATAC_6085	0.8215900963272645	9.489804559963034e-5	1	0.0031394722875571473
Chr2	75164	75738	575	*	ATAC_6085	0	AT2G01110	9519	ATAC_6089	0.8215900963272645	9.489804559963034e-5	1	0.0031394722875571473
Chr2	75164	75738	575	*	ATAC_6085	0	AT2G01120	-9662	ATAC_6089	0.8215900963272645	9.489804559963034e-5	1	0.0031394722875571473
Chr2	100333	100673	341	*	ATAC_6091	0	AT2G01140	-3469	ATAC_6090	0.880993179554755	6.5815186765185205e-6	1	4.2151538708188225e-4
Chr2	96416	98281	1866	*	ATAC_6090	0	AT2G01150	-2202	ATAC_6091	0.880993179554755	6.5815186765185205e-6	1	4.2151538708188225e-4
Chr2	220668	221340	673	*	ATAC_6126	0	AT2G01450	-17541	ATAC_6122	0.856479609271751	2.2815223495054556e-5	1	0.0011173305443383567
Chr2	202108	203523	1416	*	ATAC_6122	0	AT2G01490	-17489	ATAC_6126	0.856479609271751	2.2815223495054556e-5	1	0.0011173305443383567
Chr2	296006	296464	459	*	ATAC_6149	0	AT2G01680	-9786	ATAC_6152	0.8578859579614401	2.1379063246319707e-5	1	0.0010635788377191232
Chr2	494277	495558	1282	*	ATAC_6200	0	AT2G02010	-17279	ATAC_6195	0.843435220650492	4.044543300334741e-5	1	0.001707552254157324
Chr2	492658	493414	757	*	ATAC_6199	0	AT2G02020	13680	ATAC_6196	0.828534675898438	7.329410723465566e-5	1	0.002600270325839877
Chr2	476627	477307	681	*	ATAC_6195	0	AT2G02060	-17437	ATAC_6200	0.843435220650492	4.044543300334741e-5	1	0.001707552254157324
Chr2	492658	493414	757	*	ATAC_6199	0	AT2G02060	-1330	ATAC_6200	0.8112687462943465	1.3662697456183622e-4	1	0.00403438947564718
Chr2	587137	588457	1321	*	ATAC_6217	0	AT2G02210	-5086	ATAC_6216	0.9437039729977474	4.1377620518927575e-8	0.008437476110496597	5.979285214089648e-6
Chr2	588805	589297	493	*	ATAC_6218	0	AT2G02210	-6754	ATAC_6216	0.86810645018253	1.3044306716593552e-5	1	7.351468885700884e-4
Chr2	582958	584452	1495	*	ATAC_6216	0	AT2G02220	2948	ATAC_6217	0.9437039729977474	4.1377620518927575e-8	0.008437476110496597	5.979285214089648e-6
Chr2	588805	589297	493	*	ATAC_6218	0	AT2G02220	-1403	ATAC_6217	0.905981736681936	1.3538335651337124e-6	0.2752885171342891	1.2019904106772625e-4
Chr2	641361	642509	1149	*	ATAC_6231	0	AT2G02450	-5028	ATAC_6232	0.8172863610126315	1.1077318692148284e-4	1	0.0034871571926766032
Chr2	641361	642509	1149	*	ATAC_6231	0	AT2G02455	6177	ATAC_6232	0.8172863610126315	1.1077318692148284e-4	1	0.0034871571926766032
Chr2	761571	762366	796	*	ATAC_6254	0	AT2G02710	-506	ATAC_6253	0.8211024852350027	9.659534892310018e-5	1	0.003173084866959289
Chr2	760881	761150	270	*	ATAC_6253	0	AT2G02720	-1776	ATAC_6254	0.8211024852350027	9.659534892310018e-5	1	0.003173084866959289
Chr2	915310	917440	2131	*	ATAC_6291	0	AT2G03090	1230	ATAC_6292	0.9503837673090442	1.7400766569678143e-8	0.003550243601678292	2.8768685915950762e-006
Chr2	920216	920991	776	*	ATAC_6293	0	AT2G03090	-1544	ATAC_6292	0.8562934078645795	2.30112979188465e-5	1	0.001124845216287446
Chr2	981724	982197	474	*	ATAC_6305	0	AT2G03220	-9307	ATAC_6301	0.8808349763121008	6.6401119628333815e-6	1	4.2444384930385244e-4
Chr2	981724	982197	474	*	ATAC_6305	0	AT2G03230	8806	ATAC_6301	0.8808349763121008	6.6401119628333815e-6	1	4.2444384930385244e-4
Chr2	1147314	1147968	655	*	ATAC_6342	0	AT2G03710	18084	ATAC_6339	0.8595640464792265	1.9765388503421313e-5	1	9.984332680827346e-4
Chr2	75164	75738	575	*	ATAC_6085	0	AT2G03895	-9134	ATAC_6089	0.8215900963272645	9.489804559963034e-5	1	0.0031394722875571473
Chr2	1262019	1262612	594	*	ATAC_6358	0	AT2G03965	10508	ATAC_6355	0.8238217186335565	8.744372603636504e-5	1	0.002957380737007033
Chr2	1263451	1264237	787	*	ATAC_6359	0	AT2G03980	4392	ATAC_6357	0.800850934151013	1.9320015638186363e-4	1	0.005144205980218074
Chr2	1263451	1264237	787	*	ATAC_6359	0	AT2G03990	-880	ATAC_6360	0.8139464857831986	1.2456432695314045e-4	1	0.0037980556665937154
Chr2	1381405	1382121	717	*	ATAC_6373	0	AT2G04135	10816	ATAC_6375	0.835223861447439	5.652869522128701e-5	1	0.002168028834165253
Chr2	1403481	1406568	3088	*	ATAC_6377	0	AT2G04135	-10542	ATAC_6375	0.8477956154088753	3.3596845284038655e-5	1	0.0014824561163235793
Chr2	494277	495558	1282	*	ATAC_6200	0	AT2G04155	17584	ATAC_6195	0.843435220650492	4.044543300334741e-5	1	0.001707552254157324
Chr2	1403481	1406568	3088	*	ATAC_6377	0	AT2G04160	1258	ATAC_6378	0.9395063241956121	6.76847471019451e-8	0.013796723479766284	9.029195450943676e-6
Chr2	1411456	1411922	467	*	ATAC_6378	0	AT2G04190	18483	ATAC_6382	0.8536087995530051	2.5999224022924224e-5	1	0.001225058674794454
Chr2	1604004	1604251	248	*	ATAC_6418	0	AT2G04570	9415	ATAC_6415	0.8130714633517815	1.2840448913631106e-4	1	0.003867769923908063
Chr2	1604004	1604251	248	*	ATAC_6418	0	AT2G04580	-3170	ATAC_6417	0.8723157683423907	1.0516670995825294e-5	1	6.177646749996518e-4
Chr2	1262019	1262612	594	*	ATAC_6358	0	AT2G04655	-9488	ATAC_6355	0.8238217186335565	8.744372603636504e-5	1	0.002957380737007033
Chr2	1642637	1643049	413	*	ATAC_6426	0	AT2G04690	-1406	ATAC_6427	0.8678280979323137	1.3228027059078454e-5	1	7.421281331423196e-4
Chr2	1394241	1394530	290	*	ATAC_6376	0	AT2G04715	-18697	ATAC_6370	0.809792203997735	1.436836078472037e-4	1	0.0041690471362747054
Chr2	1393124	1393804	681	*	ATAC_6375	0	AT2G04725	-10001	ATAC_6377	0.8477956154088753	3.3596845284038655e-5	1	0.0014824561163235793
Chr2	1411456	1411922	467	*	ATAC_6378	0	AT2G04725	7649	ATAC_6377	0.9395063241956121	6.76847471019451e-8	0.013796723479766284	9.029195450943676e-6
Chr2	1676728	1677089	362	*	ATAC_6432	0	AT2G04770	5611	ATAC_6431	0.8111604819736075	1.3713439806664382e-4	1	0.0040359060846417855
Chr2	1668358	1669684	1327	*	ATAC_6431	0	AT2G04780	-7032	ATAC_6432	0.8111604819736075	1.3713439806664382e-4	1	0.0040359060846417855
Chr2	1595943	1596733	791	*	ATAC_6416	0	AT2G04805	-7931	ATAC_6419	0.8424598611121689	4.212726729730719e-5	1	0.0017603909776902308
Chr2	2763225	2763822	598	*	ATAC_6557	0	AT2G05015	-9159	ATAC_6553	0.8557286033823932	2.3614717546151194e-5	1	0.0011501379162076797
Chr2	3260315	3260750	436	*	ATAC_6581	0	AT2G05155	-4027	ATAC_6582	0.9511207872781318	1.570104194180759e-8	0.0032038918144774893	2.676344703086756e-6
Chr2	3271889	3272817	929	*	ATAC_6583	0	AT2G05155	7110	ATAC_6582	0.9853205170995959	3.7890297928538045e-12	7.754666264352525e-7	2.893407403862187e-9
Chr2	3275728	3276224	497	*	ATAC_6584	0	AT2G05155	10949	ATAC_6582	0.972064092665532	3.3071116505112406e-10	6.758479511217782e-5	9.303161274146055e-8
Chr2	3278654	3279046	393	*	ATAC_6585	0	AT2G05155	13875	ATAC_6582	0.9852958680560647	3.83354167097525e-12	7.845534706734397e-7	2.893407403862187e-9
Chr2	3283409	3283712	304	*	ATAC_6586	0	AT2G05155	18630	ATAC_6582	0.979177775560543	4.307143411055817e-11	8.808668204252583e-6	1.792605007461507e-8
Chr2	1876649	1876936	288	*	ATAC_6455	0	AT2G05160	-14584	ATAC_6454	0.8713324532314721	1.1066722293281487e-5	1	6.451920288232162e-4
Chr2	1861874	1862475	602	*	ATAC_6454	0	AT2G05185	-14423	ATAC_6455	0.8713324532314721	1.1066722293281487e-5	1	6.451920288232162e-4
Chr2	3319948	3320108	161	*	ATAC_6592	0	AT2G05205	15580	ATAC_6597	0.9815018896913797	1.892612449888186e-11	3.8712819878727875e-6	8.854562738365773e-9
Chr2	3324464	3324721	258	*	ATAC_6593	0	AT2G05205	10967	ATAC_6597	0.9847462961382208	4.949043840746308e-12	1.012703044956554e-6	3.216472171046617e-9
Chr2	3325051	3325219	169	*	ATAC_6594	0	AT2G05205	10469	ATAC_6597	0.9739519359174941	2.0366357065646742e-10	4.1627611860758e-5	6.191247409049912e-8
Chr2	3331915	3332517	603	*	ATAC_6595	0	AT2G05205	3171	ATAC_6597	0.9881990347927987	8.284658020979577e-13	1.6960434747129602e-7	1.012057915032012e-9
Chr2	3332800	3333295	496	*	ATAC_6596	0	AT2G05205	2393	ATAC_6597	0.9956041785296551	8.406241300112577e-16	1.7217159056412574e-10	7.393756236854578e-12
Chr2	3337075	3337282	208	*	ATAC_6598	0	AT2G05205	-1385	ATAC_6597	0.9876168558804989	1.1587811583059416e-12	2.3720482066754285e-7	1.2037941796784565e-9
Chr2	3337572	3338280	709	*	ATAC_6599	0	AT2G05205	-1882	ATAC_6597	0.998082960546517	2.5384484764917194e-18	5.199377091974165e-13	6.698119379969488e-14
Chr2	3345618	3345791	174	*	ATAC_6600	0	AT2G05205	-9928	ATAC_6597	0.964711234217225	1.6644636691360885e-9	3.39916770510972e-4	3.599971148874668e-7
Chr2	3346566	3346793	228	*	ATAC_6601	0	AT2G05205	-10876	ATAC_6597	0.9839424496622513	7.075008361618025e-12	1.4476669859291955e-6	4.423836191988019e-9
Chr2	3349002	3349166	165	*	ATAC_6602	0	AT2G05205	-13312	ATAC_6597	0.9748627944380652	1.591304784245486e-10	3.2529293269067796e-5	5.106267708797976e-8
Chr2	3354524	3354693	170	*	ATAC_6603	0	AT2G05205	-18834	ATAC_6597	0.9573681228626493	6.129933077554277e-9	0.0012511499907942158	1.1185926750096748e-6
Chr2	3313017	3315262	2246	*	ATAC_6591	0	AT2G05215	-19147	ATAC_6597	0.979782074109325	3.510349191683857e-11	7.179541684291409e-6	1.5386447509063913e-8
Chr2	3319948	3320108	161	*	ATAC_6592	0	AT2G05215	-14301	ATAC_6597	0.9815018896913797	1.892612449888186e-11	3.8712819878727875e-6	8.854562738365773e-9
Chr2	3324464	3324721	258	*	ATAC_6593	0	AT2G05215	-9688	ATAC_6597	0.9847462961382208	4.949043840746308e-12	1.012703044956554e-6	3.216472171046617e-9
Chr2	3325051	3325219	169	*	ATAC_6594	0	AT2G05215	-9190	ATAC_6597	0.9739519359174941	2.0366357065646742e-10	4.1627611860758e-5	6.191247409049912e-8
Chr2	3331915	3332517	603	*	ATAC_6595	0	AT2G05215	-1892	ATAC_6597	0.9881990347927987	8.284658020979577e-13	1.6960434747129602e-7	1.012057915032012e-9
Chr2	3332800	3333295	496	*	ATAC_6596	0	AT2G05215	-1114	ATAC_6597	0.9956041785296551	8.406241300112577e-16	1.7217159056412574e-10	7.393756236854578e-12
Chr2	3337075	3337282	208	*	ATAC_6598	0	AT2G05215	2664	ATAC_6597	0.9876168558804989	1.1587811583059416e-12	2.3720482066754285e-7	1.2037941796784565e-9
Chr2	3337572	3338280	709	*	ATAC_6599	0	AT2G05215	3161	ATAC_6597	0.998082960546517	2.5384484764917194e-18	5.199377091974165e-13	6.698119379969488e-14
Chr2	3345618	3345791	174	*	ATAC_6600	0	AT2G05215	11207	ATAC_6597	0.964711234217225	1.6644636691360885e-9	3.39916770510972e-4	3.599971148874668e-7
Chr2	3346566	3346793	228	*	ATAC_6601	0	AT2G05215	12155	ATAC_6597	0.9839424496622513	7.075008361618025e-12	1.4476669859291955e-6	4.423836191988019e-9
Chr2	3349002	3349166	165	*	ATAC_6602	0	AT2G05215	14591	ATAC_6597	0.9748627944380652	1.591304784245486e-10	3.2529293269067796e-5	5.106267708797976e-8
Chr2	3331915	3332517	603	*	ATAC_6595	0	AT2G05255	15967	ATAC_6602	0.943336946965897	4.3260641663323916e-8	0.008821234180926717	6.210577428488798e-6
Chr2	3332800	3333295	496	*	ATAC_6596	0	AT2G05255	15189	ATAC_6602	0.9699295134373448	5.505926223471906e-10	1.124937810422439e-4	1.413259143482608e-7
Chr2	3334070	3335351	1282	*	ATAC_6597	0	AT2G05255	13133	ATAC_6602	0.9748627944380652	1.591304784245486e-10	3.2529293269067796e-5	5.106267708797976e-8
Chr2	3337075	3337282	208	*	ATAC_6598	0	AT2G05255	11202	ATAC_6602	0.9726066616681706	2.88701883837333e-10	5.9000560490416555e-5	8.226652672628974e-8
Chr2	3337572	3338280	709	*	ATAC_6599	0	AT2G05255	10204	ATAC_6602	0.9716975809068505	3.619525822076213e-10	7.396609603187402e-5	1.0001807339390586e-7
Chr2	3345618	3345791	174	*	ATAC_6600	0	AT2G05255	2693	ATAC_6602	0.9614429168446006	3.06736988856552e-9	6.262342364495365e-4	6.049152974061951e-7
Chr2	3346566	3346793	228	*	ATAC_6601	0	AT2G05255	1691	ATAC_6602	0.9481354077076226	2.3587513054204377e-8	0.004811640375440205	3.7224631845510756e-6
Chr2	3354524	3354693	170	*	ATAC_6603	0	AT2G05255	-6038	ATAC_6602	0.9577930909252461	5.72126758128946e-9	0.0011677622047494103	1.0498274031870048e-6
Chr2	3356756	3357126	371	*	ATAC_6604	0	AT2G05255	-8270	ATAC_6602	0.9691233439425067	6.611934882321293e-10	1.350831520328005e-4	1.6552838876804358e-7
Chr2	3362935	3363118	184	*	ATAC_6605	0	AT2G05255	-14449	ATAC_6602	0.9684375821753503	7.696918313036636e-10	1.5723803514153153e-4	1.8805186841357423e-7
Chr2	3364559	3365085	527	*	ATAC_6606	0	AT2G05255	-16073	ATAC_6602	0.9605508297922368	3.59144199559398e-9	7.331569689805551e-4	6.887077237674894e-7
Chr2	3365377	3365896	520	*	ATAC_6607	0	AT2G05255	-16891	ATAC_6602	0.9495689275702766	1.9459932219923074e-8	0.003970176451644266	3.1610747442234778e-6
Chr2	3367263	3367506	244	*	ATAC_6608	0	AT2G05255	-18777	ATAC_6602	0.9759815085072352	1.1604931445310477e-10	2.372628233993727e-5	4.0504690176842055e-8
Chr2	3418677	3419508	832	*	ATAC_6621	0	AT2G05315	-18075	ATAC_6625	0.9633547792086485	2.159590250965404e-9	4.409624141641239e-4	4.450017259585007e-7
Chr2	3428928	3429192	265	*	ATAC_6622	0	AT2G05315	-8391	ATAC_6625	0.9175953816755577	5.552206709355786e-7	0.11299962139015082	5.6131888009272576e-5
Chr2	3431469	3431652	184	*	ATAC_6623	0	AT2G05315	-5931	ATAC_6625	0.9618318183651835	2.8602074741684957e-9	5.839599793785593e-4	5.70025235788465e-7
Chr2	3433926	3434489	564	*	ATAC_6624	0	AT2G05315	-3094	ATAC_6625	0.9405695275427678	5.995525301329756e-8	0.012221878326760707	8.079771584154984e-6
Chr2	3440305	3440483	179	*	ATAC_6626	0	AT2G05315	2720	ATAC_6625	0.9682582820571797	8.004440492659007e-10	1.6351631127213673e-4	1.9341621166022202e-7
Chr2	3442687	3442868	182	*	ATAC_6627	0	AT2G05315	5102	ATAC_6625	0.9486128588812935	2.2137185437202006e-8	0.004516007966374647	3.5315993535044575e-6
Chr2	3447341	3447544	204	*	ATAC_6628	0	AT2G05315	9756	ATAC_6625	0.9825525807418364	1.2603612907196094e-11	2.5784219213283624e-6	6.557050100808121e-9
Chr2	3474776	3475007	232	*	ATAC_6633	0	AT2G05355	-14581	ATAC_6639	0.9750235796742791	1.5220570057842324e-10	3.111465034074417e-5	4.97054589842739e-8
Chr2	3478064	3478586	523	*	ATAC_6634	0	AT2G05355	-11002	ATAC_6639	0.9620528951459649	2.7478544454275684e-9	5.610349378318375e-4	5.526426775915814e-7
Chr2	3482362	3482557	196	*	ATAC_6635	0	AT2G05355	-7031	ATAC_6639	0.957193569706575	6.3048558671447455e-9	0.0012868273873401098	1.1426107839816355e-6
Chr2	3483813	3484071	259	*	ATAC_6636	0	AT2G05355	-5517	ATAC_6639	0.9831614869407969	9.844685152609319e-12	2.014291495019935e-6	5.850640215319475e-9
Chr2	3485982	3486865	884	*	ATAC_6637	0	AT2G05355	-2723	ATAC_6639	0.9783236396655148	5.694057796138877e-11	1.1644405133681965e-5	2.3044049853903566e-8
Chr2	3488482	3488819	338	*	ATAC_6638	0	AT2G05355	-769	ATAC_6639	0.9910511959077691	1.2035719203488096e-13	2.4644820069830364e-8	2.447771456795131e-10
Chr2	3490911	3491175	265	*	ATAC_6640	0	AT2G05355	1321	ATAC_6639	0.9909769712646929	1.274965699377112e-13	2.6106070163875807e-8	2.4736834500659864e-10
Chr2	3492399	3492570	172	*	ATAC_6641	0	AT2G05355	2809	ATAC_6639	0.9817576772959902	1.7180066949185195e-11	3.5142685947905775e-6	8.302650181303425e-9
Chr2	3493008	3493565	558	*	ATAC_6642	0	AT2G05355	3418	ATAC_6639	0.9882809267304064	7.892208789883785e-13	1.6157324445089578e-7	1.0011975125115398e-9
Chr2	3495958	3496305	348	*	ATAC_6643	0	AT2G05355	6368	ATAC_6639	0.9415449064933304	5.3537536296034505e-8	0.010914376299454779	7.304431873826429e-6
Chr2	3496977	3497752	776	*	ATAC_6644	0	AT2G05355	7387	ATAC_6639	0.9883626989723449	7.516319312209911e-13	1.5388010201501106e-7	9.916530612575616e-10
Chr2	3499334	3499717	384	*	ATAC_6645	0	AT2G05355	9744	ATAC_6639	0.9355602118375014	1.0422823010489224e-7	0.02124004564369536	1.317162626932196e-5
Chr2	3500724	3501114	391	*	ATAC_6646	0	AT2G05355	11134	ATAC_6639	0.9884030067894157	7.336743396449429e-13	1.502058812298488e-7	9.916530612575616e-10
Chr2	1969856	1970269	414	*	ATAC_6473	0	AT2G05360	-10552	ATAC_6470	0.9454337639316677	3.3412283994054364e-8	0.006814435320587388	5.020722097512045e-6
Chr2	3474776	3475007	232	*	ATAC_6633	0	AT2G05365	-15305	ATAC_6639	0.9750235796742791	1.5220570057842324e-10	3.111465034074417e-5	4.97054589842739e-8
Chr2	3478064	3478586	523	*	ATAC_6634	0	AT2G05365	-11726	ATAC_6639	0.9620528951459649	2.7478544454275684e-9	5.610349378318375e-4	5.526426775915814e-7
Chr2	3482362	3482557	196	*	ATAC_6635	0	AT2G05365	-7755	ATAC_6639	0.957193569706575	6.3048558671447455e-9	0.0012868273873401098	1.1426107839816355e-6
Chr2	3483813	3484071	259	*	ATAC_6636	0	AT2G05365	-6241	ATAC_6639	0.9831614869407969	9.844685152609319e-12	2.014291495019935e-6	5.850640215319475e-9
Chr2	3485982	3486865	884	*	ATAC_6637	0	AT2G05365	-3447	ATAC_6639	0.9783236396655148	5.694057796138877e-11	1.1644405133681965e-5	2.3044049853903566e-8
Chr2	3488482	3488819	338	*	ATAC_6638	0	AT2G05365	-1493	ATAC_6639	0.9910511959077691	1.2035719203488096e-13	2.4644820069830364e-8	2.447771456795131e-10
Chr2	3490911	3491175	265	*	ATAC_6640	0	AT2G05365	597	ATAC_6639	0.9909769712646929	1.274965699377112e-13	2.6106070163875807e-8	2.4736834500659864e-10
Chr2	3492399	3492570	172	*	ATAC_6641	0	AT2G05365	2085	ATAC_6639	0.9817576772959902	1.7180066949185195e-11	3.5142685947905775e-6	8.302650181303425e-9
Chr2	3493008	3493565	558	*	ATAC_6642	0	AT2G05365	2694	ATAC_6639	0.9882809267304064	7.892208789883785e-13	1.6157324445089578e-7	1.0011975125115398e-9
Chr2	3495958	3496305	348	*	ATAC_6643	0	AT2G05365	5644	ATAC_6639	0.9415449064933304	5.3537536296034505e-8	0.010914376299454779	7.304431873826429e-6
Chr2	3496977	3497752	776	*	ATAC_6644	0	AT2G05365	6663	ATAC_6639	0.9883626989723449	7.516319312209911e-13	1.5388010201501106e-7	9.916530612575616e-10
Chr2	3499334	3499717	384	*	ATAC_6645	0	AT2G05365	9020	ATAC_6639	0.9355602118375014	1.0422823010489224e-7	0.02124004564369536	1.317162626932196e-5
Chr2	3500724	3501114	391	*	ATAC_6646	0	AT2G05365	10410	ATAC_6639	0.9884030067894157	7.336743396449429e-13	1.502058812298488e-7	9.916530612575616e-10
Chr2	1969856	1970269	414	*	ATAC_6473	0	AT2G05370	-8015	ATAC_6470	0.9454337639316677	3.3412283994054364e-8	0.006814435320587388	5.020722097512045e-6
Chr2	1960165	1961070	906	*	ATAC_6470	0	AT2G05390	-9638	ATAC_6473	0.9454337639316677	3.3412283994054364e-8	0.006814435320587388	5.020722097512045e-6
Chr2	2025717	2026160	444	*	ATAC_6478	0	AT2G05518	2421	ATAC_6477	0.9059986579284437	1.352191272417546e-6	0.27495727771592865	1.2013407533622109e-4
Chr2	2023494	2024710	1217	*	ATAC_6477	0	AT2G05520	-1280	ATAC_6478	0.9059986579284437	1.352191272417546e-6	0.27495727771592865	1.2013407533622109e-4
Chr2	5018563	5019413	851	*	ATAC_6693	0	AT2G05695	-8690	ATAC_6691	0.8343937798930461	5.8416047776944636e-5	1	0.0022152986212623073
Chr2	2146018	2146894	877	*	ATAC_6491	0	AT2G05710	4688	ATAC_6490	0.8832888388713989	5.779050438843569e-6	1	3.803186086597239e-4
Chr2	2141104	2141914	811	*	ATAC_6490	0	AT2G05715	5127	ATAC_6491	0.8832888388713989	5.779050438843569e-6	1	3.803186086597239e-4
Chr2	2141104	2141914	811	*	ATAC_6490	0	AT2G05720	-5277	ATAC_6491	0.8832888388713989	5.779050438843569e-6	1	3.803186086597239e-4
Chr2	2228522	2229152	631	*	ATAC_6504	0	AT2G05830	-386	ATAC_6505	0.8022267834460853	1.847714590060678e-4	1	0.004972124175050005
Chr2	5502151	5503894	1744	*	ATAC_6709	0	AT2G05875	-4456	ATAC_6711	0.848664798652117	3.235510843064693e-5	1	0.001436311341055413
Chr2	2260108	2261444	1337	*	ATAC_6512	0	AT2G05910	-474	ATAC_6511	0.8663274988723734	1.4256368654873371e-5	1	7.863253502785511e-4
Chr2	2291267	2291872	606	*	ATAC_6520	0	AT2G05940	-1630	ATAC_6519	0.8242749341557281	8.599114153106832e-5	1	0.00291715080174373
Chr2	2355322	2356222	901	*	ATAC_6533	0	AT2G06010	18619	ATAC_6530	0.9033234964597422	1.633711803038928e-6	0.3320731622211016	1.3780892124541218e-4
Chr2	2335910	2337176	1267	*	ATAC_6530	0	AT2G06040	18420	ATAC_6533	0.9033234964597422	1.633711803038928e-6	0.3320731622211016	1.3780892124541218e-4
Chr2	5835932	5836218	287	*	ATAC_6738	0	AT2G06075	16212	ATAC_6739	0.8429337964873292	4.130288880142036e-5	1	0.0017334901777198806
Chr2	6667404	6668529	1126	*	ATAC_6829	0	AT2G06405	-2018	ATAC_6828	0.8791206780693283	7.303734689266626e-6	1	4.579876726888042e-4
Chr2	2755976	2756317	342	*	ATAC_6553	0	AT2G06850	-7131	ATAC_6557	0.8557286033823932	2.3614717546151194e-5	1	0.0011501379162076797
Chr2	2841698	2842419	722	*	ATAC_6559	0	AT2G06925	966	ATAC_6560	0.8239296967754025	8.709580684608482e-5	1	0.0029471249337163713
Chr2	7605154	7606826	1673	*	ATAC_7010	0	AT2G06945	1710	ATAC_7009	0.821257864739732	9.605177213512258e-5	1	0.003159419214749567
Chr2	7605154	7606826	1673	*	ATAC_7010	0	AT2G06955	701	ATAC_7009	0.821257864739732	9.605177213512258e-5	1	0.003159419214749567
Chr2	3012477	3013126	650	*	ATAC_6575	0	AT2G07213	15894	ATAC_6573	0.9093506095375417	1.058332314427633e-6	0.21525738442837958	9.737050907727973e-5
Chr2	2995488	2996130	643	*	ATAC_6573	0	AT2G07240	16202	ATAC_6575	0.9093506095375417	1.058332314427633e-6	0.21525738442837958	9.737050907727973e-5
Chr2	3265278	3265511	234	*	ATAC_6582	0	AT2G07613	4268	ATAC_6581	0.9511207872781318	1.570104194180759e-8	0.0032038918144774893	2.676344703086756e-6
Chr2	3271889	3272817	929	*	ATAC_6583	0	AT2G07613	10879	ATAC_6581	0.9327684501025866	1.3920327630608105e-7	0.028360857904772035	1.6802884038410157e-5
Chr2	3275728	3276224	497	*	ATAC_6584	0	AT2G07613	14718	ATAC_6581	0.9686350855123192	7.369903857177856e-10	1.5056197686944356e-4	1.8106815311427667e-7
Chr2	3278654	3279046	393	*	ATAC_6585	0	AT2G07613	17644	ATAC_6581	0.967049671960306	1.0364304946667617e-9	2.1169611068815942e-4	2.384227464957239e-7
Chr2	3260315	3260750	436	*	ATAC_6581	0	AT2G07621	3661	ATAC_6582	0.9511207872781318	1.570104194180759e-8	0.0032038918144774893	2.676344703086756e-6
Chr2	3271889	3272817	929	*	ATAC_6583	0	AT2G07621	-7476	ATAC_6582	0.9853205170995959	3.7890297928538045e-12	7.754666264352525e-7	2.893407403862187e-9
Chr2	3275728	3276224	497	*	ATAC_6584	0	AT2G07621	-11315	ATAC_6582	0.972064092665532	3.3071116505112406e-10	6.758479511217782e-5	9.303161274146055e-8
Chr2	3278654	3279046	393	*	ATAC_6585	0	AT2G07621	-14241	ATAC_6582	0.9852958680560647	3.83354167097525e-12	7.845534706734397e-7	2.893407403862187e-9
Chr2	3283409	3283712	304	*	ATAC_6586	0	AT2G07621	-18996	ATAC_6582	0.979177775560543	4.307143411055817e-11	8.808668204252583e-6	1.792605007461507e-8
Chr2	3260315	3260750	436	*	ATAC_6581	0	AT2G07623	-15977	ATAC_6584	0.9686350855123192	7.369903857177856e-10	1.5056197686944356e-4	1.8106815311427667e-7
Chr2	3265278	3265511	234	*	ATAC_6582	0	AT2G07623	-11216	ATAC_6584	0.972064092665532	3.3071116505112406e-10	6.758479511217782e-5	9.303161274146055e-8
Chr2	3271889	3272817	929	*	ATAC_6583	0	AT2G07623	-3910	ATAC_6584	0.9777070153243822	6.918080668741117e-11	1.4146368074668585e-5	2.630332688460841e-8
Chr2	3278654	3279046	393	*	ATAC_6585	0	AT2G07623	1925	ATAC_6584	0.9880698108788892	8.937892962518408e-13	1.829738633607881e-7	1.0311986179515687e-9
Chr2	3283409	3283712	304	*	ATAC_6586	0	AT2G07623	6680	ATAC_6584	0.9859098898676901	2.848585394973935e-12	5.830285185455002e-7	2.393779404099117e-9
Chr2	3291861	3292327	467	*	ATAC_6587	0	AT2G07623	15132	ATAC_6584	0.9764597790911341	1.0093614873017113e-10	2.0637001224775868e-5	3.5797963859678996e-8
Chr2	3294394	3294643	250	*	ATAC_6588	0	AT2G07623	17665	ATAC_6584	0.9847730332711013	4.888983674022097e-12	1.0004376181988159e-6	3.216472171046617e-9
Chr2	3296060	3296289	230	*	ATAC_6589	0	AT2G07623	19331	ATAC_6584	0.980799189845131	2.452447941303155e-11	5.016163445703234e-6	1.1157228680089531e-8
Chr2	3265278	3265511	234	*	ATAC_6582	0	AT2G07625	19104	ATAC_6586	0.979177775560543	4.307143411055817e-11	8.808668204252583e-6	1.792605007461507e-8
Chr2	3271889	3272817	929	*	ATAC_6583	0	AT2G07625	11798	ATAC_6586	0.9937704266814484	9.603612783881108e-15	1.966839105364419e-9	4.1041035755626657e-11
Chr2	3275728	3276224	497	*	ATAC_6584	0	AT2G07625	8391	ATAC_6586	0.9859098898676901	2.848585394973935e-12	5.830285185455002e-7	2.393779404099117e-9
Chr2	3278654	3279046	393	*	ATAC_6585	0	AT2G07625	5569	ATAC_6586	0.9851629595719534	4.081341980529913e-12	8.352303109475245e-7	2.9239543281346884e-9
Chr2	3291861	3292327	467	*	ATAC_6587	0	AT2G07625	-7244	ATAC_6586	0.9909036307815664	1.3490397957516026e-13	2.762253414587109e-8	2.542618815040403e-10
Chr2	3294394	3294643	250	*	ATAC_6588	0	AT2G07625	-9777	ATAC_6586	0.9673721799771832	9.6830231241569e-10	1.9778639863634126e-4	2.2570910203423458e-7
Chr2	3296060	3296289	230	*	ATAC_6589	0	AT2G07625	-11443	ATAC_6586	0.9819511085759491	1.5952904970279068e-11	3.2633262407202864e-6	7.853432571189625e-9
Chr2	3303770	3303935	166	*	ATAC_6590	0	AT2G07625	-19153	ATAC_6586	0.9392746584903761	6.947684041311996e-8	0.014161533858246655	9.193892823641892e-6
Chr2	3278654	3279046	393	*	ATAC_6585	0	AT2G07626	-17425	ATAC_6589	0.9919364142961881	5.818715502241651e-14	1.1915332856870364e-8	1.5052598665276128e-10
Chr2	3283409	3283712	304	*	ATAC_6586	0	AT2G07626	-12759	ATAC_6589	0.9819511085759491	1.5952904970279068e-11	3.2633262407202864e-6	7.853432571189625e-9
Chr2	3291861	3292327	467	*	ATAC_6587	0	AT2G07626	-4144	ATAC_6589	0.9841141637697113	6.565072161950678e-12	1.3433385007061858e-6	4.184308472946989e-9
Chr2	3294394	3294643	250	*	ATAC_6588	0	AT2G07626	-1828	ATAC_6589	0.975527887724833	1.3212970038684096e-10	2.7011803168883444e-5	4.4470183174414694e-8
Chr2	3303770	3303935	166	*	ATAC_6590	0	AT2G07626	7297	ATAC_6589	0.9510371784394818	1.588645103529251e-8	0.003241646220202472	2.6905679588227554e-6
Chr2	3313017	3315262	2246	*	ATAC_6591	0	AT2G07626	16544	ATAC_6589	0.9751434476735845	1.4721220816118928e-10	3.0094297289975603e-5	4.855549332516563e-8
Chr2	3294394	3294643	250	*	ATAC_6588	0	AT2G07629	18858	ATAC_6591	0.968981832371041	6.824429606811347e-10	1.3941968465235242e-4	1.6924243348220128e-7
Chr2	3296060	3296289	230	*	ATAC_6589	0	AT2G07629	17212	ATAC_6591	0.9751434476735845	1.4721220816118928e-10	3.0094297289975603e-5	4.855549332516563e-8
Chr2	3303770	3303935	166	*	ATAC_6590	0	AT2G07629	9566	ATAC_6591	0.9348559253943315	1.122552680309318e-7	0.02287481724300313	1.4024821681389784e-5
Chr2	3319948	3320108	161	*	ATAC_6592	0	AT2G07629	-6445	ATAC_6591	0.975692122016749	1.2610104180475286e-10	2.5780853592814504e-5	4.295721841599881e-8
Chr2	3324464	3324721	258	*	ATAC_6593	0	AT2G07629	-10961	ATAC_6591	0.9580327344551169	5.50123285210943e-9	0.0011228896448411685	1.0174476154459339e-6
Chr2	3325051	3325219	169	*	ATAC_6594	0	AT2G07629	-11548	ATAC_6591	0.979966469450319	3.2938854924076875e-11	6.736885181056671e-6	1.4485776421055151e-8
Chr2	3331915	3332517	603	*	ATAC_6595	0	AT2G07629	-18412	ATAC_6591	0.9739693653622404	2.0272091977045607e-10	4.143554783832191e-5	6.191247409049912e-8
Chr2	3332800	3333295	496	*	ATAC_6596	0	AT2G07629	-19297	ATAC_6591	0.9649162513961614	1.59881437932687e-9	3.26527459504306e-4	3.5392099068097063e-7
Chr2	3313017	3315262	2246	*	ATAC_6591	0	AT2G07632	8727	ATAC_6593	0.9580327344551169	5.50123285210943e-9	0.0011228896448411685	1.0174476154459339e-6
Chr2	3319948	3320108	161	*	ATAC_6592	0	AT2G07632	3881	ATAC_6593	0.9768331534606797	9.033813830920352e-11	1.8471077787529605e-5	3.3015544914850206e-8
Chr2	3325051	3325219	169	*	ATAC_6594	0	AT2G07632	-1060	ATAC_6593	0.9552316978573199	8.582816085427722e-9	0.0017516583520588583	1.5364444172828104e-6
Chr2	3331915	3332517	603	*	ATAC_6595	0	AT2G07632	-7924	ATAC_6593	0.9778313380753288	6.65468452386231e-11	1.3607898195465082e-5	2.5747058988706782e-8
Chr2	3332800	3333295	496	*	ATAC_6596	0	AT2G07632	-8809	ATAC_6593	0.9809857304599989	2.2915785708594766e-11	4.687171893050265e-6	1.049776386974747e-8
Chr2	3334070	3335351	1282	*	ATAC_6597	0	AT2G07632	-10079	ATAC_6593	0.9847462961382208	4.949043840746308e-12	1.012703044956554e-6	3.216472171046617e-9
Chr2	3337075	3337282	208	*	ATAC_6598	0	AT2G07632	-13084	ATAC_6593	0.9680835716947016	8.314118662184637e-10	1.6983998461924155e-4	1.9974806619864304e-7
Chr2	3337572	3338280	709	*	ATAC_6599	0	AT2G07632	-13581	ATAC_6593	0.9824103840498856	1.3335457449717166e-11	2.7280345304886407e-6	6.792314134330595e-9
Chr2	3319948	3320108	161	*	ATAC_6592	0	AT2G07634	18938	ATAC_6599	0.9746789430452133	1.6737687655072894e-10	3.421367471261105e-5	5.295584951141371e-8
Chr2	3324464	3324721	258	*	ATAC_6593	0	AT2G07634	14325	ATAC_6599	0.9824103840498856	1.3335457449717166e-11	2.7280345304886407e-6	6.792314134330595e-9
Chr2	3325051	3325219	169	*	ATAC_6594	0	AT2G07634	13827	ATAC_6599	0.9654223735976358	1.4461306841458517e-9	2.9535194640721216e-4	3.228305272334621e-7
Chr2	3331915	3332517	603	*	ATAC_6595	0	AT2G07634	6529	ATAC_6599	0.9898682681886353	2.8612056679635254e-13	5.858261381041959e-8	4.718605014083183e-10
Chr2	3332800	3333295	496	*	ATAC_6596	0	AT2G07634	5751	ATAC_6599	0.9971092437682711	4.488695600570497e-17	9.193746329088492e-12	7.402607161274182e-13
Chr2	3334070	3335351	1282	*	ATAC_6597	0	AT2G07634	3695	ATAC_6599	0.998082960546517	2.5384484764917194e-18	5.199377091974165e-13	6.698119379969488e-14
Chr2	3337075	3337282	208	*	ATAC_6598	0	AT2G07634	1764	ATAC_6599	0.9826659790555391	1.2044869040578281e-11	2.464271801880951e-6	6.557050100808121e-9
Chr2	3345618	3345791	174	*	ATAC_6600	0	AT2G07634	-6570	ATAC_6599	0.9528704062422697	1.2222182318930227e-8	0.002494241856735686	2.138611742631559e-6
Chr2	3346566	3346793	228	*	ATAC_6601	0	AT2G07634	-7518	ATAC_6599	0.9784458131441883	5.4749397581701394e-11	1.1196470803048263e-5	2.2363066628315198e-8
Chr2	3349002	3349166	165	*	ATAC_6602	0	AT2G07634	-9954	ATAC_6599	0.9716975809068505	3.619525822076213e-10	7.396609603187402e-5	1.0001807339390586e-7
Chr2	3354524	3354693	170	*	ATAC_6603	0	AT2G07634	-15476	ATAC_6599	0.9431209613025842	4.440244897842604e-8	0.009053836956496983	6.340003357020576e-6
Chr2	3356756	3357126	371	*	ATAC_6604	0	AT2G07634	-17708	ATAC_6599	0.9756877225629625	1.2625941619035547e-10	2.5812853824204843e-5	4.295721841599881e-8
Chr2	3362935	3363118	184	*	ATAC_6605	0	AT2G07638	-14044	ATAC_6609	0.9741885423206518	1.9118133638200907e-10	3.907708279380989e-5	5.8932689205606884e-8
Chr2	3364559	3365085	527	*	ATAC_6606	0	AT2G07638	-12077	ATAC_6609	0.9773756843109075	7.663992928530285e-11	1.5670642980895158e-5	2.8402700384946524e-8
Chr2	3365377	3365896	520	*	ATAC_6607	0	AT2G07638	-11266	ATAC_6609	0.9834081675336367	8.884219247856559e-12	1.8178089845231783e-6	5.4517426020180275e-9
Chr2	3367263	3367506	244	*	ATAC_6608	0	AT2G07638	-9656	ATAC_6609	0.9862715174117666	2.3768450739409337e-12	4.86506910804674e-7	2.2240077547655366e-9
Chr2	3381729	3382044	316	*	ATAC_6610	0	AT2G07638	4565	ATAC_6609	0.9895409657327519	3.5713276384232854e-13	7.312114773289756e-8	5.746062923934703e-10
Chr2	3393351	3393611	261	*	ATAC_6611	0	AT2G07638	16187	ATAC_6609	0.9693130419715879	6.335962420295459e-10	1.2944624663160435e-4	1.598326275304617e-7
Chr2	3393886	3394256	371	*	ATAC_6612	0	AT2G07638	16722	ATAC_6609	0.989125431263311	4.685944396389467e-13	9.594049416611758e-8	7.241698760306831e-10
Chr2	3396809	3397439	631	*	ATAC_6613	0	AT2G07638	19645	ATAC_6609	0.9916480511652721	7.435576143306746e-14	1.5225606201364924e-8	1.6627124505767297e-10
Chr2	3376774	3378711	1938	*	ATAC_6609	0	AT2G07641	12014	ATAC_6611	0.9693130419715879	6.335962420295459e-10	1.2944624663160435e-4	1.598326275304617e-7
Chr2	3381729	3382044	316	*	ATAC_6610	0	AT2G07641	8681	ATAC_6611	0.9644610366561716	1.747684253478178e-9	3.5688411529725787e-4	3.7010884297841803e-7
Chr2	3393886	3394256	371	*	ATAC_6612	0	AT2G07641	-3159	ATAC_6611	0.9613370453980952	3.125932699244131e-9	6.381779161468848e-4	6.155443593834963e-7
Chr2	3396809	3397439	631	*	ATAC_6613	0	AT2G07641	-6082	ATAC_6611	0.9864237180373783	2.199295213877496e-12	4.5017153803337075e-7	2.117958748546748e-9
Chr2	3398530	3399115	586	*	ATAC_6614	0	AT2G07641	-7803	ATAC_6611	0.9695211987404596	6.04451068997325e-10	1.2349358455363647e-4	1.5365557682025777e-7
Chr2	3399272	3399504	233	*	ATAC_6615	0	AT2G07641	-8545	ATAC_6611	0.9828854573689406	1.102340853742289e-11	2.255389386756723e-6	6.406850365803205e-9
Chr2	3400141	3400450	310	*	ATAC_6616	0	AT2G07641	-9414	ATAC_6611	0.9638112864655262	1.980569709740142e-9	4.044224318803883e-4	4.128012064850704e-7
Chr2	3405468	3405630	163	*	ATAC_6617	0	AT2G07641	-14741	ATAC_6611	0.9815964669043556	1.8263634635922268e-11	3.7358264647779e-6	8.667561857191892e-9
Chr2	3406321	3406585	265	*	ATAC_6618	0	AT2G07641	-15594	ATAC_6611	0.9520898146402437	1.3682978061729312e-8	0.00279220323518873	2.3659775958202117e-6
Chr2	3381729	3382044	316	*	ATAC_6610	0	AT2G07642	-18752	ATAC_6616	0.9424153913258545	4.8312870765388205e-8	0.009850221343130409	6.7385609020482555e-6
Chr2	3393351	3393611	261	*	ATAC_6611	0	AT2G07642	-7185	ATAC_6616	0.9638112864655262	1.980569709740142e-9	4.044224318803883e-4	4.128012064850704e-7
Chr2	3393886	3394256	371	*	ATAC_6612	0	AT2G07642	-6540	ATAC_6616	0.9393388335541544	6.897640984681614e-8	0.014059668548306075	9.155218986374864e-6
Chr2	3396809	3397439	631	*	ATAC_6613	0	AT2G07642	-3357	ATAC_6616	0.9468845031133963	2.7776488823762272e-8	0.005665848190271028	4.326617188683634e-6
Chr2	3398530	3399115	586	*	ATAC_6614	0	AT2G07642	-1681	ATAC_6616	0.9450545164420505	3.503645108034982e-8	0.007145193687522222	5.187963837486894e-6
Chr2	3399272	3399504	233	*	ATAC_6615	0	AT2G07642	-1292	ATAC_6616	0.9683555454846143	7.836345814936998e-10	1.6008479048044047e-4	1.9040059383376708e-7
Chr2	3405468	3405630	163	*	ATAC_6617	0	AT2G07642	4670	ATAC_6616	0.9404024091006367	6.111794048991482e-8	0.012458647697107176	8.202943657479925e-6
Chr2	3406321	3406585	265	*	ATAC_6618	0	AT2G07642	5523	ATAC_6616	0.9709346212677091	4.3514975050723063e-10	8.891458367089294e-5	1.1521629462832322e-7
Chr2	3410886	3411231	346	*	ATAC_6619	0	AT2G07642	10088	ATAC_6616	0.9609075135650929	3.3734164373993458e-9	6.886863391115138e-4	6.550440146674326e-7
Chr2	3412382	3413133	752	*	ATAC_6620	0	AT2G07642	11584	ATAC_6616	0.9289490758517911	2.0283705746263036e-7	0.041313243352816165	2.3250190368870298e-5
Chr2	3418677	3419508	832	*	ATAC_6621	0	AT2G07642	17879	ATAC_6616	0.9711039508324972	4.178990881635887e-10	8.539182807899506e-5	1.1206264166337975e-7
Chr2	3393351	3393611	261	*	ATAC_6611	0	AT2G07643	-11071	ATAC_6617	0.9815964669043556	1.8263634635922268e-11	3.7358264647779e-6	8.667561857191892e-9
Chr2	3393886	3394256	371	*	ATAC_6612	0	AT2G07643	-10426	ATAC_6617	0.9418973961798015	5.136679941227292e-8	0.01047194392898243	7.052021924168448e-6
Chr2	3396809	3397439	631	*	ATAC_6613	0	AT2G07643	-7243	ATAC_6617	0.9745303250817438	1.743071834152913e-10	3.562925982600262e-5	5.449508941214244e-8
Chr2	3398530	3399115	586	*	ATAC_6614	0	AT2G07643	-5567	ATAC_6617	0.9424973428571657	4.784416017561537e-8	0.009754945818206217	6.736648380472634e-6
Chr2	3399272	3399504	233	*	ATAC_6615	0	AT2G07643	-5178	ATAC_6617	0.9670290802001835	1.0409158816185212e-9	2.1260915065234617e-4	2.384227464957239e-7
Chr2	3400141	3400450	310	*	ATAC_6616	0	AT2G07643	-4232	ATAC_6617	0.9404024091006367	6.111794048991482e-8	0.012458647697107176	8.202943657479925e-6
Chr2	3406321	3406585	265	*	ATAC_6618	0	AT2G07643	1637	ATAC_6617	0.9331756112065652	1.335548191195888e-7	0.027211126621520622	1.62699284110598e-5
Chr2	3410886	3411231	346	*	ATAC_6619	0	AT2G07643	6202	ATAC_6617	0.9429785226264026	4.5169393859519796e-8	0.009210084577349946	6.428639370585381e-6
Chr2	3412382	3413133	752	*	ATAC_6620	0	AT2G07643	7698	ATAC_6617	0.9643302989662972	1.7925643785114185e-9	3.660452312207887e-4	3.7779391960320543e-7
Chr2	3418677	3419508	832	*	ATAC_6621	0	AT2G07643	13993	ATAC_6617	0.9609028805440254	3.3761743050064723e-9	6.892392320184613e-4	6.550440146674326e-7
Chr2	3393351	3393611	261	*	ATAC_6611	0	AT2G07644	-11884	ATAC_6617	0.9815964669043556	1.8263634635922268e-11	3.7358264647779e-6	8.667561857191892e-9
Chr2	3393886	3394256	371	*	ATAC_6612	0	AT2G07644	-11239	ATAC_6617	0.9418973961798015	5.136679941227292e-8	0.01047194392898243	7.052021924168448e-6
Chr2	3396809	3397439	631	*	ATAC_6613	0	AT2G07644	-8056	ATAC_6617	0.9745303250817438	1.743071834152913e-10	3.562925982600262e-5	5.449508941214244e-8
Chr2	3398530	3399115	586	*	ATAC_6614	0	AT2G07644	-6380	ATAC_6617	0.9424973428571657	4.784416017561537e-8	0.009754945818206217	6.736648380472634e-6
Chr2	3399272	3399504	233	*	ATAC_6615	0	AT2G07644	-5991	ATAC_6617	0.9670290802001835	1.0409158816185212e-9	2.1260915065234617e-4	2.384227464957239e-7
Chr2	3400141	3400450	310	*	ATAC_6616	0	AT2G07644	-5045	ATAC_6617	0.9404024091006367	6.111794048991482e-8	0.012458647697107176	8.202943657479925e-6
Chr2	3406321	3406585	265	*	ATAC_6618	0	AT2G07644	824	ATAC_6617	0.9331756112065652	1.335548191195888e-7	0.027211126621520622	1.62699284110598e-5
Chr2	3410886	3411231	346	*	ATAC_6619	0	AT2G07644	5389	ATAC_6617	0.9429785226264026	4.5169393859519796e-8	0.009210084577349946	6.428639370585381e-6
Chr2	3412382	3413133	752	*	ATAC_6620	0	AT2G07644	6885	ATAC_6617	0.9643302989662972	1.7925643785114185e-9	3.660452312207887e-4	3.7779391960320543e-7
Chr2	3418677	3419508	832	*	ATAC_6621	0	AT2G07644	13180	ATAC_6617	0.9609028805440254	3.3761743050064723e-9	6.892392320184613e-4	6.550440146674326e-7
Chr2	3412382	3413133	752	*	ATAC_6620	0	AT2G07648	18710	ATAC_6623	0.9732762517378042	2.4321381415417377e-10	4.970536398487434e-5	6.990851680626147e-8
Chr2	3418677	3419508	832	*	ATAC_6621	0	AT2G07648	12335	ATAC_6623	0.9879870328403554	9.379097579750652e-13	1.919995065550756e-7	1.0486572943687318e-9
Chr2	3428928	3429192	265	*	ATAC_6622	0	AT2G07648	2651	ATAC_6623	0.9715119125438498	3.787178041556257e-10	7.73894684079855e-5	1.0387838314954729e-7
Chr2	3433926	3434489	564	*	ATAC_6624	0	AT2G07648	-2081	ATAC_6623	0.9937383451169258	9.95436946068761e-15	2.0386250024404406e-9	4.1041035755626657e-11
Chr2	3438571	3438751	181	*	ATAC_6625	0	AT2G07648	-6726	ATAC_6623	0.9618318183651835	2.8602074741684957e-9	5.839599793785593e-4	5.70025235788465e-7
Chr2	3440305	3440483	179	*	ATAC_6626	0	AT2G07648	-8460	ATAC_6623	0.9767089467912012	9.375266940048757e-11	1.916904579630129e-5	3.3981049953033884e-8
Chr2	3442687	3442868	182	*	ATAC_6627	0	AT2G07648	-10842	ATAC_6623	0.9646448011853869	1.6862237253885424e-9	3.4435217808022117e-4	3.62164195510834e-7
Chr2	3447341	3447544	204	*	ATAC_6628	0	AT2G07648	-15496	ATAC_6623	0.9788104058766627	4.863350341011243e-11	9.945940515395273e-6	1.998872341611891e-8
Chr2	3428928	3429192	265	*	ATAC_6622	0	AT2G07652	12121	ATAC_6626	0.9608922560676592	3.3825059271979852e-9	6.905216725078327e-4	6.553087841336091e-7
Chr2	3431469	3431652	184	*	ATAC_6623	0	AT2G07652	9661	ATAC_6626	0.9767089467912012	9.375266940048757e-11	1.916904579630129e-5	3.3981049953033884e-8
Chr2	3433926	3434489	564	*	ATAC_6624	0	AT2G07652	6824	ATAC_6626	0.9734549521987077	2.3216521202871598e-10	4.74485330431568e-5	6.746768790085597e-8
Chr2	3438571	3438751	181	*	ATAC_6625	0	AT2G07652	2562	ATAC_6626	0.9682582820571797	8.004440492659007e-10	1.6351631127213673e-4	1.9341621166022202e-7
Chr2	3442687	3442868	182	*	ATAC_6627	0	AT2G07652	-1372	ATAC_6626	0.9586187261369067	4.993346797835258e-9	0.0010192419483741329	9.318088932499747e-7
Chr2	3447341	3447544	204	*	ATAC_6628	0	AT2G07652	-6026	ATAC_6626	0.9752617641135192	1.4242129142963452e-10	2.9115327028251614e-5	4.7330266287027186e-8
Chr2	3458937	3459337	401	*	ATAC_6629	0	AT2G07652	-17622	ATAC_6626	0.9670628362480351	1.033571644581072e-9	2.1111424340719605e-4	2.384227464957239e-7
Chr2	3460198	3460611	414	*	ATAC_6630	0	AT2G07652	-18883	ATAC_6626	0.9753272860157884	1.39825941150226e-10	2.8585036627164153e-5	4.6821579955380275e-8
Chr2	3438571	3438751	181	*	ATAC_6625	0	AT2G07656	-19529	ATAC_6629	0.9267577226527847	2.494131862834215e-7	0.05079224714705993	2.7837983324656823e-5
Chr2	3440305	3440483	179	*	ATAC_6626	0	AT2G07656	-17797	ATAC_6629	0.9670628362480351	1.033571644581072e-9	2.1111424340719605e-4	2.384227464957239e-7
Chr2	3442687	3442868	182	*	ATAC_6627	0	AT2G07656	-15412	ATAC_6629	0.9453740232782127	3.3663793650565415e-8	0.006865629723651865	5.047018760187046e-6
Chr2	3447341	3447544	204	*	ATAC_6628	0	AT2G07656	-10736	ATAC_6629	0.9504465457644403	1.7250132615204395e-8	0.003519561807612768	2.855542655415267e-6
Chr2	3460198	3460611	414	*	ATAC_6630	0	AT2G07656	1916	ATAC_6629	0.9869388067692071	1.6799174633734247e-12	3.4386734533029645e-7	1.654008288565179e-9
Chr2	3466865	3467112	248	*	ATAC_6631	0	AT2G07656	8583	ATAC_6629	0.9835429415289493	8.39419299284898e-12	1.7175694050388013e-6	5.175111505560169e-9
Chr2	3469076	3469472	397	*	ATAC_6632	0	AT2G07656	10794	ATAC_6629	0.9477487614072287	2.4820544537920394e-8	0.00506304359811223	3.893765964371342e-6
Chr2	3474776	3475007	232	*	ATAC_6633	0	AT2G07656	16494	ATAC_6629	0.9698732603419993	5.577598211393973e-10	1.1395646681681141e-4	1.423348402366045e-7
Chr2	3478064	3478586	523	*	ATAC_6634	0	AT2G07656	19782	ATAC_6629	0.9818251635313727	1.674306643599839e-11	3.4249114409485228e-6	8.181365056010083e-9
Chr2	3458937	3459337	401	*	ATAC_6629	0	AT2G07658	19858	ATAC_6634	0.9818251635313727	1.674306643599839e-11	3.4249114409485228e-6	8.181365056010083e-9
Chr2	3460198	3460611	414	*	ATAC_6630	0	AT2G07658	18584	ATAC_6634	0.9718512264612709	3.485621987494514e-10	7.123042812544415e-5	9.743002702332837e-8
Chr2	3466865	3467112	248	*	ATAC_6631	0	AT2G07658	12083	ATAC_6634	0.9879226005909194	9.73529724727465e-13	1.9928834935978518e-7	1.061496046961793e-9
Chr2	3469076	3469472	397	*	ATAC_6632	0	AT2G07658	9723	ATAC_6634	0.9193597600190898	4.794538809515513e-7	0.09759427582933113	4.965145109383153e-5
Chr2	3474776	3475007	232	*	ATAC_6633	0	AT2G07658	4188	ATAC_6634	0.9851786538758959	4.05138552229537e-12	8.291160471377475e-7	2.9239543281346884e-9
Chr2	3482362	3482557	196	*	ATAC_6635	0	AT2G07658	-3165	ATAC_6634	0.9917652434563246	6.737352138531822e-14	1.3796075974071613e-8	1.532554009443044e-10
Chr2	3483813	3484071	259	*	ATAC_6636	0	AT2G07658	-4616	ATAC_6634	0.9887106143634422	6.083170248509303e-13	1.245462193509546e-7	9.017673349662859e-10
Chr2	3485982	3486865	884	*	ATAC_6637	0	AT2G07658	-6785	ATAC_6634	0.9696653500622525	5.849453033890956e-10	1.1950900504481935e-4	1.48984138405022e-7
Chr2	3488482	3488819	338	*	ATAC_6638	0	AT2G07658	-9285	ATAC_6634	0.9759265943573578	1.1790222699272086e-10	2.4104756601980803e-5	4.104283328383372e-8
Chr2	3490227	3490600	374	*	ATAC_6639	0	AT2G07658	-11030	ATAC_6634	0.9620528951459649	2.7478544454275684e-9	5.610349378318375e-4	5.526426775915814e-7
Chr2	3490911	3491175	265	*	ATAC_6640	0	AT2G07658	-11714	ATAC_6634	0.9826916961435097	1.1921144808787352e-11	2.438970858719422e-6	6.557050100808121e-9
Chr2	3492399	3492570	172	*	ATAC_6641	0	AT2G07658	-13202	ATAC_6634	0.9582600942959775	5.299186353407917e-9	0.0010816593200849171	9.860921291390948e-7
Chr2	3493008	3493565	558	*	ATAC_6642	0	AT2G07658	-13811	ATAC_6634	0.9764915944417935	9.999351357250041e-11	2.044457379151986e-5	3.575197170008644e-8
Chr2	3495958	3496305	348	*	ATAC_6643	0	AT2G07658	-16761	ATAC_6634	0.9774731846819175	7.437683473482034e-11	1.5208277659237124e-5	2.771972804900368e-8
Chr2	3496977	3497752	776	*	ATAC_6644	0	AT2G07658	-17780	ATAC_6634	0.9821446932509521	1.4800608051044985e-11	3.0276419841378642e-6	7.368654926545419e-9
Chr2	3466865	3467112	248	*	ATAC_6631	0	AT2G07661	17472	ATAC_6636	0.9922063811892099	4.587885358106448e-14	9.395255151744708e-9	1.3451000183248393e-10
Chr2	3469076	3469472	397	*	ATAC_6632	0	AT2G07661	15112	ATAC_6636	0.9426975696511913	4.6715229081044346e-8	0.009525048348708619	6.612978422845982e-6
Chr2	3474776	3475007	232	*	ATAC_6633	0	AT2G07661	9577	ATAC_6636	0.9919662648836357	5.67004335058263e-14	1.161111477332311e-8	1.5052598665276128e-10
Chr2	3478064	3478586	523	*	ATAC_6634	0	AT2G07661	5998	ATAC_6636	0.9887106143634422	6.083170248509303e-13	1.245462193509546e-7	9.017673349662859e-10
Chr2	3482362	3482557	196	*	ATAC_6635	0	AT2G07661	2027	ATAC_6636	0.9826056193483513	1.2339579385184758e-11	2.5244928485180238e-6	6.557050100808121e-9
Chr2	3485982	3486865	884	*	ATAC_6637	0	AT2G07661	-1396	ATAC_6636	0.9811268690486267	2.1759406229120713e-11	4.45069070951058e-6	1.0037730752314664e-8
Chr2	3488482	3488819	338	*	ATAC_6638	0	AT2G07661	-3896	ATAC_6636	0.9929913137895517	2.1867154052427005e-14	4.478240079858684e-9	8.485313307794721e-11
Chr2	3490227	3490600	374	*	ATAC_6639	0	AT2G07661	-5641	ATAC_6636	0.9831614869407969	9.844685152609319e-12	2.014291495019935e-6	5.850640215319475e-9
Chr2	3490911	3491175	265	*	ATAC_6640	0	AT2G07661	-6325	ATAC_6636	0.994585302351954	3.607257681820029e-15	7.387988385558783e-10	2.5976565754595186e-11
Chr2	3492399	3492570	172	*	ATAC_6641	0	AT2G07661	-7813	ATAC_6636	0.9709202070902009	4.3664588666620703e-10	8.921898073073275e-5	1.1521629462832322e-7
Chr2	3493008	3493565	558	*	ATAC_6642	0	AT2G07661	-8422	ATAC_6636	0.9848489031948486	4.721938562952539e-12	9.662738978297927e-7	3.211242754667725e-9
Chr2	3495958	3496305	348	*	ATAC_6643	0	AT2G07661	-11372	ATAC_6636	0.9647966358318797	1.6368428002150165e-9	3.342907682451126e-4	3.587152736351747e-7
Chr2	3496977	3497752	776	*	ATAC_6644	0	AT2G07661	-12391	ATAC_6636	0.9918570837382777	6.23015320375787e-14	1.275773392146314e-8	1.5067364740804117e-10
Chr2	3499334	3499717	384	*	ATAC_6645	0	AT2G07661	-14748	ATAC_6636	0.9748377706726719	1.6023204887132597e-10	3.275367403798323e-5	5.106267708797976e-8
Chr2	3500724	3501114	391	*	ATAC_6646	0	AT2G07661	-16138	ATAC_6636	0.9745856601772829	1.716987116871081e-10	3.5096590258538394e-5	5.3935198480759857e-8
Chr2	3482362	3482557	196	*	ATAC_6635	0	AT2G07662	16222	ATAC_6645	0.9880601470513158	8.988466983155407e-13	1.8400560415226927e-7	1.0311986179515687e-9
Chr2	3483813	3484071	259	*	ATAC_6636	0	AT2G07662	14708	ATAC_6645	0.9748377706726719	1.6023204887132597e-10	3.275367403798323e-5	5.106267708797976e-8
Chr2	3485982	3486865	884	*	ATAC_6637	0	AT2G07662	11914	ATAC_6645	0.9506502110289773	1.6769066710624337e-8	0.003421493295368947	2.7969263899170794e-6
Chr2	3488482	3488819	338	*	ATAC_6638	0	AT2G07662	9960	ATAC_6645	0.9565182619778283	7.022259767302544e-9	0.0014332221517271474	1.2708781051204151e-6
Chr2	3490227	3490600	374	*	ATAC_6639	0	AT2G07662	8179	ATAC_6645	0.9355602118375014	1.0422823010489224e-7	0.02124004564369536	1.317162626932196e-5
Chr2	3490911	3491175	265	*	ATAC_6640	0	AT2G07662	7604	ATAC_6645	0.9632963497171534	2.1834696480792287e-9	4.4582956662340923e-4	4.487109484474347e-7
Chr2	3492399	3492570	172	*	ATAC_6641	0	AT2G07662	6209	ATAC_6645	0.9380127826126983	7.996324232656063e-8	0.016297228455333993	1.0363278098511039e-5
Chr2	3493008	3493565	558	*	ATAC_6642	0	AT2G07662	5214	ATAC_6645	0.9527931054685943	1.2360643432948916e-8	0.0025224365053618854	2.1514259765880315e-6
Chr2	3495958	3496305	348	*	ATAC_6643	0	AT2G07662	2474	ATAC_6645	0.9827128739742209	1.1820076475824465e-11	2.418352186724258e-6	6.557050100808121e-9
Chr2	3496977	3497752	776	*	ATAC_6644	0	AT2G07662	1027	ATAC_6645	0.9676489514698864	9.129201497747762e-10	1.8647763439374467e-4	2.1431423207642743e-7
Chr2	3500724	3501114	391	*	ATAC_6646	0	AT2G07662	-1943	ATAC_6645	0.9274904686773635	2.3292318626390446e-7	0.047436204421761725	2.624281159215868e-5
Chr2	3265278	3265511	234	*	ATAC_6582	0	AT2G07664	4830	ATAC_6581	0.9511207872781318	1.570104194180759e-8	0.0032038918144774893	2.676344703086756e-6
Chr2	3271889	3272817	929	*	ATAC_6583	0	AT2G07664	11441	ATAC_6581	0.9327684501025866	1.3920327630608105e-7	0.028360857904772035	1.6802884038410157e-5
Chr2	3275728	3276224	497	*	ATAC_6584	0	AT2G07664	15280	ATAC_6581	0.9686350855123192	7.369903857177856e-10	1.5056197686944356e-4	1.8106815311427667e-7
Chr2	3278654	3279046	393	*	ATAC_6585	0	AT2G07664	18206	ATAC_6581	0.967049671960306	1.0364304946667617e-9	2.1169611068815942e-4	2.384227464957239e-7
Chr2	3482362	3482557	196	*	ATAC_6635	0	AT2G07665	18054	ATAC_6646	0.9457947292417019	3.1926367197193166e-8	0.006511733779906715	4.858306857612096e-6
Chr2	3483813	3484071	259	*	ATAC_6636	0	AT2G07665	16540	ATAC_6646	0.9745856601772829	1.716987116871081e-10	3.5096590258538394e-5	5.3935198480759857e-8
Chr2	3485982	3486865	884	*	ATAC_6637	0	AT2G07665	13746	ATAC_6646	0.9827669798820199	1.1565184842506339e-11	2.366213688407112e-6	6.557050100808121e-9
Chr2	3488482	3488819	338	*	ATAC_6638	0	AT2G07665	11792	ATAC_6646	0.9851742756559531	4.0597234561116784e-12	8.308102261228867e-7	2.9239543281346884e-9
Chr2	3490227	3490600	374	*	ATAC_6639	0	AT2G07665	10011	ATAC_6646	0.9884030067894157	7.336743396449429e-13	1.502058812298488e-7	9.916530612575616e-10
Chr2	3490911	3491175	265	*	ATAC_6640	0	AT2G07665	9436	ATAC_6646	0.9823209345787776	1.3814203031602728e-11	2.8258748147537486e-6	6.929862560086644e-9
Chr2	3492399	3492570	172	*	ATAC_6641	0	AT2G07665	8041	ATAC_6646	0.9847569261960581	4.9250901748087586e-12	1.0078113522907667e-6	3.216472171046617e-9
Chr2	3493008	3493565	558	*	ATAC_6642	0	AT2G07665	7046	ATAC_6646	0.9851532150410325	4.100037018986233e-12	8.390438756763997e-7	2.9239543281346884e-9
Chr2	3495958	3496305	348	*	ATAC_6643	0	AT2G07665	4306	ATAC_6646	0.9345805641990512	1.1553338389624894e-7	0.02354212210315475	1.4366356690586038e-5
Chr2	3496977	3497752	776	*	ATAC_6644	0	AT2G07665	2859	ATAC_6646	0.985465629705607	3.535840552953399e-12	7.236557350891015e-7	2.844483111501943e-9
Chr2	3499334	3499717	384	*	ATAC_6645	0	AT2G07665	894	ATAC_6646	0.9274904686773635	2.3292318626390446e-7	0.047436204421761725	2.624281159215868e-5
Chr2	3345618	3345791	174	*	ATAC_6600	0	AT2G07667	-18504	ATAC_6606	0.9459527591089478	3.129375911352878e-8	0.006382831577590897	4.784113502176399e-6
Chr2	3346566	3346793	228	*	ATAC_6601	0	AT2G07667	-17502	ATAC_6606	0.9780658497511616	6.18111109307751e-11	1.2640063129788853e-5	2.4637298797986702e-8
Chr2	3349002	3349166	165	*	ATAC_6602	0	AT2G07667	-15129	ATAC_6606	0.9605508297922368	3.59144199559398e-9	7.331569689805551e-4	6.887077237674894e-7
Chr2	3354524	3354693	170	*	ATAC_6603	0	AT2G07667	-9602	ATAC_6606	0.9353863290051617	1.0616321110648286e-7	0.021634045322490185	1.3390503172704251e-5
Chr2	3356756	3357126	371	*	ATAC_6604	0	AT2G07667	-7169	ATAC_6606	0.9708298989380808	4.46119873607681e-10	9.115344317488942e-5	1.1701407950558002e-7
Chr2	3362935	3363118	184	*	ATAC_6605	0	AT2G07667	-1177	ATAC_6606	0.9905923042807542	1.7059833617542827e-13	3.4930691725263644e-8	3.12605654899234e-10
Chr2	3365377	3365896	520	*	ATAC_6607	0	AT2G07667	1080	ATAC_6606	0.9891139772803581	4.720460536026179e-13	9.664670901459998e-8	7.241698760306831e-10
Chr2	3367263	3367506	244	*	ATAC_6608	0	AT2G07667	2966	ATAC_6606	0.9801543181451979	3.0852055730531485e-11	6.310170958565605e-6	1.3705099504090201e-8
Chr2	3376774	3378711	1938	*	ATAC_6609	0	AT2G07667	12477	ATAC_6606	0.9773756843109075	7.663992928530285e-11	1.5670642980895158e-5	2.8402700384946524e-8
Chr2	3381729	3382044	316	*	ATAC_6610	0	AT2G07667	17432	ATAC_6606	0.9903646076390688	2.0156596713082979e-13	4.127083333600453e-8	3.499114464490459e-10
Chr2	3265278	3265511	234	*	ATAC_6582	0	AT2G07669	-17275	ATAC_6586	0.979177775560543	4.307143411055817e-11	8.808668204252583e-6	1.792605007461507e-8
Chr2	3271889	3272817	929	*	ATAC_6583	0	AT2G07669	-9969	ATAC_6586	0.9937704266814484	9.603612783881108e-15	1.966839105364419e-9	4.1041035755626657e-11
Chr2	3275728	3276224	497	*	ATAC_6584	0	AT2G07669	-6562	ATAC_6586	0.9859098898676901	2.848585394973935e-12	5.830285185455002e-7	2.393779404099117e-9
Chr2	3278654	3279046	393	*	ATAC_6585	0	AT2G07669	-3740	ATAC_6586	0.9851629595719534	4.081341980529913e-12	8.352303109475245e-7	2.9239543281346884e-9
Chr2	3291861	3292327	467	*	ATAC_6587	0	AT2G07669	9073	ATAC_6586	0.9909036307815664	1.3490397957516026e-13	2.762253414587109e-8	2.542618815040403e-10
Chr2	3294394	3294643	250	*	ATAC_6588	0	AT2G07669	11606	ATAC_6586	0.9673721799771832	9.6830231241569e-10	1.9778639863634126e-4	2.2570910203423458e-7
Chr2	3296060	3296289	230	*	ATAC_6589	0	AT2G07669	13272	ATAC_6586	0.9819511085759491	1.5952904970279068e-11	3.2633262407202864e-6	7.853432571189625e-9
Chr2	3260315	3260750	436	*	ATAC_6581	0	AT2G07673	-5669	ATAC_6582	0.9511207872781318	1.570104194180759e-8	0.0032038918144774893	2.676344703086756e-6
Chr2	3271889	3272817	929	*	ATAC_6583	0	AT2G07673	5468	ATAC_6582	0.9853205170995959	3.7890297928538045e-12	7.754666264352525e-7	2.893407403862187e-9
Chr2	3275728	3276224	497	*	ATAC_6584	0	AT2G07673	9307	ATAC_6582	0.972064092665532	3.3071116505112406e-10	6.758479511217782e-5	9.303161274146055e-8
Chr2	3278654	3279046	393	*	ATAC_6585	0	AT2G07673	12233	ATAC_6582	0.9852958680560647	3.83354167097525e-12	7.845534706734397e-7	2.893407403862187e-9
Chr2	3283409	3283712	304	*	ATAC_6586	0	AT2G07673	16988	ATAC_6582	0.979177775560543	4.307143411055817e-11	8.808668204252583e-6	1.792605007461507e-8
Chr2	3260315	3260750	436	*	ATAC_6581	0	AT2G07676	-11868	ATAC_6583	0.9327684501025866	1.3920327630608105e-7	0.028360857904772035	1.6802884038410157e-5
Chr2	3265278	3265511	234	*	ATAC_6582	0	AT2G07676	-7107	ATAC_6583	0.9853205170995959	3.7890297928538045e-12	7.754666264352525e-7	2.893407403862187e-9
Chr2	3275728	3276224	497	*	ATAC_6584	0	AT2G07676	3108	ATAC_6583	0.9777070153243822	6.918080668741117e-11	1.4146368074668585e-5	2.630332688460841e-8
Chr2	3278654	3279046	393	*	ATAC_6585	0	AT2G07676	6034	ATAC_6583	0.9857591229373079	3.0676995834630404e-012	6.278568706486301e-7	2.4983446401947984e-9
Chr2	3283409	3283712	304	*	ATAC_6586	0	AT2G07676	10789	ATAC_6583	0.9937704266814484	9.603612783881108e-15	1.966839105364419e-9	4.1041035755626657e-11
Chr2	3291861	3292327	467	*	ATAC_6587	0	AT2G07676	19241	ATAC_6583	0.991029051453503	1.224504164844456e-13	2.507319218018805e-8	2.447771456795131e-10
Chr2	3260315	3260750	436	*	ATAC_6581	0	AT2G07677	-17438	ATAC_6585	0.967049671960306	1.0364304946667617e-9	2.1169611068815942e-4	2.384227464957239e-7
Chr2	3265278	3265511	234	*	ATAC_6582	0	AT2G07677	-12677	ATAC_6585	0.9852958680560647	3.83354167097525e-12	7.845534706734397e-7	2.893407403862187e-9
Chr2	3271889	3272817	929	*	ATAC_6583	0	AT2G07677	-5371	ATAC_6585	0.9857591229373079	3.0676995834630404e-012	6.278568706486301e-7	2.4983446401947984e-9
Chr2	3275728	3276224	497	*	ATAC_6584	0	AT2G07677	-1964	ATAC_6585	0.9880698108788892	8.937892962518408e-13	1.829738633607881e-7	1.0311986179515687e-9
Chr2	3283409	3283712	304	*	ATAC_6586	0	AT2G07677	5219	ATAC_6585	0.9851629595719534	4.081341980529913e-12	8.352303109475245e-7	2.9239543281346884e-9
Chr2	3291861	3292327	467	*	ATAC_6587	0	AT2G07677	13671	ATAC_6585	0.9899089510423444	2.782044292654494e-13	5.69620786876715e-8	4.718605014083183e-10
Chr2	3294394	3294643	250	*	ATAC_6588	0	AT2G07677	16204	ATAC_6585	0.9839886795512215	6.93449764027217e-12	1.4189230381572108e-6	4.39851629169828e-9
Chr2	3296060	3296289	230	*	ATAC_6589	0	AT2G07677	17870	ATAC_6585	0.9919364142961881	5.818715502241651e-14	1.1915332856870364e-8	1.5052598665276128e-10
Chr2	3294394	3294643	250	*	ATAC_6588	0	AT2G07687	18007	ATAC_6591	0.968981832371041	6.824429606811347e-10	1.3941968465235242e-4	1.6924243348220128e-7
Chr2	3296060	3296289	230	*	ATAC_6589	0	AT2G07687	16361	ATAC_6591	0.9751434476735845	1.4721220816118928e-10	3.0094297289975603e-5	4.855549332516563e-8
Chr2	3303770	3303935	166	*	ATAC_6590	0	AT2G07687	8715	ATAC_6591	0.9348559253943315	1.122552680309318e-7	0.02287481724300313	1.4024821681389784e-5
Chr2	3319948	3320108	161	*	ATAC_6592	0	AT2G07687	-7296	ATAC_6591	0.975692122016749	1.2610104180475286e-10	2.5780853592814504e-5	4.295721841599881e-8
Chr2	3324464	3324721	258	*	ATAC_6593	0	AT2G07687	-11812	ATAC_6591	0.9580327344551169	5.50123285210943e-9	0.0011228896448411685	1.0174476154459339e-6
Chr2	3325051	3325219	169	*	ATAC_6594	0	AT2G07687	-12399	ATAC_6591	0.979966469450319	3.2938854924076875e-11	6.736885181056671e-6	1.4485776421055151e-8
Chr2	3331915	3332517	603	*	ATAC_6595	0	AT2G07687	-19263	ATAC_6591	0.9739693653622404	2.0272091977045607e-10	4.143554783832191e-5	6.191247409049912e-8
Chr2	3313017	3315262	2246	*	ATAC_6591	0	AT2G07688	16883	ATAC_6595	0.9739693653622404	2.0272091977045607e-10	4.143554783832191e-5	6.191247409049912e-8
Chr2	3319948	3320108	161	*	ATAC_6592	0	AT2G07688	12037	ATAC_6595	0.9589948323718965	4.688898897612692e-9	9.571214874751908e-4	8.812280074430697e-7
Chr2	3324464	3324721	258	*	ATAC_6593	0	AT2G07688	7424	ATAC_6595	0.9778313380753288	6.65468452386231e-11	1.3607898195465082e-5	2.5747058988706782e-8
Chr2	3325051	3325219	169	*	ATAC_6594	0	AT2G07688	6926	ATAC_6595	0.9528517200597424	1.2255531319371242e-8	0.0025009985318754087	2.141606753292336e-6
Chr2	3332800	3333295	496	*	ATAC_6596	0	AT2G07688	-653	ATAC_6595	0.9860088005066372	2.712230364719953e-12	5.551338865901506e-7	2.393779404099117e-9
Chr2	3334070	3335351	1282	*	ATAC_6597	0	AT2G07688	-1923	ATAC_6595	0.9881990347927987	8.284658020979577e-13	1.6960434747129602e-7	1.012057915032012e-9
Chr2	3337075	3337282	208	*	ATAC_6598	0	AT2G07688	-4928	ATAC_6595	0.9734901373197704	2.3004110974908598e-10	4.701488184607919e-5	6.72951006937829e-8
Chr2	3337572	3338280	709	*	ATAC_6599	0	AT2G07688	-5425	ATAC_6595	0.9898682681886353	2.8612056679635254e-13	5.858261381041959e-8	4.718605014083183e-10
Chr2	3345618	3345791	174	*	ATAC_6600	0	AT2G07688	-13471	ATAC_6595	0.9462947179344233	2.99612903450092e-8	0.006111294275542561	4.623266556941383e-6
Chr2	3346566	3346793	228	*	ATAC_6601	0	AT2G07688	-14419	ATAC_6595	0.9730496313027428	2.5786858641115535e-10	5.2699571530502176e-5	7.39597003634314e-8
Chr2	3349002	3349166	165	*	ATAC_6602	0	AT2G07688	-16855	ATAC_6595	0.943336946965897	4.3260641663323916e-8	0.008821234180926717	6.210577428488798e-6
Chr2	3319948	3320108	161	*	ATAC_6592	0	AT2G07689	-16000	ATAC_6597	0.9815018896913797	1.892612449888186e-11	3.8712819878727875e-6	8.854562738365773e-9
Chr2	3324464	3324721	258	*	ATAC_6593	0	AT2G07689	-11387	ATAC_6597	0.9847462961382208	4.949043840746308e-12	1.012703044956554e-6	3.216472171046617e-9
Chr2	3325051	3325219	169	*	ATAC_6594	0	AT2G07689	-10889	ATAC_6597	0.9739519359174941	2.0366357065646742e-10	4.1627611860758e-5	6.191247409049912e-8
Chr2	3331915	3332517	603	*	ATAC_6595	0	AT2G07689	-3591	ATAC_6597	0.9881990347927987	8.284658020979577e-13	1.6960434747129602e-7	1.012057915032012e-9
Chr2	3332800	3333295	496	*	ATAC_6596	0	AT2G07689	-2813	ATAC_6597	0.9956041785296551	8.406241300112577e-16	1.7217159056412574e-10	7.393756236854578e-12
Chr2	3337075	3337282	208	*	ATAC_6598	0	AT2G07689	965	ATAC_6597	0.9876168558804989	1.1587811583059416e-12	2.3720482066754285e-7	1.2037941796784565e-9
Chr2	3337572	3338280	709	*	ATAC_6599	0	AT2G07689	1462	ATAC_6597	0.998082960546517	2.5384484764917194e-18	5.199377091974165e-13	6.698119379969488e-14
Chr2	3345618	3345791	174	*	ATAC_6600	0	AT2G07689	9508	ATAC_6597	0.964711234217225	1.6644636691360885e-9	3.39916770510972e-4	3.599971148874668e-7
Chr2	3346566	3346793	228	*	ATAC_6601	0	AT2G07689	10456	ATAC_6597	0.9839424496622513	7.075008361618025e-12	1.4476669859291955e-6	4.423836191988019e-9
Chr2	3349002	3349166	165	*	ATAC_6602	0	AT2G07689	12892	ATAC_6597	0.9748627944380652	1.591304784245486e-10	3.2529293269067796e-5	5.106267708797976e-8
Chr2	3354524	3354693	170	*	ATAC_6603	0	AT2G07689	18414	ATAC_6597	0.9573681228626493	6.129933077554277e-9	0.0012511499907942158	1.1185926750096748e-6
Chr2	3331915	3332517	603	*	ATAC_6595	0	AT2G07694	12785	ATAC_6600	0.9462947179344233	2.99612903450092e-8	0.006111294275542561	4.623266556941383e-6
Chr2	3332800	3333295	496	*	ATAC_6596	0	AT2G07694	12007	ATAC_6600	0.9588718919598938	4.786624313554199e-9	9.770601147556237e-4	8.957663845412545e-7
Chr2	3334070	3335351	1282	*	ATAC_6597	0	AT2G07694	9951	ATAC_6600	0.964711234217225	1.6644636691360885e-9	3.39916770510972e-4	3.599971148874668e-7
Chr2	3337075	3337282	208	*	ATAC_6598	0	AT2G07694	8020	ATAC_6600	0.9716843293315532	3.6312777025528713e-10	7.420479672389767e-5	1.0001807339390586e-7
Chr2	3337572	3338280	709	*	ATAC_6599	0	AT2G07694	7022	ATAC_6600	0.9528704062422697	1.2222182318930227e-8	0.002494241856735686	2.138611742631559e-6
Chr2	3346566	3346793	228	*	ATAC_6601	0	AT2G07694	-1262	ATAC_6600	0.9409225223608624	5.756106224856753e-8	0.011733937661494989	7.788946474524117e-6
Chr2	3349002	3349166	165	*	ATAC_6602	0	AT2G07694	-3698	ATAC_6600	0.9614429168446006	3.06736988856552e-9	6.262342364495365e-4	6.049152974061951e-7
Chr2	3354524	3354693	170	*	ATAC_6603	0	AT2G07694	-9220	ATAC_6600	0.9778381543220395	6.640494700443303e-11	1.3579081207989506e-5	2.5747058988706782e-8
Chr2	3356756	3357126	371	*	ATAC_6604	0	AT2G07694	-11452	ATAC_6600	0.9791960069303649	4.281020736572004e-11	8.755415179814966e-6	1.792605007461507e-8
Chr2	3362935	3363118	184	*	ATAC_6605	0	AT2G07694	-17631	ATAC_6600	0.9619866859566654	2.781100464844038e-9	5.678145008067425e-4	5.576289584525182e-7
Chr2	3364559	3365085	527	*	ATAC_6606	0	AT2G07694	-19255	ATAC_6600	0.9459527591089478	3.129375911352878e-8	0.006382831577590897	4.784113502176399e-6
Chr2	3331915	3332517	603	*	ATAC_6595	0	AT2G07695	-13411	ATAC_6600	0.9462947179344233	2.99612903450092e-8	0.006111294275542561	4.623266556941383e-6
Chr2	3332800	3333295	496	*	ATAC_6596	0	AT2G07695	-12633	ATAC_6600	0.9588718919598938	4.786624313554199e-9	9.770601147556237e-4	8.957663845412545e-7
Chr2	3334070	3335351	1282	*	ATAC_6597	0	AT2G07695	-10577	ATAC_6600	0.964711234217225	1.6644636691360885e-9	3.39916770510972e-4	3.599971148874668e-7
Chr2	3337075	3337282	208	*	ATAC_6598	0	AT2G07695	-8646	ATAC_6600	0.9716843293315532	3.6312777025528713e-10	7.420479672389767e-5	1.0001807339390586e-7
Chr2	3337572	3338280	709	*	ATAC_6599	0	AT2G07695	-7648	ATAC_6600	0.9528704062422697	1.2222182318930227e-8	0.002494241856735686	2.138611742631559e-6
Chr2	3346566	3346793	228	*	ATAC_6601	0	AT2G07695	636	ATAC_6600	0.9409225223608624	5.756106224856753e-8	0.011733937661494989	7.788946474524117e-6
Chr2	3349002	3349166	165	*	ATAC_6602	0	AT2G07695	3072	ATAC_6600	0.9614429168446006	3.06736988856552e-9	6.262342364495365e-4	6.049152974061951e-7
Chr2	3354524	3354693	170	*	ATAC_6603	0	AT2G07695	8594	ATAC_6600	0.9778381543220395	6.640494700443303e-11	1.3579081207989506e-5	2.5747058988706782e-8
Chr2	3356756	3357126	371	*	ATAC_6604	0	AT2G07695	10826	ATAC_6600	0.9791960069303649	4.281020736572004e-11	8.755415179814966e-6	1.792605007461507e-8
Chr2	3362935	3363118	184	*	ATAC_6605	0	AT2G07695	17005	ATAC_6600	0.9619866859566654	2.781100464844038e-9	5.678145008067425e-4	5.576289584525182e-7
Chr2	3364559	3365085	527	*	ATAC_6606	0	AT2G07695	18629	ATAC_6600	0.9459527591089478	3.129375911352878e-8	0.006382831577590897	4.784113502176399e-6
Chr2	3365377	3365896	520	*	ATAC_6607	0	AT2G07695	19447	ATAC_6600	0.9525202579502671	1.2860102489824865e-8	0.002624322534791091	2.235409998011719e-6
Chr2	3337572	3338280	709	*	ATAC_6599	0	AT2G07697	19193	ATAC_6604	0.9756877225629625	1.2625941619035547e-10	2.5812853824204843e-5	4.295721841599881e-8
Chr2	3345618	3345791	174	*	ATAC_6600	0	AT2G07697	11682	ATAC_6604	0.9791960069303649	4.281020736572004e-11	8.755415179814966e-6	1.792605007461507e-8
Chr2	3346566	3346793	228	*	ATAC_6601	0	AT2G07697	10680	ATAC_6604	0.9802062841726419	3.029514029071959e-11	6.19632563394146e-6	1.3548945228324092e-8
Chr2	3349002	3349166	165	*	ATAC_6602	0	AT2G07697	8307	ATAC_6604	0.9691233439425067	6.611934882321293e-10	1.350831520328005e-4	1.6552838876804358e-7
Chr2	3354524	3354693	170	*	ATAC_6603	0	AT2G07697	2780	ATAC_6604	0.9870048943129923	1.6215950594616439e-12	3.3193402229156067e-7	1.6207760720578766e-9
Chr2	3362935	3363118	184	*	ATAC_6605	0	AT2G07697	-5460	ATAC_6604	0.9710431062667737	4.240292113586329e-10	8.664316084454354e-5	1.132461281077915e-7
Chr2	3364559	3365085	527	*	ATAC_6606	0	AT2G07697	-7084	ATAC_6604	0.9708298989380808	4.46119873607681e-10	9.115344317488942e-5	1.1701407950558002e-7
Chr2	3365377	3365896	520	*	ATAC_6607	0	AT2G07697	-7902	ATAC_6604	0.9833229532679677	9.206509592576619e-12	1.883743927737102e-6	5.597444695455957e-9
Chr2	3367263	3367506	244	*	ATAC_6608	0	AT2G07697	-9788	ATAC_6604	0.9885473296718792	6.723542029809892e-13	1.3765376539310986e-7	9.436801189357295e-10
Chr2	3376774	3378711	1938	*	ATAC_6609	0	AT2G07697	-19299	ATAC_6604	0.9911476719916148	1.1159118943455614e-13	2.2850081495756323e-8	2.4135405889725326e-10
Chr2	3349002	3349166	165	*	ATAC_6602	0	AT2G07699	-18480	ATAC_6608	0.9759815085072352	1.1604931445310477e-10	2.372628233993727e-5	4.0504690176842055e-8
Chr2	3354524	3354693	170	*	ATAC_6603	0	AT2G07699	-12953	ATAC_6608	0.9694060496173162	6.204288395246248e-10	1.26757334487918e-4	1.5711179442344636e-7
Chr2	3356756	3357126	371	*	ATAC_6604	0	AT2G07699	-10520	ATAC_6608	0.9885473296718792	6.723542029809892e-13	1.3765376539310986e-7	9.436801189357295e-10
Chr2	3362935	3363118	184	*	ATAC_6605	0	AT2G07699	-4528	ATAC_6608	0.9852934704431859	3.837895116290165e-12	7.854290734438986e-7	2.893407403862187e-9
Chr2	3364559	3365085	527	*	ATAC_6606	0	AT2G07699	-2561	ATAC_6608	0.9801543181451979	3.0852055730531485e-11	6.310170958565605e-6	1.3705099504090201e-8
Chr2	3365377	3365896	520	*	ATAC_6607	0	AT2G07699	-1750	ATAC_6608	0.9861441178406853	2.534757009960029e-12	5.188165995556287e-7	2.306337527683173e-9
Chr2	3376774	3378711	1938	*	ATAC_6609	0	AT2G07699	9126	ATAC_6608	0.9862715174117666	2.3768450739409337e-12	4.86506910804674e-7	2.2240077547655366e-9
Chr2	3381729	3382044	316	*	ATAC_6610	0	AT2G07699	14081	ATAC_6608	0.9860155528653445	2.70312906798089e-12	5.532764576343286e-7	2.393779404099117e-9
Chr2	3362935	3363118	184	*	ATAC_6605	0	AT2G07705	-17625	ATAC_6610	0.9795029977545856	3.861053131930807e-11	7.896780307550164e-6	1.6799216402382303e-8
Chr2	3364559	3365085	527	*	ATAC_6606	0	AT2G07705	-15658	ATAC_6610	0.9903646076390688	2.0156596713082979e-13	4.127083333600453e-8	3.499114464490459e-10
Chr2	3365377	3365896	520	*	ATAC_6607	0	AT2G07705	-14847	ATAC_6610	0.9940997661822979	6.571847252545378e-15	1.345934032863051e-9	3.76976397472096e-11
Chr2	3367263	3367506	244	*	ATAC_6608	0	AT2G07705	-13237	ATAC_6610	0.9860155528653445	2.70312906798089e-12	5.532764576343286e-7	2.393779404099117e-9
Chr2	3376774	3378711	1938	*	ATAC_6609	0	AT2G07705	-2032	ATAC_6610	0.9895409657327519	3.5713276384232854e-13	7.312114773289756e-8	5.746062923934703e-10
Chr2	3393351	3393611	261	*	ATAC_6611	0	AT2G07705	12606	ATAC_6610	0.9644610366561716	1.747684253478178e-9	3.5688411529725787e-4	3.7010884297841803e-7
Chr2	3393886	3394256	371	*	ATAC_6612	0	AT2G07705	13141	ATAC_6610	0.9961027742944503	3.623930009094496e-16	7.422352248126891e-11	4.346519689695765e-12
Chr2	3396809	3397439	631	*	ATAC_6613	0	AT2G07705	16064	ATAC_6610	0.980330163160582	2.9002090861697442e-11	5.931884650215563e-6	1.3059189491535671e-8
Chr2	3398530	3399115	586	*	ATAC_6614	0	AT2G07705	17785	ATAC_6610	0.992884154191563	2.4310793772739777e-14	4.978631767513152e-9	9.164011595476579e-11
Chr2	3399272	3399504	233	*	ATAC_6615	0	AT2G07705	18527	ATAC_6610	0.9482778862301476	2.3146488350060427e-8	0.0047217215979938765	3.6616227373916558e-6
Chr2	3400141	3400450	310	*	ATAC_6616	0	AT2G07705	19396	ATAC_6610	0.9424153913258545	4.8312870765388205e-8	0.009850221343130409	6.7385609020482555e-6
Chr2	3381729	3382044	316	*	ATAC_6610	0	AT2G07711	17389	ATAC_6615	0.9482778862301476	2.3146488350060427e-8	0.0047217215979938765	3.6616227373916558e-6
Chr2	3393351	3393611	261	*	ATAC_6611	0	AT2G07711	5822	ATAC_6615	0.9828854573689406	1.102340853742289e-11	2.255389386756723e-6	6.406850365803205e-9
Chr2	3393886	3394256	371	*	ATAC_6612	0	AT2G07711	5177	ATAC_6615	0.942423081588196	4.826872196787125e-8	0.00984126837841943	6.7385609020482555e-6
Chr2	3396809	3397439	631	*	ATAC_6613	0	AT2G07711	1994	ATAC_6615	0.9594348184038533	4.352959748922345e-9	8.885522617085225e-4	8.204292707730786e-7
Chr2	3398530	3399115	586	*	ATAC_6614	0	AT2G07711	318	ATAC_6615	0.9559721229389613	7.652248907599164e-9	0.0015617780885475439	1.3792168113058974e-6
Chr2	3400141	3400450	310	*	ATAC_6616	0	AT2G07711	-706	ATAC_6615	0.9683555454846143	7.836345814936998e-10	1.6008479048044047e-4	1.9040059383376708e-7
Chr2	3405468	3405630	163	*	ATAC_6617	0	AT2G07711	-6033	ATAC_6615	0.9670290802001835	1.0409158816185212e-9	2.1260915065234617e-4	2.384227464957239e-7
Chr2	3406321	3406585	265	*	ATAC_6618	0	AT2G07711	-6886	ATAC_6615	0.9387417713515172	7.375281313151807e-8	0.015032814642157935	9.730454479151624e-6
Chr2	3410886	3411231	346	*	ATAC_6619	0	AT2G07711	-11451	ATAC_6615	0.9509726292057549	1.6030866334961297e-8	0.0032710341521835127	2.700206002711421e-6
Chr2	3412382	3413133	752	*	ATAC_6620	0	AT2G07711	-12947	ATAC_6615	0.9394690562411052	6.797035858922315e-8	0.01385480601339289	9.048996949079899e-6
Chr2	3418677	3419508	832	*	ATAC_6621	0	AT2G07711	-19242	ATAC_6615	0.9706377736567621	4.668606535084133e-10	9.53885018641855e-5	1.2124898074713262e-7
Chr2	3393351	3393611	261	*	ATAC_6611	0	AT2G07713	-13606	ATAC_6618	0.9520898146402437	1.3682978061729312e-8	0.00279220323518873	2.3659775958202117e-6
Chr2	3393886	3394256	371	*	ATAC_6612	0	AT2G07713	-12961	ATAC_6618	0.9685232316487311	7.553615696605289e-10	1.5431130434281014e-4	1.8523674676061805e-7
Chr2	3396809	3397439	631	*	ATAC_6613	0	AT2G07713	-9778	ATAC_6618	0.9635662021377798	2.0750362627723833e-9	4.2369957945923015e-4	4.297746482497697e-7
Chr2	3398530	3399115	586	*	ATAC_6614	0	AT2G07713	-8102	ATAC_6618	0.9645630196260901	1.7133440744601305e-9	3.4988199344550324e-4	3.669326825627211e-7
Chr2	3399272	3399504	233	*	ATAC_6615	0	AT2G07713	-7713	ATAC_6618	0.9387417713515172	7.375281313151807e-8	0.015032814642157935	9.730454479151624e-6
Chr2	3400141	3400450	310	*	ATAC_6616	0	AT2G07713	-6767	ATAC_6618	0.9709346212677091	4.3514975050723063e-10	8.891458367089294e-5	1.1521629462832322e-7
Chr2	3405468	3405630	163	*	ATAC_6617	0	AT2G07713	-1587	ATAC_6618	0.9331756112065652	1.335548191195888e-7	0.027211126621520622	1.62699284110598e-5
Chr2	3410886	3411231	346	*	ATAC_6619	0	AT2G07713	3667	ATAC_6618	0.9816131127449758	1.8149111738333273e-11	3.7124371042995474e-6	8.667561857191892e-9
Chr2	3412382	3413133	752	*	ATAC_6620	0	AT2G07713	5163	ATAC_6618	0.9597939082345011	4.0942072324625005e-9	8.357546165698027e-4	7.760954131267522e-7
Chr2	3418677	3419508	832	*	ATAC_6621	0	AT2G07713	11458	ATAC_6618	0.9829230044377645	1.0856308604367627e-11	2.221222453070825e-6	6.365817697198087e-9
Chr2	3393351	3393611	261	*	ATAC_6611	0	AT2G07715	-16985	ATAC_6619	0.9474061273458015	2.5958656979881916e-8	0.005295150685384233	4.067472855359172e-6
Chr2	3393886	3394256	371	*	ATAC_6612	0	AT2G07715	-16340	ATAC_6619	0.949634181618346	1.9287728826481764e-8	0.003935063147449983	3.153276773862655e-6
Chr2	3396809	3397439	631	*	ATAC_6613	0	AT2G07715	-13157	ATAC_6619	0.9460755201083578	3.080972661030725e-8	0.00628425993670437	4.748633096713246e-6
Chr2	3398530	3399115	586	*	ATAC_6614	0	AT2G07715	-11481	ATAC_6619	0.9558608997317243	7.786281888148485e-9	0.0015891178431160008	1.399550577352031e-6
Chr2	3399272	3399504	233	*	ATAC_6615	0	AT2G07715	-11092	ATAC_6619	0.9509726292057549	1.6030866334961297e-8	0.0032710341521835127	2.700206002711421e-6
Chr2	3400141	3400450	310	*	ATAC_6616	0	AT2G07715	-10146	ATAC_6619	0.9609075135650929	3.3734164373993458e-9	6.886863391115138e-4	6.550440146674326e-7
Chr2	3405468	3405630	163	*	ATAC_6617	0	AT2G07715	-4966	ATAC_6619	0.9429785226264026	4.5169393859519796e-8	0.009210084577349946	6.428639370585381e-6
Chr2	3406321	3406585	265	*	ATAC_6618	0	AT2G07715	-4011	ATAC_6619	0.9816131127449758	1.8149111738333273e-11	3.7124371042995474e-6	8.667561857191892e-9
Chr2	3412382	3413133	752	*	ATAC_6620	0	AT2G07715	1784	ATAC_6619	0.9373487743227217	8.600149547100299e-8	0.017527362781476822	1.1080531219864259e-5
Chr2	3418677	3419508	832	*	ATAC_6621	0	AT2G07715	8079	ATAC_6619	0.9742749459943189	1.867890320456248e-10	3.817967815012571e-5	5.771358226671221e-8
Chr2	3428928	3429192	265	*	ATAC_6622	0	AT2G07715	18330	ATAC_6619	0.9579014319699815	5.620880133276951e-9	0.0011472778440031585	1.0357282852658374e-6
Chr2	3393886	3394256	371	*	ATAC_6612	0	AT2G07716	-19698	ATAC_6620	0.982367091434291	1.3565362360837623e-11	2.7749847859823874e-6	6.831005626487957e-9
Chr2	3396809	3397439	631	*	ATAC_6613	0	AT2G07716	-16515	ATAC_6620	0.9947029574384904	3.094043010956267e-15	6.33690949073953e-10	2.5512962994510234e-11
Chr2	3398530	3399115	586	*	ATAC_6614	0	AT2G07716	-14839	ATAC_6620	0.9765938341483934	9.701507422636239e-11	1.9835702076322052e-5	3.497137192968511e-8
Chr2	3399272	3399504	233	*	ATAC_6615	0	AT2G07716	-14450	ATAC_6620	0.9394690562411052	6.797035858922315e-8	0.01385480601339289	9.048996949079899e-6
Chr2	3400141	3400450	310	*	ATAC_6616	0	AT2G07716	-13504	ATAC_6620	0.9289490758517911	2.0283705746263036e-7	0.041313243352816165	2.3250190368870298e-5
Chr2	3405468	3405630	163	*	ATAC_6617	0	AT2G07716	-8324	ATAC_6620	0.9643302989662972	1.7925643785114185e-9	3.660452312207887e-4	3.7779391960320543e-7
Chr2	3406321	3406585	265	*	ATAC_6618	0	AT2G07716	-7369	ATAC_6620	0.9597939082345011	4.0942072324625005e-9	8.357546165698027e-4	7.760954131267522e-7
Chr2	3410886	3411231	346	*	ATAC_6619	0	AT2G07716	-2723	ATAC_6620	0.9373487743227217	8.600149547100299e-8	0.017527362781476822	1.1080531219864259e-5
Chr2	3418677	3419508	832	*	ATAC_6621	0	AT2G07716	4721	ATAC_6620	0.974975199831101	1.5426172020319485e-10	3.1534335105657294e-5	5.0128726483107184e-8
Chr2	3428928	3429192	265	*	ATAC_6622	0	AT2G07716	14972	ATAC_6620	0.9719532440621748	3.3990693509392927e-10	6.946202162805501e-5	9.541501057459382e-8
Chr2	3431469	3431652	184	*	ATAC_6623	0	AT2G07716	17513	ATAC_6620	0.9732762517378042	2.4321381415417377e-10	4.970536398487434e-5	6.990851680626147e-8
Chr2	3433926	3434489	564	*	ATAC_6624	0	AT2G07716	19970	ATAC_6620	0.9871806939244548	1.47481240540871e-12	3.018896749499467e-7	1.508348191371493e-9
Chr2	3398530	3399115	586	*	ATAC_6614	0	AT2G07717	-19113	ATAC_6621	0.9845986043984402	5.292309614238469e-12	1.082922977884704e-6	3.3919026573917516e-9
Chr2	3399272	3399504	233	*	ATAC_6615	0	AT2G07717	-18724	ATAC_6621	0.9706377736567621	4.668606535084133e-10	9.53885018641855e-5	1.2124898074713262e-7
Chr2	3400141	3400450	310	*	ATAC_6616	0	AT2G07717	-17778	ATAC_6621	0.9711039508324972	4.178990881635887e-10	8.539182807899506e-5	1.1206264166337975e-7
Chr2	3405468	3405630	163	*	ATAC_6617	0	AT2G07717	-12598	ATAC_6621	0.9609028805440254	3.3761743050064723e-9	6.892392320184613e-4	6.550440146674326e-7
Chr2	3406321	3406585	265	*	ATAC_6618	0	AT2G07717	-11643	ATAC_6621	0.9829230044377645	1.0856308604367627e-11	2.221222453070825e-6	6.365817697198087e-9
Chr2	3410886	3411231	346	*	ATAC_6619	0	AT2G07717	-6997	ATAC_6621	0.9742749459943189	1.867890320456248e-10	3.817967815012571e-5	5.771358226671221e-8
Chr2	3412382	3413133	752	*	ATAC_6620	0	AT2G07717	-5095	ATAC_6621	0.974975199831101	1.5426172020319485e-10	3.1534335105657294e-5	5.0128726483107184e-8
Chr2	3428928	3429192	265	*	ATAC_6622	0	AT2G07717	10698	ATAC_6621	0.9783600493284589	5.6279868759302494e-11	1.1509345721014878e-5	2.2917255200547264e-8
Chr2	3431469	3431652	184	*	ATAC_6623	0	AT2G07717	13239	ATAC_6621	0.9879870328403554	9.379097579750652e-13	1.919995065550756e-7	1.0486572943687318e-9
Chr2	3433926	3434489	564	*	ATAC_6624	0	AT2G07717	15696	ATAC_6621	0.986188425227946	2.478850022689286e-12	5.073809380441338e-7	2.271131571713935e-9
Chr2	3418677	3419508	832	*	ATAC_6621	0	AT2G07719	14147	ATAC_6624	0.986188425227946	2.478850022689286e-12	5.073809380441338e-7	2.271131571713935e-9
Chr2	3428928	3429192	265	*	ATAC_6622	0	AT2G07719	4463	ATAC_6624	0.9805840195380447	2.6499091596004247e-11	5.419991699588729e-6	1.1972991385500556e-8
Chr2	3431469	3431652	184	*	ATAC_6623	0	AT2G07719	2003	ATAC_6624	0.9937383451169258	9.95436946068761e-15	2.0386250024404406e-9	4.1041035755626657e-11
Chr2	3438571	3438751	181	*	ATAC_6625	0	AT2G07719	-4914	ATAC_6624	0.9405695275427678	5.995525301329756e-8	0.012221878326760707	8.079771584154984e-6
Chr2	3440305	3440483	179	*	ATAC_6626	0	AT2G07719	-6648	ATAC_6624	0.9734549521987077	2.3216521202871598e-10	4.74485330431568e-5	6.746768790085597e-8
Chr2	3442687	3442868	182	*	ATAC_6627	0	AT2G07719	-9030	ATAC_6624	0.9580186531113057	5.513959411651154e-9	0.001125470797390352	1.0174476154459339e-6
Chr2	3447341	3447544	204	*	ATAC_6628	0	AT2G07719	-13684	ATAC_6624	0.9680271173260376	8.416346142545046e-10	1.7192406919222468e-4	2.0007145965281268e-7
Chr2	3418677	3419508	832	*	ATAC_6621	0	AT2G07721	15770	ATAC_6624	0.986188425227946	2.478850022689286e-12	5.073809380441338e-7	2.271131571713935e-9
Chr2	3428928	3429192	265	*	ATAC_6622	0	AT2G07721	6086	ATAC_6624	0.9805840195380447	2.6499091596004247e-11	5.419991699588729e-6	1.1972991385500556e-8
Chr2	3431469	3431652	184	*	ATAC_6623	0	AT2G07721	3626	ATAC_6624	0.9937383451169258	9.95436946068761e-15	2.0386250024404406e-9	4.1041035755626657e-11
Chr2	3438571	3438751	181	*	ATAC_6625	0	AT2G07721	-3291	ATAC_6624	0.9405695275427678	5.995525301329756e-8	0.012221878326760707	8.079771584154984e-6
Chr2	3440305	3440483	179	*	ATAC_6626	0	AT2G07721	-5025	ATAC_6624	0.9734549521987077	2.3216521202871598e-10	4.74485330431568e-5	6.746768790085597e-8
Chr2	3442687	3442868	182	*	ATAC_6627	0	AT2G07721	-7407	ATAC_6624	0.9580186531113057	5.513959411651154e-9	0.001125470797390352	1.0174476154459339e-6
Chr2	3447341	3447544	204	*	ATAC_6628	0	AT2G07721	-12061	ATAC_6624	0.9680271173260376	8.416346142545046e-10	1.7192406919222468e-4	2.0007145965281268e-7
Chr2	3418677	3419508	832	*	ATAC_6621	0	AT2G07722	-19233	ATAC_6625	0.9633547792086485	2.159590250965404e-9	4.409624141641239e-4	4.450017259585007e-7
Chr2	3428928	3429192	265	*	ATAC_6622	0	AT2G07722	-9549	ATAC_6625	0.9175953816755577	5.552206709355786e-7	0.11299962139015082	5.6131888009272576e-5
Chr2	3431469	3431652	184	*	ATAC_6623	0	AT2G07722	-7089	ATAC_6625	0.9618318183651835	2.8602074741684957e-9	5.839599793785593e-4	5.70025235788465e-7
Chr2	3433926	3434489	564	*	ATAC_6624	0	AT2G07722	-4252	ATAC_6625	0.9405695275427678	5.995525301329756e-8	0.012221878326760707	8.079771584154984e-6
Chr2	3440305	3440483	179	*	ATAC_6626	0	AT2G07722	1562	ATAC_6625	0.9682582820571797	8.004440492659007e-10	1.6351631127213673e-4	1.9341621166022202e-7
Chr2	3442687	3442868	182	*	ATAC_6627	0	AT2G07722	3944	ATAC_6625	0.9486128588812935	2.2137185437202006e-8	0.004516007966374647	3.5315993535044575e-6
Chr2	3447341	3447544	204	*	ATAC_6628	0	AT2G07722	8598	ATAC_6625	0.9825525807418364	1.2603612907196094e-11	2.5784219213283624e-6	6.557050100808121e-9
Chr2	3428928	3429192	265	*	ATAC_6622	0	AT2G07723	15022	ATAC_6627	0.943993246214699	3.99430736621114e-8	0.00814507175195677	5.797384875490906e-6
Chr2	3431469	3431652	184	*	ATAC_6623	0	AT2G07723	12562	ATAC_6627	0.9646448011853869	1.6862237253885424e-9	3.4435217808022117e-4	3.62164195510834e-7
Chr2	3433926	3434489	564	*	ATAC_6624	0	AT2G07723	9725	ATAC_6627	0.9580186531113057	5.513959411651154e-9	0.001125470797390352	1.0174476154459339e-6
Chr2	3438571	3438751	181	*	ATAC_6625	0	AT2G07723	5463	ATAC_6627	0.9486128588812935	2.2137185437202006e-8	0.004516007966374647	3.5315993535044575e-6
Chr2	3440305	3440483	179	*	ATAC_6626	0	AT2G07723	3731	ATAC_6627	0.9586187261369067	4.993346797835258e-9	0.0010192419483741329	9.318088932499747e-7
Chr2	3447341	3447544	204	*	ATAC_6628	0	AT2G07723	-3125	ATAC_6627	0.9497427304332366	1.900414593439097e-8	0.0038772828659722493	3.1146339382326917e-6
Chr2	3458937	3459337	401	*	ATAC_6629	0	AT2G07723	-14721	ATAC_6627	0.9453740232782127	3.3663793650565415e-8	0.006865629723651865	5.047018760187046e-6
Chr2	3460198	3460611	414	*	ATAC_6630	0	AT2G07723	-15982	ATAC_6627	0.9607688531730965	3.45679257849673e-9	7.056834641446364e-4	6.677396303411452e-7
Chr2	3428928	3429192	265	*	ATAC_6622	0	AT2G07724	17854	ATAC_6628	0.9439521079952765	4.014446524086957e-8	0.00818609877405716	5.813823396390847e-6
Chr2	3431469	3431652	184	*	ATAC_6623	0	AT2G07724	15394	ATAC_6628	0.9788104058766627	4.863350341011243e-11	9.945940515395273e-6	1.998872341611891e-8
Chr2	3433926	3434489	564	*	ATAC_6624	0	AT2G07724	12557	ATAC_6628	0.9680271173260376	8.416346142545046e-10	1.7192406919222468e-4	2.0007145965281268e-7
Chr2	3438571	3438751	181	*	ATAC_6625	0	AT2G07724	8295	ATAC_6628	0.9825525807418364	1.2603612907196094e-11	2.5784219213283624e-6	6.557050100808121e-9
Chr2	3440305	3440483	179	*	ATAC_6626	0	AT2G07724	6563	ATAC_6628	0.9752617641135192	1.4242129142963452e-10	2.9115327028251614e-5	4.7330266287027186e-8
Chr2	3442687	3442868	182	*	ATAC_6627	0	AT2G07724	4178	ATAC_6628	0.9497427304332366	1.900414593439097e-8	0.0038772828659722493	3.1146339382326917e-6
Chr2	3458937	3459337	401	*	ATAC_6629	0	AT2G07724	-11889	ATAC_6628	0.9504465457644403	1.7250132615204395e-8	0.003519561807612768	2.855542655415267e-6
Chr2	3460198	3460611	414	*	ATAC_6630	0	AT2G07724	-13150	ATAC_6628	0.979329118269496	4.094364191030493e-11	8.373793643495564e-6	1.7538412844262663e-8
Chr2	3466865	3467112	248	*	ATAC_6631	0	AT2G07724	-19817	ATAC_6628	0.971351237686782	3.9375711383213783e-10	8.046190366891437e-5	1.0733406725534452e-7
Chr2	3428928	3429192	265	*	ATAC_6622	0	AT2G07725	-19121	ATAC_6628	0.9439521079952765	4.014446524086957e-8	0.00818609877405716	5.813823396390847e-6
Chr2	3431469	3431652	184	*	ATAC_6623	0	AT2G07725	-16661	ATAC_6628	0.9788104058766627	4.863350341011243e-11	9.945940515395273e-6	1.998872341611891e-8
Chr2	3433926	3434489	564	*	ATAC_6624	0	AT2G07725	-13824	ATAC_6628	0.9680271173260376	8.416346142545046e-10	1.7192406919222468e-4	2.0007145965281268e-7
Chr2	3438571	3438751	181	*	ATAC_6625	0	AT2G07725	-9562	ATAC_6628	0.9825525807418364	1.2603612907196094e-11	2.5784219213283624e-6	6.557050100808121e-9
Chr2	3440305	3440483	179	*	ATAC_6626	0	AT2G07725	-7830	ATAC_6628	0.9752617641135192	1.4242129142963452e-10	2.9115327028251614e-5	4.7330266287027186e-8
Chr2	3442687	3442868	182	*	ATAC_6627	0	AT2G07725	-5445	ATAC_6628	0.9497427304332366	1.900414593439097e-8	0.0038772828659722493	3.1146339382326917e-6
Chr2	3458937	3459337	401	*	ATAC_6629	0	AT2G07725	10622	ATAC_6628	0.9504465457644403	1.7250132615204395e-8	0.003519561807612768	2.855542655415267e-6
Chr2	3460198	3460611	414	*	ATAC_6630	0	AT2G07725	11883	ATAC_6628	0.979329118269496	4.094364191030493e-11	8.373793643495564e-6	1.7538412844262663e-8
Chr2	3466865	3467112	248	*	ATAC_6631	0	AT2G07725	18550	ATAC_6628	0.971351237686782	3.9375711383213783e-10	8.046190366891437e-5	1.0733406725534452e-7
Chr2	3440305	3440483	179	*	ATAC_6626	0	AT2G07729	19645	ATAC_6630	0.9753272860157884	1.39825941150226e-10	2.8585036627164153e-5	4.6821579955380275e-8
Chr2	3442687	3442868	182	*	ATAC_6627	0	AT2G07729	17260	ATAC_6630	0.9607688531730965	3.45679257849673e-9	7.056834641446364e-4	6.677396303411452e-7
Chr2	3447341	3447544	204	*	ATAC_6628	0	AT2G07729	12584	ATAC_6630	0.979329118269496	4.094364191030493e-11	8.373793643495564e-6	1.7538412844262663e-8
Chr2	3458937	3459337	401	*	ATAC_6629	0	AT2G07729	791	ATAC_6630	0.9869388067692071	1.6799174633734247e-12	3.4386734533029645e-7	1.654008288565179e-9
Chr2	3466865	3467112	248	*	ATAC_6631	0	AT2G07729	-6735	ATAC_6630	0.9850030382027902	4.397558312109647e-12	8.999163329901182e-7	3.060747089077719e-9
Chr2	3469076	3469472	397	*	ATAC_6632	0	AT2G07729	-8946	ATAC_6630	0.9733499994697095	2.3860095331508903e-10	4.876311542995806e-5	6.903381383195342e-8
Chr2	3474776	3475007	232	*	ATAC_6633	0	AT2G07729	-14646	ATAC_6630	0.9794858090888512	3.8835985366800907e-11	7.942852235174222e-6	1.6799216402382303e-8
Chr2	3478064	3478586	523	*	ATAC_6634	0	AT2G07729	-17934	ATAC_6630	0.9718512264612709	3.485621987494514e-10	7.123042812544415e-5	9.743002702332837e-8
Chr2	3458937	3459337	401	*	ATAC_6629	0	AT2G07731	8733	ATAC_6631	0.9835429415289493	8.39419299284898e-12	1.7175694050388013e-6	5.175111505560169e-9
Chr2	3460198	3460611	414	*	ATAC_6630	0	AT2G07731	7459	ATAC_6631	0.9850030382027902	4.397558312109647e-12	8.999163329901182e-7	3.060747089077719e-9
Chr2	3469076	3469472	397	*	ATAC_6632	0	AT2G07731	-1004	ATAC_6631	0.950966031067455	1.6045691051989027e-8	0.003274026985012049	2.700206002711421e-6
Chr2	3474776	3475007	232	*	ATAC_6633	0	AT2G07731	-6704	ATAC_6631	0.994441585709468	4.331615310265996e-15	8.871451368496478e-10	2.5976565754595186e-11
Chr2	3478064	3478586	523	*	ATAC_6634	0	AT2G07731	-9992	ATAC_6631	0.9879226005909194	9.73529724727465e-13	1.9928834935978518e-7	1.061496046961793e-9
Chr2	3482362	3482557	196	*	ATAC_6635	0	AT2G07731	-14290	ATAC_6631	0.9782026690911173	5.918360748261882e-11	1.2102988546588065e-5	2.366148670870762e-8
Chr2	3483813	3484071	259	*	ATAC_6636	0	AT2G07731	-15741	ATAC_6631	0.9922063811892099	4.587885358106448e-14	9.395255151744708e-9	1.3451000183248393e-10
Chr2	3485982	3486865	884	*	ATAC_6637	0	AT2G07731	-17910	ATAC_6631	0.9812148321923582	2.106424830352933e-11	4.3085445407488e-6	9.7854806086114e-9
Chr2	3458937	3459337	401	*	ATAC_6629	0	AT2G07732	9561	ATAC_6632	0.9477487614072287	2.4820544537920394e-8	0.00506304359811223	3.893765964371342e-6
Chr2	3460198	3460611	414	*	ATAC_6630	0	AT2G07732	8287	ATAC_6632	0.9733499994697095	2.3860095331508903e-10	4.876311542995806e-5	6.903381383195342e-8
Chr2	3466865	3467112	248	*	ATAC_6631	0	AT2G07732	1786	ATAC_6632	0.950966031067455	1.6045691051989027e-8	0.003274026985012049	2.700206002711421e-6
Chr2	3474776	3475007	232	*	ATAC_6633	0	AT2G07732	-5876	ATAC_6632	0.9422907343885303	4.903331548436369e-8	0.009996716227690132	6.7953033153750554e-6
Chr2	3478064	3478586	523	*	ATAC_6634	0	AT2G07732	-9164	ATAC_6632	0.9193597600190898	4.794538809515513e-7	0.09759427582933113	4.965145109383153e-5
Chr2	3482362	3482557	196	*	ATAC_6635	0	AT2G07732	-13462	ATAC_6632	0.9086357343287634	1.1159804769050768e-6	0.22697815321724668	1.0231759850799855e-4
Chr2	3483813	3484071	259	*	ATAC_6636	0	AT2G07732	-14913	ATAC_6632	0.9426975696511913	4.6715229081044346e-8	0.009525048348708619	6.612978422845982e-6
Chr2	3485982	3486865	884	*	ATAC_6637	0	AT2G07732	-17082	ATAC_6632	0.9562336312071272	7.3448335705012484e-9	0.0014990438075714522	1.3256202130435e-6
Chr2	3488482	3488819	338	*	ATAC_6638	0	AT2G07732	-19582	ATAC_6632	0.9647883523654034	1.6395046235624825e-9	3.3482455273780085e-4	3.587152736351747e-7
Chr2	3466865	3467112	248	*	ATAC_6631	0	AT2G07737	14953	ATAC_6635	0.9782026690911173	5.918360748261882e-11	1.2102988546588065e-5	2.366148670870762e-8
Chr2	3469076	3469472	397	*	ATAC_6632	0	AT2G07737	12593	ATAC_6635	0.9086357343287634	1.1159804769050768e-6	0.22697815321724668	1.0231759850799855e-4
Chr2	3474776	3475007	232	*	ATAC_6633	0	AT2G07737	7058	ATAC_6635	0.9756586908754992	1.2730878525004185e-10	2.6026753438948056e-5	4.295721841599881e-8
Chr2	3478064	3478586	523	*	ATAC_6634	0	AT2G07737	3479	ATAC_6635	0.9917652434563246	6.737352138531822e-14	1.3796075974071613e-8	1.532554009443044e-10
Chr2	3483813	3484071	259	*	ATAC_6636	0	AT2G07737	-1746	ATAC_6635	0.9826056193483513	1.2339579385184758e-11	2.5244928485180238e-6	6.557050100808121e-9
Chr2	3485982	3486865	884	*	ATAC_6637	0	AT2G07737	-3915	ATAC_6635	0.9646387780453272	1.688208541479253e-9	3.4475244267256124e-4	3.62164195510834e-7
Chr2	3488482	3488819	338	*	ATAC_6638	0	AT2G07737	-6415	ATAC_6635	0.9738868991429187	2.0721413897779937e-10	4.2352705079811394e-5	6.270287171820569e-8
Chr2	3490227	3490600	374	*	ATAC_6639	0	AT2G07737	-8160	ATAC_6635	0.957193569706575	6.3048558671447455e-9	0.0012868273873401098	1.1426107839816355e-6
Chr2	3490911	3491175	265	*	ATAC_6640	0	AT2G07737	-8844	ATAC_6635	0.9775447909930585	7.275137270537602e-11	1.4876055188049878e-5	2.7502381391392404e-8
Chr2	3492399	3492570	172	*	ATAC_6641	0	AT2G07737	-10332	ATAC_6635	0.9640198191928572	1.9031049588247186e-9	0.00038861212948704873	3.9917803004919134e-7
Chr2	3493008	3493565	558	*	ATAC_6642	0	AT2G07737	-10941	ATAC_6635	0.9712859893372996	4.0000840034166173e-10	8.173771652581516e-5	1.0792319349368085e-7
Chr2	3495958	3496305	348	*	ATAC_6643	0	AT2G07737	-13891	ATAC_6635	0.973657239105445	2.201783856261185e-10	4.500137952457985e-5	6.476470709217973e-8
Chr2	3496977	3497752	776	*	ATAC_6644	0	AT2G07737	-14910	ATAC_6635	0.9772853544132604	7.878884962875979e-11	1.6109877294742885e-5	2.8955085128192336e-8
Chr2	3499334	3499717	384	*	ATAC_6645	0	AT2G07737	-17267	ATAC_6635	0.9880601470513158	8.988466983155407e-13	1.8400560415226927e-7	1.0311986179515687e-9
Chr2	3500724	3501114	391	*	ATAC_6646	0	AT2G07737	-18657	ATAC_6635	0.9457947292417019	3.1926367197193166e-8	0.006511733779906715	4.858306857612096e-6
Chr2	3474776	3475007	232	*	ATAC_6633	0	AT2G07738	17778	ATAC_6641	0.9645384583551694	1.7215613732162018e-9	3.5155832646310733e-4	3.669326825627211e-7
Chr2	3478064	3478586	523	*	ATAC_6634	0	AT2G07738	14199	ATAC_6641	0.9582600942959775	5.299186353407917e-9	0.0010816593200849171	9.860921291390948e-7
Chr2	3482362	3482557	196	*	ATAC_6635	0	AT2G07738	10228	ATAC_6641	0.9640198191928572	1.9031049588247186e-9	0.00038861212948704873	3.9917803004919134e-7
Chr2	3483813	3484071	259	*	ATAC_6636	0	AT2G07738	8714	ATAC_6641	0.9709202070902009	4.3664588666620703e-10	8.921898073073275e-5	1.1521629462832322e-7
Chr2	3485982	3486865	884	*	ATAC_6637	0	AT2G07738	5920	ATAC_6641	0.9760070098636021	1.1519734504930742e-10	2.355221239267595e-5	4.0504690176842055e-8
Chr2	3488482	3488819	338	*	ATAC_6638	0	AT2G07738	3966	ATAC_6641	0.9859399749770209	2.806504079336398e-12	5.744184159340979e-7	2.393779404099117e-9
Chr2	3490227	3490600	374	*	ATAC_6639	0	AT2G07738	2185	ATAC_6641	0.9817576772959902	1.7180066949185195e-11	3.5142685947905775e-6	8.302650181303425e-9
Chr2	3490911	3491175	265	*	ATAC_6640	0	AT2G07738	1610	ATAC_6641	0.9800708072578929	3.176536955509545e-11	6.496907504364562e-6	1.406346003345278e-8
Chr2	3493008	3493565	558	*	ATAC_6642	0	AT2G07738	-221	ATAC_6641	0.9826193278286284	1.2272111229427201e-11	2.5107266922060524e-6	6.557050100808121e-9
Chr2	3495958	3496305	348	*	ATAC_6643	0	AT2G07738	-3171	ATAC_6641	0.9367329633074016	9.194353897276834e-8	0.018737725468494296	1.1731545043656262e-5
Chr2	3496977	3497752	776	*	ATAC_6644	0	AT2G07738	-4190	ATAC_6641	0.9849980022293476	4.407846995387314e-12	9.020085855950738e-7	3.060747089077719e-9
Chr2	3499334	3499717	384	*	ATAC_6645	0	AT2G07738	-6547	ATAC_6641	0.9380127826126983	7.996324232656063e-8	0.016297228455333993	1.0363278098511039e-5
Chr2	3500724	3501114	391	*	ATAC_6646	0	AT2G07738	-7937	ATAC_6641	0.9847569261960581	4.9250901748087586e-12	1.0078113522907667e-6	3.216472171046617e-9
Chr2	3478064	3478586	523	*	ATAC_6634	0	AT2G07739	17811	ATAC_6643	0.9774731846819175	7.437683473482034e-11	1.5208277659237124e-5	2.771972804900368e-8
Chr2	3482362	3482557	196	*	ATAC_6635	0	AT2G07739	13840	ATAC_6643	0.973657239105445	2.201783856261185e-10	4.500137952457985e-5	6.476470709217973e-8
Chr2	3483813	3484071	259	*	ATAC_6636	0	AT2G07739	12326	ATAC_6643	0.9647966358318797	1.6368428002150165e-9	3.342907682451126e-4	3.587152736351747e-7
Chr2	3485982	3486865	884	*	ATAC_6637	0	AT2G07739	9532	ATAC_6643	0.9459807828433582	3.1182698627152794e-8	0.006360303856281728	4.7837643862895676e-6
Chr2	3488482	3488819	338	*	ATAC_6638	0	AT2G07739	7578	ATAC_6643	0.9532461012121434	1.1567892480300385e-8	0.0023607870652721827	2.0403617841813255e-6
Chr2	3490227	3490600	374	*	ATAC_6639	0	AT2G07739	5797	ATAC_6643	0.9415449064933304	5.3537536296034505e-8	0.010914376299454779	7.304431873826429e-6
Chr2	3490911	3491175	265	*	ATAC_6640	0	AT2G07739	5222	ATAC_6643	0.961014303590451	3.3103785338896416e-9	6.758303295862398e-4	6.47995956337053e-7
Chr2	3492399	3492570	172	*	ATAC_6641	0	AT2G07739	3827	ATAC_6643	0.9367329633074016	9.194353897276834e-8	0.018737725468494296	1.1731545043656262e-5
Chr2	3493008	3493565	558	*	ATAC_6642	0	AT2G07739	2832	ATAC_6643	0.9451974914418115	3.4416432242914075e-8	0.007018956024484382	5.1076205030916375e-6
Chr2	3496977	3497752	776	*	ATAC_6644	0	AT2G07739	-578	ATAC_6643	0.9676502487364814	9.126670748581712e-10	0.00018643050338127863	2.1431423207642743e-7
Chr2	3499334	3499717	384	*	ATAC_6645	0	AT2G07739	-2935	ATAC_6643	0.9827128739742209	1.1820076475824465e-11	2.418352186724258e-6	6.557050100808121e-9
Chr2	3500724	3501114	391	*	ATAC_6646	0	AT2G07739	-4325	ATAC_6643	0.9345805641990512	1.1553338389624894e-7	0.02354212210315475	1.4366356690586038e-5
Chr2	3260315	3260750	436	*	ATAC_6581	0	AT2G07746	-15689	ATAC_6584	0.9686350855123192	7.369903857177856e-10	1.5056197686944356e-4	1.8106815311427667e-7
Chr2	3265278	3265511	234	*	ATAC_6582	0	AT2G07746	-10928	ATAC_6584	0.972064092665532	3.3071116505112406e-10	6.758479511217782e-5	9.303161274146055e-8
Chr2	3271889	3272817	929	*	ATAC_6583	0	AT2G07746	-3622	ATAC_6584	0.9777070153243822	6.918080668741117e-11	1.4146368074668585e-5	2.630332688460841e-8
Chr2	3278654	3279046	393	*	ATAC_6585	0	AT2G07746	2213	ATAC_6584	0.9880698108788892	8.937892962518408e-13	1.829738633607881e-7	1.0311986179515687e-9
Chr2	3283409	3283712	304	*	ATAC_6586	0	AT2G07746	6968	ATAC_6584	0.9859098898676901	2.848585394973935e-12	5.830285185455002e-7	2.393779404099117e-9
Chr2	3291861	3292327	467	*	ATAC_6587	0	AT2G07746	15420	ATAC_6584	0.9764597790911341	1.0093614873017113e-10	2.0637001224775868e-5	3.5797963859678996e-8
Chr2	3294394	3294643	250	*	ATAC_6588	0	AT2G07746	17953	ATAC_6584	0.9847730332711013	4.888983674022097e-12	1.0004376181988159e-6	3.216472171046617e-9
Chr2	3296060	3296289	230	*	ATAC_6589	0	AT2G07746	19619	ATAC_6584	0.980799189845131	2.452447941303155e-11	5.016163445703234e-6	1.1157228680089531e-8
Chr2	3283409	3283712	304	*	ATAC_6586	0	AT2G07752	19602	ATAC_6590	0.9392746584903761	6.947684041311996e-8	0.014161533858246655	9.193892823641892e-6
Chr2	3291861	3292327	467	*	ATAC_6587	0	AT2G07752	10987	ATAC_6590	0.9323198380943253	1.4566045460898977e-7	0.02967496743612566	1.7438719883314633e-5
Chr2	3294394	3294643	250	*	ATAC_6588	0	AT2G07752	8671	ATAC_6590	0.9825387150900874	1.2673429325715538e-11	2.5926541308789305e-6	6.557050100808121e-9
Chr2	3296060	3296289	230	*	ATAC_6589	0	AT2G07752	7025	ATAC_6590	0.9510371784394818	1.588645103529251e-8	0.003241646220202472	2.6905679588227554e-6
Chr2	3313017	3315262	2246	*	ATAC_6591	0	AT2G07752	-9701	ATAC_6590	0.9348559253943315	1.122552680309318e-7	0.02287481724300313	1.4024821681389784e-5
Chr2	3319948	3320108	161	*	ATAC_6592	0	AT2G07752	-16632	ATAC_6590	0.9778612629478262	6.592580256073317e-11	1.3481431068854569e-5	2.5747058988706782e-8
Chr2	3283409	3283712	304	*	ATAC_6586	0	AT2G07753	19715	ATAC_6590	0.9392746584903761	6.947684041311996e-8	0.014161533858246655	9.193892823641892e-6
Chr2	3291861	3292327	467	*	ATAC_6587	0	AT2G07753	11100	ATAC_6590	0.9323198380943253	1.4566045460898977e-7	0.02967496743612566	1.7438719883314633e-5
Chr2	3294394	3294643	250	*	ATAC_6588	0	AT2G07753	8784	ATAC_6590	0.9825387150900874	1.2673429325715538e-11	2.5926541308789305e-6	6.557050100808121e-9
Chr2	3296060	3296289	230	*	ATAC_6589	0	AT2G07753	7138	ATAC_6590	0.9510371784394818	1.588645103529251e-8	0.003241646220202472	2.6905679588227554e-6
Chr2	3313017	3315262	2246	*	ATAC_6591	0	AT2G07753	-9588	ATAC_6590	0.9348559253943315	1.122552680309318e-7	0.02287481724300313	1.4024821681389784e-5
Chr2	3319948	3320108	161	*	ATAC_6592	0	AT2G07753	-16519	ATAC_6590	0.9778612629478262	6.592580256073317e-11	1.3481431068854569e-5	2.5747058988706782e-8
Chr2	3291861	3292327	467	*	ATAC_6587	0	AT2G07754	11494	ATAC_6590	0.9323198380943253	1.4566045460898977e-7	0.02967496743612566	1.7438719883314633e-5
Chr2	3294394	3294643	250	*	ATAC_6588	0	AT2G07754	9178	ATAC_6590	0.9825387150900874	1.2673429325715538e-11	2.5926541308789305e-6	6.557050100808121e-9
Chr2	3296060	3296289	230	*	ATAC_6589	0	AT2G07754	7532	ATAC_6590	0.9510371784394818	1.588645103529251e-8	0.003241646220202472	2.6905679588227554e-6
Chr2	3313017	3315262	2246	*	ATAC_6591	0	AT2G07754	-9194	ATAC_6590	0.9348559253943315	1.122552680309318e-7	0.02287481724300313	1.4024821681389784e-5
Chr2	3319948	3320108	161	*	ATAC_6592	0	AT2G07754	-16125	ATAC_6590	0.9778612629478262	6.592580256073317e-11	1.3481431068854569e-5	2.5747058988706782e-8
Chr2	3474776	3475007	232	*	ATAC_6633	0	AT2G07759	-19374	ATAC_6642	0.9736532517442257	2.204094503617131e-10	4.5047283464926923e-005	6.476470709217973e-8
Chr2	3478064	3478586	523	*	ATAC_6634	0	AT2G07759	-15795	ATAC_6642	0.9764915944417935	9.999351357250041e-11	2.044457379151986e-5	3.575197170008644e-8
Chr2	3482362	3482557	196	*	ATAC_6635	0	AT2G07759	-11824	ATAC_6642	0.9712859893372996	4.0000840034166173e-10	8.173771652581516e-5	1.0792319349368085e-7
Chr2	3483813	3484071	259	*	ATAC_6636	0	AT2G07759	-10310	ATAC_6642	0.9848489031948486	4.721938562952539e-12	9.662738978297927e-7	3.211242754667725e-9
Chr2	3485982	3486865	884	*	ATAC_6637	0	AT2G07759	-7516	ATAC_6642	0.9903940252944051	1.9731273465092353e-13	4.0400374357980546e-8	3.499114464490459e-10
Chr2	3488482	3488819	338	*	ATAC_6638	0	AT2G07759	-5562	ATAC_6642	0.9862776415323207	2.369471315995622e-12	4.850023447285119e-7	2.2240077547655366e-9
Chr2	3490227	3490600	374	*	ATAC_6639	0	AT2G07759	-3781	ATAC_6642	0.9882809267304064	7.892208789883785e-13	1.6157324445089578e-7	1.0011975125115398e-9
Chr2	3490911	3491175	265	*	ATAC_6640	0	AT2G07759	-3206	ATAC_6642	0.9927056643265133	2.890078087585309e-14	5.918475312442451e-9	9.299942333872082e-11
Chr2	3492399	3492570	172	*	ATAC_6641	0	AT2G07759	-1811	ATAC_6642	0.9826193278286284	1.2272111229427201e-11	2.5107266922060524e-6	6.557050100808121e-9
Chr2	3495958	3496305	348	*	ATAC_6643	0	AT2G07759	1575	ATAC_6642	0.9451974914418115	3.4416432242914075e-8	0.007018956024484382	5.1076205030916375e-6
Chr2	3496977	3497752	776	*	ATAC_6644	0	AT2G07759	2594	ATAC_6642	0.9927247653671892	2.8376591744249e-14	5.811213846713009e-9	9.299942333872082e-11
Chr2	3499334	3499717	384	*	ATAC_6645	0	AT2G07759	4951	ATAC_6642	0.9527931054685943	1.2360643432948916e-8	0.0025224365053618854	2.1514259765880315e-6
Chr2	3500724	3501114	391	*	ATAC_6646	0	AT2G07759	6341	ATAC_6642	0.9851532150410325	4.100037018986233e-12	8.390438756763997e-7	2.9239543281346884e-9
Chr2	3478064	3478586	523	*	ATAC_6634	0	AT2G07762	-16425	ATAC_6643	0.9774731846819175	7.437683473482034e-11	1.5208277659237124e-5	2.771972804900368e-8
Chr2	3482362	3482557	196	*	ATAC_6635	0	AT2G07762	-12454	ATAC_6643	0.973657239105445	2.201783856261185e-10	4.500137952457985e-5	6.476470709217973e-8
Chr2	3483813	3484071	259	*	ATAC_6636	0	AT2G07762	-10940	ATAC_6643	0.9647966358318797	1.6368428002150165e-9	3.342907682451126e-4	3.587152736351747e-7
Chr2	3485982	3486865	884	*	ATAC_6637	0	AT2G07762	-8146	ATAC_6643	0.9459807828433582	3.1182698627152794e-8	0.006360303856281728	4.7837643862895676e-6
Chr2	3488482	3488819	338	*	ATAC_6638	0	AT2G07762	-6192	ATAC_6643	0.9532461012121434	1.1567892480300385e-8	0.0023607870652721827	2.0403617841813255e-6
Chr2	3490227	3490600	374	*	ATAC_6639	0	AT2G07762	-4411	ATAC_6643	0.9415449064933304	5.3537536296034505e-8	0.010914376299454779	7.304431873826429e-6
Chr2	3490911	3491175	265	*	ATAC_6640	0	AT2G07762	-3836	ATAC_6643	0.961014303590451	3.3103785338896416e-9	6.758303295862398e-4	6.47995956337053e-7
Chr2	3492399	3492570	172	*	ATAC_6641	0	AT2G07762	-2441	ATAC_6643	0.9367329633074016	9.194353897276834e-8	0.018737725468494296	1.1731545043656262e-5
Chr2	3493008	3493565	558	*	ATAC_6642	0	AT2G07762	-1446	ATAC_6643	0.9451974914418115	3.4416432242914075e-8	0.007018956024484382	5.1076205030916375e-6
Chr2	3496977	3497752	776	*	ATAC_6644	0	AT2G07762	1964	ATAC_6643	0.9676502487364814	9.126670748581712e-10	0.00018643050338127863	2.1431423207642743e-7
Chr2	3499334	3499717	384	*	ATAC_6645	0	AT2G07762	4321	ATAC_6643	0.9827128739742209	1.1820076475824465e-11	2.418352186724258e-6	6.557050100808121e-9
Chr2	3500724	3501114	391	*	ATAC_6646	0	AT2G07762	5711	ATAC_6643	0.9345805641990512	1.1553338389624894e-7	0.02354212210315475	1.4366356690586038e-5
Chr2	3478064	3478586	523	*	ATAC_6634	0	AT2G07763	-16855	ATAC_6643	0.9774731846819175	7.437683473482034e-11	1.5208277659237124e-5	2.771972804900368e-8
Chr2	3482362	3482557	196	*	ATAC_6635	0	AT2G07763	-12884	ATAC_6643	0.973657239105445	2.201783856261185e-10	4.500137952457985e-5	6.476470709217973e-8
Chr2	3483813	3484071	259	*	ATAC_6636	0	AT2G07763	-11370	ATAC_6643	0.9647966358318797	1.6368428002150165e-9	3.342907682451126e-4	3.587152736351747e-7
Chr2	3485982	3486865	884	*	ATAC_6637	0	AT2G07763	-8576	ATAC_6643	0.9459807828433582	3.1182698627152794e-8	0.006360303856281728	4.7837643862895676e-6
Chr2	3488482	3488819	338	*	ATAC_6638	0	AT2G07763	-6622	ATAC_6643	0.9532461012121434	1.1567892480300385e-8	0.0023607870652721827	2.0403617841813255e-6
Chr2	3490227	3490600	374	*	ATAC_6639	0	AT2G07763	-4841	ATAC_6643	0.9415449064933304	5.3537536296034505e-8	0.010914376299454779	7.304431873826429e-6
Chr2	3490911	3491175	265	*	ATAC_6640	0	AT2G07763	-4266	ATAC_6643	0.961014303590451	3.3103785338896416e-9	6.758303295862398e-4	6.47995956337053e-7
Chr2	3492399	3492570	172	*	ATAC_6641	0	AT2G07763	-2871	ATAC_6643	0.9367329633074016	9.194353897276834e-8	0.018737725468494296	1.1731545043656262e-5
Chr2	3493008	3493565	558	*	ATAC_6642	0	AT2G07763	-1876	ATAC_6643	0.9451974914418115	3.4416432242914075e-8	0.007018956024484382	5.1076205030916375e-6
Chr2	3496977	3497752	776	*	ATAC_6644	0	AT2G07763	1534	ATAC_6643	0.9676502487364814	9.126670748581712e-10	0.00018643050338127863	2.1431423207642743e-7
Chr2	3499334	3499717	384	*	ATAC_6645	0	AT2G07763	3891	ATAC_6643	0.9827128739742209	1.1820076475824465e-11	2.418352186724258e-6	6.557050100808121e-9
Chr2	3500724	3501114	391	*	ATAC_6646	0	AT2G07763	5281	ATAC_6643	0.9345805641990512	1.1553338389624894e-7	0.02354212210315475	1.4366356690586038e-5
Chr2	3478064	3478586	523	*	ATAC_6634	0	AT2G07764	-17853	ATAC_6643	0.9774731846819175	7.437683473482034e-11	1.5208277659237124e-5	2.771972804900368e-8
Chr2	3482362	3482557	196	*	ATAC_6635	0	AT2G07764	-13882	ATAC_6643	0.973657239105445	2.201783856261185e-10	4.500137952457985e-5	6.476470709217973e-8
Chr2	3483813	3484071	259	*	ATAC_6636	0	AT2G07764	-12368	ATAC_6643	0.9647966358318797	1.6368428002150165e-9	3.342907682451126e-4	3.587152736351747e-7
Chr2	3485982	3486865	884	*	ATAC_6637	0	AT2G07764	-9574	ATAC_6643	0.9459807828433582	3.1182698627152794e-8	0.006360303856281728	4.7837643862895676e-6
Chr2	3488482	3488819	338	*	ATAC_6638	0	AT2G07764	-7620	ATAC_6643	0.9532461012121434	1.1567892480300385e-8	0.0023607870652721827	2.0403617841813255e-6
Chr2	3490227	3490600	374	*	ATAC_6639	0	AT2G07764	-5839	ATAC_6643	0.9415449064933304	5.3537536296034505e-8	0.010914376299454779	7.304431873826429e-6
Chr2	3490911	3491175	265	*	ATAC_6640	0	AT2G07764	-5264	ATAC_6643	0.961014303590451	3.3103785338896416e-9	6.758303295862398e-4	6.47995956337053e-7
Chr2	3492399	3492570	172	*	ATAC_6641	0	AT2G07764	-3869	ATAC_6643	0.9367329633074016	9.194353897276834e-8	0.018737725468494296	1.1731545043656262e-5
Chr2	3493008	3493565	558	*	ATAC_6642	0	AT2G07764	-2874	ATAC_6643	0.9451974914418115	3.4416432242914075e-8	0.007018956024484382	5.1076205030916375e-6
Chr2	3496977	3497752	776	*	ATAC_6644	0	AT2G07764	536	ATAC_6643	0.9676502487364814	9.126670748581712e-10	0.00018643050338127863	2.1431423207642743e-7
Chr2	3499334	3499717	384	*	ATAC_6645	0	AT2G07764	2893	ATAC_6643	0.9827128739742209	1.1820076475824465e-11	2.418352186724258e-6	6.557050100808121e-9
Chr2	3500724	3501114	391	*	ATAC_6646	0	AT2G07764	4283	ATAC_6643	0.9345805641990512	1.1553338389624894e-7	0.02354212210315475	1.4366356690586038e-5
Chr2	3478064	3478586	523	*	ATAC_6634	0	AT2G07765	-18771	ATAC_6644	0.9821446932509521	1.4800608051044985e-11	3.0276419841378642e-6	7.368654926545419e-9
Chr2	3482362	3482557	196	*	ATAC_6635	0	AT2G07765	-14800	ATAC_6644	0.9772853544132604	7.878884962875979e-11	1.6109877294742885e-5	2.8955085128192336e-8
Chr2	3483813	3484071	259	*	ATAC_6636	0	AT2G07765	-13286	ATAC_6644	0.9918570837382777	6.23015320375787e-14	1.275773392146314e-8	1.5067364740804117e-10
Chr2	3485982	3486865	884	*	ATAC_6637	0	AT2G07765	-10492	ATAC_6644	0.9907851509680803	1.476488960420108e-13	3.023184970908192e-8	2.7436353546210285e-10
Chr2	3488482	3488819	338	*	ATAC_6638	0	AT2G07765	-8538	ATAC_6644	0.9927345990911763	2.8109915043511733e-14	5.756629501760768e-9	9.299942333872082e-11
Chr2	3490227	3490600	374	*	ATAC_6639	0	AT2G07765	-6757	ATAC_6644	0.9883626989723449	7.516319312209911e-13	1.5388010201501106e-7	9.916530612575616e-10
Chr2	3490911	3491175	265	*	ATAC_6640	0	AT2G07765	-6182	ATAC_6644	0.9963056552221985	2.4939313957587127e-16	5.107970527537165e-11	3.2903268214709966e-12
Chr2	3492399	3492570	172	*	ATAC_6641	0	AT2G07765	-4787	ATAC_6644	0.9849980022293476	4.407846995387314e-12	9.020085855950738e-7	3.060747089077719e-9
Chr2	3493008	3493565	558	*	ATAC_6642	0	AT2G07765	-3792	ATAC_6644	0.9927247653671892	2.8376591744249e-14	5.811213846713009e-9	9.299942333872082e-11
Chr2	3495958	3496305	348	*	ATAC_6643	0	AT2G07765	-1052	ATAC_6644	0.9676502487364814	9.126670748581712e-10	0.00018643050338127863	2.1431423207642743e-7
Chr2	3499334	3499717	384	*	ATAC_6645	0	AT2G07765	1975	ATAC_6644	0.9676489514698864	9.129201497747762e-10	1.8647763439374467e-4	2.1431423207642743e-7
Chr2	3500724	3501114	391	*	ATAC_6646	0	AT2G07765	3365	ATAC_6644	0.985465629705607	3.535840552953399e-12	7.236557350891015e-7	2.844483111501943e-9
Chr2	3260315	3260750	436	*	ATAC_6581	0	AT2G07767	-11398	ATAC_6583	0.9327684501025866	1.3920327630608105e-7	0.028360857904772035	1.6802884038410157e-5
Chr2	3265278	3265511	234	*	ATAC_6582	0	AT2G07767	-6637	ATAC_6583	0.9853205170995959	3.7890297928538045e-12	7.754666264352525e-7	2.893407403862187e-9
Chr2	3275728	3276224	497	*	ATAC_6584	0	AT2G07767	3578	ATAC_6583	0.9777070153243822	6.918080668741117e-11	1.4146368074668585e-5	2.630332688460841e-8
Chr2	3278654	3279046	393	*	ATAC_6585	0	AT2G07767	6504	ATAC_6583	0.9857591229373079	3.0676995834630404e-012	6.278568706486301e-7	2.4983446401947984e-9
Chr2	3283409	3283712	304	*	ATAC_6586	0	AT2G07767	11259	ATAC_6583	0.9937704266814484	9.603612783881108e-15	1.966839105364419e-9	4.1041035755626657e-11
Chr2	3291861	3292327	467	*	ATAC_6587	0	AT2G07767	19711	ATAC_6583	0.991029051453503	1.224504164844456e-13	2.507319218018805e-8	2.447771456795131e-10
Chr2	3260315	3260750	436	*	ATAC_6581	0	AT2G07768	-12833	ATAC_6583	0.9327684501025866	1.3920327630608105e-7	0.028360857904772035	1.6802884038410157e-5
Chr2	3265278	3265511	234	*	ATAC_6582	0	AT2G07768	-8072	ATAC_6583	0.9853205170995959	3.7890297928538045e-12	7.754666264352525e-7	2.893407403862187e-9
Chr2	3275728	3276224	497	*	ATAC_6584	0	AT2G07768	2143	ATAC_6583	0.9777070153243822	6.918080668741117e-11	1.4146368074668585e-5	2.630332688460841e-8
Chr2	3278654	3279046	393	*	ATAC_6585	0	AT2G07768	5069	ATAC_6583	0.9857591229373079	3.0676995834630404e-012	6.278568706486301e-7	2.4983446401947984e-9
Chr2	3283409	3283712	304	*	ATAC_6586	0	AT2G07768	9824	ATAC_6583	0.9937704266814484	9.603612783881108e-15	1.966839105364419e-9	4.1041035755626657e-11
Chr2	3291861	3292327	467	*	ATAC_6587	0	AT2G07768	18276	ATAC_6583	0.991029051453503	1.224504164844456e-13	2.507319218018805e-8	2.447771456795131e-10
Chr2	3260315	3260750	436	*	ATAC_6581	0	AT2G07769	-14259	ATAC_6584	0.9686350855123192	7.369903857177856e-10	1.5056197686944356e-4	1.8106815311427667e-7
Chr2	3265278	3265511	234	*	ATAC_6582	0	AT2G07769	-9498	ATAC_6584	0.972064092665532	3.3071116505112406e-10	6.758479511217782e-5	9.303161274146055e-8
Chr2	3271889	3272817	929	*	ATAC_6583	0	AT2G07769	-2192	ATAC_6584	0.9777070153243822	6.918080668741117e-11	1.4146368074668585e-5	2.630332688460841e-8
Chr2	3278654	3279046	393	*	ATAC_6585	0	AT2G07769	3643	ATAC_6584	0.9880698108788892	8.937892962518408e-13	1.829738633607881e-7	1.0311986179515687e-9
Chr2	3283409	3283712	304	*	ATAC_6586	0	AT2G07769	8398	ATAC_6584	0.9859098898676901	2.848585394973935e-12	5.830285185455002e-7	2.393779404099117e-9
Chr2	3291861	3292327	467	*	ATAC_6587	0	AT2G07769	16850	ATAC_6584	0.9764597790911341	1.0093614873017113e-10	2.0637001224775868e-5	3.5797963859678996e-8
Chr2	3294394	3294643	250	*	ATAC_6588	0	AT2G07769	19383	ATAC_6584	0.9847730332711013	4.888983674022097e-12	1.0004376181988159e-6	3.216472171046617e-9
Chr2	3291861	3292327	467	*	ATAC_6587	0	AT2G07774	12322	ATAC_6590	0.9323198380943253	1.4566045460898977e-7	0.02967496743612566	1.7438719883314633e-5
Chr2	3294394	3294643	250	*	ATAC_6588	0	AT2G07774	10006	ATAC_6590	0.9825387150900874	1.2673429325715538e-11	2.5926541308789305e-6	6.557050100808121e-9
Chr2	3296060	3296289	230	*	ATAC_6589	0	AT2G07774	8360	ATAC_6590	0.9510371784394818	1.588645103529251e-8	0.003241646220202472	2.6905679588227554e-6
Chr2	3313017	3315262	2246	*	ATAC_6591	0	AT2G07774	-8366	ATAC_6590	0.9348559253943315	1.122552680309318e-7	0.02287481724300313	1.4024821681389784e-5
Chr2	3319948	3320108	161	*	ATAC_6592	0	AT2G07774	-15297	ATAC_6590	0.9778612629478262	6.592580256073317e-11	1.3481431068854569e-5	2.5747058988706782e-8
Chr2	3324464	3324721	258	*	ATAC_6593	0	AT2G07774	-19813	ATAC_6590	0.9621496621587884	2.699874256072214e-9	5.512441263592883e-4	5.463242487491733e-7
Chr2	3466865	3467112	248	*	ATAC_6631	0	AT2G07775	-15922	ATAC_6635	0.9782026690911173	5.918360748261882e-11	1.2102988546588065e-5	2.366148670870762e-8
Chr2	3469076	3469472	397	*	ATAC_6632	0	AT2G07775	-13562	ATAC_6635	0.9086357343287634	1.1159804769050768e-6	0.22697815321724668	1.0231759850799855e-4
Chr2	3474776	3475007	232	*	ATAC_6633	0	AT2G07775	-8027	ATAC_6635	0.9756586908754992	1.2730878525004185e-10	2.6026753438948056e-5	4.295721841599881e-8
Chr2	3478064	3478586	523	*	ATAC_6634	0	AT2G07775	-4448	ATAC_6635	0.9917652434563246	6.737352138531822e-14	1.3796075974071613e-8	1.532554009443044e-10
Chr2	3483813	3484071	259	*	ATAC_6636	0	AT2G07775	777	ATAC_6635	0.9826056193483513	1.2339579385184758e-11	2.5244928485180238e-6	6.557050100808121e-9
Chr2	3485982	3486865	884	*	ATAC_6637	0	AT2G07775	2946	ATAC_6635	0.9646387780453272	1.688208541479253e-9	3.4475244267256124e-4	3.62164195510834e-7
Chr2	3488482	3488819	338	*	ATAC_6638	0	AT2G07775	5446	ATAC_6635	0.9738868991429187	2.0721413897779937e-10	4.2352705079811394e-5	6.270287171820569e-8
Chr2	3490227	3490600	374	*	ATAC_6639	0	AT2G07775	7191	ATAC_6635	0.957193569706575	6.3048558671447455e-9	0.0012868273873401098	1.1426107839816355e-6
Chr2	3490911	3491175	265	*	ATAC_6640	0	AT2G07775	7875	ATAC_6635	0.9775447909930585	7.275137270537602e-11	1.4876055188049878e-5	2.7502381391392404e-8
Chr2	3492399	3492570	172	*	ATAC_6641	0	AT2G07775	9363	ATAC_6635	0.9640198191928572	1.9031049588247186e-9	0.00038861212948704873	3.9917803004919134e-7
Chr2	3493008	3493565	558	*	ATAC_6642	0	AT2G07775	9972	ATAC_6635	0.9712859893372996	4.0000840034166173e-10	8.173771652581516e-5	1.0792319349368085e-7
Chr2	3495958	3496305	348	*	ATAC_6643	0	AT2G07775	12922	ATAC_6635	0.973657239105445	2.201783856261185e-10	4.500137952457985e-5	6.476470709217973e-8
Chr2	3496977	3497752	776	*	ATAC_6644	0	AT2G07775	13941	ATAC_6635	0.9772853544132604	7.878884962875979e-11	1.6109877294742885e-5	2.8955085128192336e-8
Chr2	3499334	3499717	384	*	ATAC_6645	0	AT2G07775	16298	ATAC_6635	0.9880601470513158	8.988466983155407e-13	1.8400560415226927e-7	1.0311986179515687e-9
Chr2	3500724	3501114	391	*	ATAC_6646	0	AT2G07775	17688	ATAC_6635	0.9457947292417019	3.1926367197193166e-8	0.006511733779906715	4.858306857612096e-6
Chr2	3303770	3303935	166	*	ATAC_6590	0	AT2G07784	14698	ATAC_6592	0.9778612629478262	6.592580256073317e-11	1.3481431068854569e-5	2.5747058988706782e-8
Chr2	3313017	3315262	2246	*	ATAC_6591	0	AT2G07784	3371	ATAC_6592	0.975692122016749	1.2610104180475286e-10	2.5780853592814504e-5	4.295721841599881e-8
Chr2	3324464	3324721	258	*	ATAC_6593	0	AT2G07784	-5829	ATAC_6592	0.9768331534606797	9.033813830920352e-11	1.8471077787529605e-5	3.3015544914850206e-8
Chr2	3325051	3325219	169	*	ATAC_6594	0	AT2G07784	-6416	ATAC_6592	0.9832262941196775	9.584141447620436e-12	1.9609920133147224e-6	5.800310680379466e-9
Chr2	3331915	3332517	603	*	ATAC_6595	0	AT2G07784	-13280	ATAC_6592	0.9589948323718965	4.688898897612692e-9	9.571214874751908e-4	8.812280074430697e-7
Chr2	3332800	3333295	496	*	ATAC_6596	0	AT2G07784	-14165	ATAC_6592	0.9760372344534176	1.1419450446193441e-10	2.3347409020755876e-5	4.0283587224628945e-8
Chr2	3334070	3335351	1282	*	ATAC_6597	0	AT2G07784	-15435	ATAC_6592	0.9815018896913797	1.892612449888186e-11	3.8712819878727875e-6	8.854562738365773e-9
Chr2	3337075	3337282	208	*	ATAC_6598	0	AT2G07784	-18440	ATAC_6592	0.9868383973135536	1.7719616637067113e-12	3.6270460490579047e-7	1.718976535527247e-9
Chr2	3337572	3338280	709	*	ATAC_6599	0	AT2G07784	-18937	ATAC_6592	0.9746789430452133	1.6737687655072894e-10	3.421367471261105e-5	5.295584951141371e-8
Chr2	3331915	3332517	603	*	ATAC_6595	0	AT2G07785	-15485	ATAC_6602	0.943336946965897	4.3260641663323916e-8	0.008821234180926717	6.210577428488798e-6
Chr2	3332800	3333295	496	*	ATAC_6596	0	AT2G07785	-14707	ATAC_6602	0.9699295134373448	5.505926223471906e-10	1.124937810422439e-4	1.413259143482608e-7
Chr2	3334070	3335351	1282	*	ATAC_6597	0	AT2G07785	-12651	ATAC_6602	0.9748627944380652	1.591304784245486e-10	3.2529293269067796e-5	5.106267708797976e-8
Chr2	3337075	3337282	208	*	ATAC_6598	0	AT2G07785	-10720	ATAC_6602	0.9726066616681706	2.88701883837333e-10	5.9000560490416555e-5	8.226652672628974e-8
Chr2	3337572	3338280	709	*	ATAC_6599	0	AT2G07785	-9722	ATAC_6602	0.9716975809068505	3.619525822076213e-10	7.396609603187402e-5	1.0001807339390586e-7
Chr2	3345618	3345791	174	*	ATAC_6600	0	AT2G07785	-2211	ATAC_6602	0.9614429168446006	3.06736988856552e-9	6.262342364495365e-4	6.049152974061951e-7
Chr2	3346566	3346793	228	*	ATAC_6601	0	AT2G07785	-1209	ATAC_6602	0.9481354077076226	2.3587513054204377e-8	0.004811640375440205	3.7224631845510756e-6
Chr2	3354524	3354693	170	*	ATAC_6603	0	AT2G07785	6520	ATAC_6602	0.9577930909252461	5.72126758128946e-9	0.0011677622047494103	1.0498274031870048e-6
Chr2	3356756	3357126	371	*	ATAC_6604	0	AT2G07785	8752	ATAC_6602	0.9691233439425067	6.611934882321293e-10	1.350831520328005e-4	1.6552838876804358e-7
Chr2	3362935	3363118	184	*	ATAC_6605	0	AT2G07785	14931	ATAC_6602	0.9684375821753503	7.696918313036636e-10	1.5723803514153153e-4	1.8805186841357423e-7
Chr2	3364559	3365085	527	*	ATAC_6606	0	AT2G07785	16555	ATAC_6602	0.9605508297922368	3.59144199559398e-9	7.331569689805551e-4	6.887077237674894e-7
Chr2	3365377	3365896	520	*	ATAC_6607	0	AT2G07785	17373	ATAC_6602	0.9495689275702766	1.9459932219923074e-8	0.003970176451644266	3.1610747442234778e-6
Chr2	3367263	3367506	244	*	ATAC_6608	0	AT2G07785	19259	ATAC_6602	0.9759815085072352	1.1604931445310477e-10	2.372628233993727e-5	4.0504690176842055e-8
Chr2	3381729	3382044	316	*	ATAC_6610	0	AT2G07786	17867	ATAC_6616	0.9424153913258545	4.8312870765388205e-8	0.009850221343130409	6.7385609020482555e-6
Chr2	3393351	3393611	261	*	ATAC_6611	0	AT2G07786	6300	ATAC_6616	0.9638112864655262	1.980569709740142e-9	4.044224318803883e-4	4.128012064850704e-7
Chr2	3393886	3394256	371	*	ATAC_6612	0	AT2G07786	5655	ATAC_6616	0.9393388335541544	6.897640984681614e-8	0.014059668548306075	9.155218986374864e-6
Chr2	3396809	3397439	631	*	ATAC_6613	0	AT2G07786	2472	ATAC_6616	0.9468845031133963	2.7776488823762272e-8	0.005665848190271028	4.326617188683634e-6
Chr2	3398530	3399115	586	*	ATAC_6614	0	AT2G07786	796	ATAC_6616	0.9450545164420505	3.503645108034982e-8	0.007145193687522222	5.187963837486894e-6
Chr2	3399272	3399504	233	*	ATAC_6615	0	AT2G07786	407	ATAC_6616	0.9683555454846143	7.836345814936998e-10	1.6008479048044047e-4	1.9040059383376708e-7
Chr2	3405468	3405630	163	*	ATAC_6617	0	AT2G07786	-5555	ATAC_6616	0.9404024091006367	6.111794048991482e-8	0.012458647697107176	8.202943657479925e-6
Chr2	3406321	3406585	265	*	ATAC_6618	0	AT2G07786	-6408	ATAC_6616	0.9709346212677091	4.3514975050723063e-10	8.891458367089294e-5	1.1521629462832322e-7
Chr2	3410886	3411231	346	*	ATAC_6619	0	AT2G07786	-10973	ATAC_6616	0.9609075135650929	3.3734164373993458e-9	6.886863391115138e-4	6.550440146674326e-7
Chr2	3412382	3413133	752	*	ATAC_6620	0	AT2G07786	-12469	ATAC_6616	0.9289490758517911	2.0283705746263036e-7	0.041313243352816165	2.3250190368870298e-5
Chr2	3418677	3419508	832	*	ATAC_6621	0	AT2G07786	-18764	ATAC_6616	0.9711039508324972	4.178990881635887e-10	8.539182807899506e-5	1.1206264166337975e-7
Chr2	3313017	3315262	2246	*	ATAC_6591	0	AT2G07792	-17422	ATAC_6596	0.9649162513961614	1.59881437932687e-9	3.26527459504306e-4	3.5392099068097063e-7
Chr2	3319948	3320108	161	*	ATAC_6592	0	AT2G07792	-12576	ATAC_6596	0.9760372344534176	1.1419450446193441e-10	2.3347409020755876e-5	4.0283587224628945e-8
Chr2	3324464	3324721	258	*	ATAC_6593	0	AT2G07792	-7963	ATAC_6596	0.9809857304599989	2.2915785708594766e-11	4.687171893050265e-6	1.049776386974747e-8
Chr2	3325051	3325219	169	*	ATAC_6594	0	AT2G07792	-7465	ATAC_6596	0.9660634028221199	1.2707506637525452e-9	2.595444693181386e-4	2.8856173993875946e-7
Chr2	3331915	3332517	603	*	ATAC_6595	0	AT2G07792	-167	ATAC_6596	0.9860088005066372	2.712230364719953e-12	5.551338865901506e-7	2.393779404099117e-9
Chr2	3334070	3335351	1282	*	ATAC_6597	0	AT2G07792	1384	ATAC_6596	0.9956041785296551	8.406241300112577e-16	1.7217159056412574e-10	7.393756236854578e-12
Chr2	3337075	3337282	208	*	ATAC_6598	0	AT2G07792	4389	ATAC_6596	0.9859754837109789	2.7575219099547835e-12	5.643985544419052e-7	2.393779404099117e-9
Chr2	3337572	3338280	709	*	ATAC_6599	0	AT2G07792	4886	ATAC_6596	0.9971092437682711	4.488695600570497e-17	9.193746329088492e-12	7.402607161274182e-13
Chr2	3345618	3345791	174	*	ATAC_6600	0	AT2G07792	12932	ATAC_6596	0.9588718919598938	4.786624313554199e-9	9.770601147556237e-4	8.957663845412545e-7
Chr2	3346566	3346793	228	*	ATAC_6601	0	AT2G07792	13880	ATAC_6596	0.9756809187342901	1.2650467948155547e-10	2.586249016852972e-5	4.295721841599881e-8
Chr2	3349002	3349166	165	*	ATAC_6602	0	AT2G07792	16316	ATAC_6596	0.9699295134373448	5.505926223471906e-10	1.124937810422439e-4	1.413259143482608e-7
Chr2	3474776	3475007	232	*	ATAC_6633	0	AT2G07795	-18218	ATAC_6642	0.9736532517442257	2.204094503617131e-10	4.5047283464926923e-005	6.476470709217973e-8
Chr2	3478064	3478586	523	*	ATAC_6634	0	AT2G07795	-14639	ATAC_6642	0.9764915944417935	9.999351357250041e-11	2.044457379151986e-5	3.575197170008644e-8
Chr2	3482362	3482557	196	*	ATAC_6635	0	AT2G07795	-10668	ATAC_6642	0.9712859893372996	4.0000840034166173e-10	8.173771652581516e-5	1.0792319349368085e-7
Chr2	3483813	3484071	259	*	ATAC_6636	0	AT2G07795	-9154	ATAC_6642	0.9848489031948486	4.721938562952539e-12	9.662738978297927e-7	3.211242754667725e-9
Chr2	3485982	3486865	884	*	ATAC_6637	0	AT2G07795	-6360	ATAC_6642	0.9903940252944051	1.9731273465092353e-13	4.0400374357980546e-8	3.499114464490459e-10
Chr2	3488482	3488819	338	*	ATAC_6638	0	AT2G07795	-4406	ATAC_6642	0.9862776415323207	2.369471315995622e-12	4.850023447285119e-7	2.2240077547655366e-9
Chr2	3490227	3490600	374	*	ATAC_6639	0	AT2G07795	-2625	ATAC_6642	0.9882809267304064	7.892208789883785e-13	1.6157324445089578e-7	1.0011975125115398e-9
Chr2	3490911	3491175	265	*	ATAC_6640	0	AT2G07795	-2050	ATAC_6642	0.9927056643265133	2.890078087585309e-14	5.918475312442451e-9	9.299942333872082e-11
Chr2	3492399	3492570	172	*	ATAC_6641	0	AT2G07795	-655	ATAC_6642	0.9826193278286284	1.2272111229427201e-11	2.5107266922060524e-6	6.557050100808121e-9
Chr2	3495958	3496305	348	*	ATAC_6643	0	AT2G07795	2731	ATAC_6642	0.9451974914418115	3.4416432242914075e-8	0.007018956024484382	5.1076205030916375e-6
Chr2	3496977	3497752	776	*	ATAC_6644	0	AT2G07795	3750	ATAC_6642	0.9927247653671892	2.8376591744249e-14	5.811213846713009e-9	9.299942333872082e-11
Chr2	3499334	3499717	384	*	ATAC_6645	0	AT2G07795	6107	ATAC_6642	0.9527931054685943	1.2360643432948916e-8	0.0025224365053618854	2.1514259765880315e-6
Chr2	3500724	3501114	391	*	ATAC_6646	0	AT2G07795	7497	ATAC_6642	0.9851532150410325	4.100037018986233e-12	8.390438756763997e-7	2.9239543281346884e-9
Chr2	3337572	3338280	709	*	ATAC_6599	0	AT2G07798	-19338	ATAC_6604	0.9756877225629625	1.2625941619035547e-10	2.5812853824204843e-5	4.295721841599881e-8
Chr2	3345618	3345791	174	*	ATAC_6600	0	AT2G07798	-11827	ATAC_6604	0.9791960069303649	4.281020736572004e-11	8.755415179814966e-6	1.792605007461507e-8
Chr2	3346566	3346793	228	*	ATAC_6601	0	AT2G07798	-10825	ATAC_6604	0.9802062841726419	3.029514029071959e-11	6.19632563394146e-6	1.3548945228324092e-8
Chr2	3349002	3349166	165	*	ATAC_6602	0	AT2G07798	-8452	ATAC_6604	0.9691233439425067	6.611934882321293e-10	1.350831520328005e-4	1.6552838876804358e-7
Chr2	3354524	3354693	170	*	ATAC_6603	0	AT2G07798	-2925	ATAC_6604	0.9870048943129923	1.6215950594616439e-12	3.3193402229156067e-7	1.6207760720578766e-9
Chr2	3362935	3363118	184	*	ATAC_6605	0	AT2G07798	5315	ATAC_6604	0.9710431062667737	4.240292113586329e-10	8.664316084454354e-5	1.132461281077915e-7
Chr2	3364559	3365085	527	*	ATAC_6606	0	AT2G07798	6939	ATAC_6604	0.9708298989380808	4.46119873607681e-10	9.115344317488942e-5	1.1701407950558002e-7
Chr2	3365377	3365896	520	*	ATAC_6607	0	AT2G07798	7757	ATAC_6604	0.9833229532679677	9.206509592576619e-12	1.883743927737102e-6	5.597444695455957e-9
Chr2	3367263	3367506	244	*	ATAC_6608	0	AT2G07798	9643	ATAC_6604	0.9885473296718792	6.723542029809892e-13	1.3765376539310986e-7	9.436801189357295e-10
Chr2	3376774	3378711	1938	*	ATAC_6609	0	AT2G07798	19154	ATAC_6604	0.9911476719916148	1.1159118943455614e-13	2.2850081495756323e-8	2.4135405889725326e-10
Chr2	3447341	3447544	204	*	ATAC_6628	0	AT2G07799	-19174	ATAC_6631	0.971351237686782	3.9375711383213783e-10	8.046190366891437e-5	1.0733406725534452e-7
Chr2	3458937	3459337	401	*	ATAC_6629	0	AT2G07799	-7381	ATAC_6631	0.9835429415289493	8.39419299284898e-12	1.7175694050388013e-6	5.175111505560169e-9
Chr2	3460198	3460611	414	*	ATAC_6630	0	AT2G07799	-6107	ATAC_6631	0.9850030382027902	4.397558312109647e-12	8.999163329901182e-7	3.060747089077719e-9
Chr2	3469076	3469472	397	*	ATAC_6632	0	AT2G07799	2356	ATAC_6631	0.950966031067455	1.6045691051989027e-8	0.003274026985012049	2.700206002711421e-6
Chr2	3474776	3475007	232	*	ATAC_6633	0	AT2G07799	8056	ATAC_6631	0.994441585709468	4.331615310265996e-15	8.871451368496478e-10	2.5976565754595186e-11
Chr2	3478064	3478586	523	*	ATAC_6634	0	AT2G07799	11344	ATAC_6631	0.9879226005909194	9.73529724727465e-13	1.9928834935978518e-7	1.061496046961793e-9
Chr2	3482362	3482557	196	*	ATAC_6635	0	AT2G07799	15642	ATAC_6631	0.9782026690911173	5.918360748261882e-11	1.2102988546588065e-5	2.366148670870762e-8
Chr2	3483813	3484071	259	*	ATAC_6636	0	AT2G07799	17093	ATAC_6631	0.9922063811892099	4.587885358106448e-14	9.395255151744708e-9	1.3451000183248393e-10
Chr2	3485982	3486865	884	*	ATAC_6637	0	AT2G07799	19262	ATAC_6631	0.9812148321923582	2.106424830352933e-11	4.3085445407488e-6	9.7854806086114e-9
Chr2	3466865	3467112	248	*	ATAC_6631	0	AT2G07806	-17514	ATAC_6636	0.9922063811892099	4.587885358106448e-14	9.395255151744708e-9	1.3451000183248393e-10
Chr2	3469076	3469472	397	*	ATAC_6632	0	AT2G07806	-15154	ATAC_6636	0.9426975696511913	4.6715229081044346e-8	0.009525048348708619	6.612978422845982e-6
Chr2	3474776	3475007	232	*	ATAC_6633	0	AT2G07806	-9619	ATAC_6636	0.9919662648836357	5.67004335058263e-14	1.161111477332311e-8	1.5052598665276128e-10
Chr2	3478064	3478586	523	*	ATAC_6634	0	AT2G07806	-6040	ATAC_6636	0.9887106143634422	6.083170248509303e-13	1.245462193509546e-7	9.017673349662859e-10
Chr2	3482362	3482557	196	*	ATAC_6635	0	AT2G07806	-2069	ATAC_6636	0.9826056193483513	1.2339579385184758e-11	2.5244928485180238e-6	6.557050100808121e-9
Chr2	3485982	3486865	884	*	ATAC_6637	0	AT2G07806	1354	ATAC_6636	0.9811268690486267	2.1759406229120713e-11	4.45069070951058e-6	1.0037730752314664e-8
Chr2	3488482	3488819	338	*	ATAC_6638	0	AT2G07806	3854	ATAC_6636	0.9929913137895517	2.1867154052427005e-14	4.478240079858684e-9	8.485313307794721e-11
Chr2	3490227	3490600	374	*	ATAC_6639	0	AT2G07806	5599	ATAC_6636	0.9831614869407969	9.844685152609319e-12	2.014291495019935e-6	5.850640215319475e-9
Chr2	3490911	3491175	265	*	ATAC_6640	0	AT2G07806	6283	ATAC_6636	0.994585302351954	3.607257681820029e-15	7.387988385558783e-10	2.5976565754595186e-11
Chr2	3492399	3492570	172	*	ATAC_6641	0	AT2G07806	7771	ATAC_6636	0.9709202070902009	4.3664588666620703e-10	8.921898073073275e-5	1.1521629462832322e-7
Chr2	3493008	3493565	558	*	ATAC_6642	0	AT2G07806	8380	ATAC_6636	0.9848489031948486	4.721938562952539e-12	9.662738978297927e-7	3.211242754667725e-9
Chr2	3495958	3496305	348	*	ATAC_6643	0	AT2G07806	11330	ATAC_6636	0.9647966358318797	1.6368428002150165e-9	3.342907682451126e-4	3.587152736351747e-7
Chr2	3496977	3497752	776	*	ATAC_6644	0	AT2G07806	12349	ATAC_6636	0.9918570837382777	6.23015320375787e-14	1.275773392146314e-8	1.5067364740804117e-10
Chr2	3499334	3499717	384	*	ATAC_6645	0	AT2G07806	14706	ATAC_6636	0.9748377706726719	1.6023204887132597e-10	3.275367403798323e-5	5.106267708797976e-8
Chr2	3500724	3501114	391	*	ATAC_6646	0	AT2G07806	16096	ATAC_6636	0.9745856601772829	1.716987116871081e-10	3.5096590258538394e-5	5.3935198480759857e-8
Chr2	3319948	3320108	161	*	ATAC_6592	0	AT2G07808	-16839	ATAC_6598	0.9868383973135536	1.7719616637067113e-12	3.6270460490579047e-7	1.718976535527247e-9
Chr2	3324464	3324721	258	*	ATAC_6593	0	AT2G07808	-12226	ATAC_6598	0.9680835716947016	8.314118662184637e-10	1.6983998461924155e-4	1.9974806619864304e-7
Chr2	3325051	3325219	169	*	ATAC_6594	0	AT2G07808	-11728	ATAC_6598	0.9874735387411315	1.2555081089025227e-12	2.569999988761286e-7	1.2940888268323408e-9
Chr2	3331915	3332517	603	*	ATAC_6595	0	AT2G07808	-4430	ATAC_6598	0.9734901373197704	2.3004110974908598e-10	4.701488184607919e-5	6.72951006937829e-8
Chr2	3332800	3333295	496	*	ATAC_6596	0	AT2G07808	-3652	ATAC_6598	0.9859754837109789	2.7575219099547835e-12	5.643985544419052e-7	2.393779404099117e-9
Chr2	3334070	3335351	1282	*	ATAC_6597	0	AT2G07808	-1596	ATAC_6598	0.9876168558804989	1.1587811583059416e-12	2.3720482066754285e-7	1.2037941796784565e-9
Chr2	3337572	3338280	709	*	ATAC_6599	0	AT2G07808	623	ATAC_6598	0.9826659790555391	1.2044869040578281e-11	2.464271801880951e-6	6.557050100808121e-9
Chr2	3345618	3345791	174	*	ATAC_6600	0	AT2G07808	8669	ATAC_6598	0.9716843293315532	3.6312777025528713e-10	7.420479672389767e-5	1.0001807339390586e-7
Chr2	3346566	3346793	228	*	ATAC_6601	0	AT2G07808	9617	ATAC_6598	0.9857731873054852	3.0466677022061043e-12	6.235553852751189e-7	2.4983446401947984e-9
Chr2	3349002	3349166	165	*	ATAC_6602	0	AT2G07808	12053	ATAC_6598	0.9726066616681706	2.88701883837333e-10	5.9000560490416555e-5	8.226652672628974e-8
Chr2	3354524	3354693	170	*	ATAC_6603	0	AT2G07808	17575	ATAC_6598	0.9663645374070042	1.194846603618103e-9	2.4404383424918665e-4	2.717932676506008e-7
Chr2	3356756	3357126	371	*	ATAC_6604	0	AT2G07808	19807	ATAC_6598	0.9918475489035715	6.281240985934001e-14	1.2862159979306913e-8	1.5067364740804117e-10
Chr2	3410886	3411231	346	*	ATAC_6619	0	AT2G07809	-19440	ATAC_6623	0.9713367981184091	3.9513329629500926e-10	8.074193289821849e-5	1.0748711936327475e-7
Chr2	3412382	3413133	752	*	ATAC_6620	0	AT2G07809	-17538	ATAC_6623	0.9732762517378042	2.4321381415417377e-10	4.970536398487434e-5	6.990851680626147e-8
Chr2	3418677	3419508	832	*	ATAC_6621	0	AT2G07809	-11163	ATAC_6623	0.9879870328403554	9.379097579750652e-13	1.919995065550756e-7	1.0486572943687318e-9
Chr2	3428928	3429192	265	*	ATAC_6622	0	AT2G07809	-1479	ATAC_6623	0.9715119125438498	3.787178041556257e-10	7.73894684079855e-5	1.0387838314954729e-7
Chr2	3433926	3434489	564	*	ATAC_6624	0	AT2G07809	3253	ATAC_6623	0.9937383451169258	9.95436946068761e-15	2.0386250024404406e-9	4.1041035755626657e-11
Chr2	3438571	3438751	181	*	ATAC_6625	0	AT2G07809	7898	ATAC_6623	0.9618318183651835	2.8602074741684957e-9	5.839599793785593e-4	5.70025235788465e-7
Chr2	3440305	3440483	179	*	ATAC_6626	0	AT2G07809	9632	ATAC_6623	0.9767089467912012	9.375266940048757e-11	1.916904579630129e-5	3.3981049953033884e-8
Chr2	3442687	3442868	182	*	ATAC_6627	0	AT2G07809	12014	ATAC_6623	0.9646448011853869	1.6862237253885424e-9	3.4435217808022117e-4	3.62164195510834e-7
Chr2	3447341	3447544	204	*	ATAC_6628	0	AT2G07809	16668	ATAC_6623	0.9788104058766627	4.863350341011243e-11	9.945940515395273e-6	1.998872341611891e-8
Chr2	3319948	3320108	161	*	ATAC_6592	0	AT2G07811	17389	ATAC_6599	0.9746789430452133	1.6737687655072894e-10	3.421367471261105e-5	5.295584951141371e-8
Chr2	3324464	3324721	258	*	ATAC_6593	0	AT2G07811	12776	ATAC_6599	0.9824103840498856	1.3335457449717166e-11	2.7280345304886407e-6	6.792314134330595e-9
Chr2	3325051	3325219	169	*	ATAC_6594	0	AT2G07811	12278	ATAC_6599	0.9654223735976358	1.4461306841458517e-9	2.9535194640721216e-4	3.228305272334621e-7
Chr2	3331915	3332517	603	*	ATAC_6595	0	AT2G07811	4980	ATAC_6599	0.9898682681886353	2.8612056679635254e-13	5.858261381041959e-8	4.718605014083183e-10
Chr2	3332800	3333295	496	*	ATAC_6596	0	AT2G07811	4202	ATAC_6599	0.9971092437682711	4.488695600570497e-17	9.193746329088492e-12	7.402607161274182e-13
Chr2	3334070	3335351	1282	*	ATAC_6597	0	AT2G07811	2146	ATAC_6599	0.998082960546517	2.5384484764917194e-18	5.199377091974165e-13	6.698119379969488e-14
Chr2	3337075	3337282	208	*	ATAC_6598	0	AT2G07811	215	ATAC_6599	0.9826659790555391	1.2044869040578281e-11	2.464271801880951e-6	6.557050100808121e-9
Chr2	3345618	3345791	174	*	ATAC_6600	0	AT2G07811	-8119	ATAC_6599	0.9528704062422697	1.2222182318930227e-8	0.002494241856735686	2.138611742631559e-6
Chr2	3346566	3346793	228	*	ATAC_6601	0	AT2G07811	-9067	ATAC_6599	0.9784458131441883	5.4749397581701394e-11	1.1196470803048263e-5	2.2363066628315198e-8
Chr2	3349002	3349166	165	*	ATAC_6602	0	AT2G07811	-11503	ATAC_6599	0.9716975809068505	3.619525822076213e-10	7.396609603187402e-5	1.0001807339390586e-7
Chr2	3354524	3354693	170	*	ATAC_6603	0	AT2G07811	-17025	ATAC_6599	0.9431209613025842	4.440244897842604e-8	0.009053836956496983	6.340003357020576e-6
Chr2	3356756	3357126	371	*	ATAC_6604	0	AT2G07811	-19257	ATAC_6599	0.9756877225629625	1.2625941619035547e-10	2.5812853824204843e-5	4.295721841599881e-8
Chr2	3332800	3333295	496	*	ATAC_6596	0	AT2G07813	-19955	ATAC_6603	0.9413736836895386	5.461981400808381e-8	0.011134686044059948	7.429688695351605e-6
Chr2	3334070	3335351	1282	*	ATAC_6597	0	AT2G07813	-17899	ATAC_6603	0.9573681228626493	6.129933077554277e-9	0.0012511499907942158	1.1185926750096748e-6
Chr2	3337075	3337282	208	*	ATAC_6598	0	AT2G07813	-15968	ATAC_6603	0.9663645374070042	1.194846603618103e-9	2.4404383424918665e-4	2.717932676506008e-7
Chr2	3337572	3338280	709	*	ATAC_6599	0	AT2G07813	-14970	ATAC_6603	0.9431209613025842	4.440244897842604e-8	0.009053836956496983	6.340003357020576e-6
Chr2	3345618	3345791	174	*	ATAC_6600	0	AT2G07813	-7459	ATAC_6603	0.9778381543220395	6.640494700443303e-11	1.3579081207989506e-5	2.5747058988706782e-8
Chr2	3346566	3346793	228	*	ATAC_6601	0	AT2G07813	-6457	ATAC_6603	0.9496639652290363	1.9209563096434556e-8	0.003919135062934578	3.1443941578034745e-6
Chr2	3349002	3349166	165	*	ATAC_6602	0	AT2G07813	-4084	ATAC_6603	0.9577930909252461	5.72126758128946e-9	0.0011677622047494103	1.0498274031870048e-6
Chr2	3356756	3357126	371	*	ATAC_6604	0	AT2G07813	3504	ATAC_6603	0.9870048943129923	1.6215950594616439e-12	3.3193402229156067e-7	1.6207760720578766e-9
Chr2	3362935	3363118	184	*	ATAC_6605	0	AT2G07813	9683	ATAC_6603	0.9502143977581815	1.7812760072839836e-8	0.0036342483738611474	2.933953573379114e-6
Chr2	3364559	3365085	527	*	ATAC_6606	0	AT2G07813	11307	ATAC_6603	0.9353863290051617	1.0616321110648286e-7	0.021634045322490185	1.3390503172704251e-5
Chr2	3365377	3365896	520	*	ATAC_6607	0	AT2G07813	12125	ATAC_6603	0.9478159725023766	2.4602350509411686e-8	0.005018559673363361	3.868736722934109e-6
Chr2	3367263	3367506	244	*	ATAC_6608	0	AT2G07813	14011	ATAC_6603	0.9694060496173162	6.204288395246248e-10	1.26757334487918e-4	1.5711179442344636e-7
Chr2	3458937	3459337	401	*	ATAC_6629	0	AT2G07825	15326	ATAC_6633	0.9698732603419993	5.577598211393973e-10	1.1395646681681141e-4	1.423348402366045e-7
Chr2	3460198	3460611	414	*	ATAC_6630	0	AT2G07825	14052	ATAC_6633	0.9794858090888512	3.8835985366800907e-11	7.942852235174222e-6	1.6799216402382303e-8
Chr2	3466865	3467112	248	*	ATAC_6631	0	AT2G07825	7551	ATAC_6633	0.994441585709468	4.331615310265996e-15	8.871451368496478e-10	2.5976565754595186e-11
Chr2	3469076	3469472	397	*	ATAC_6632	0	AT2G07825	5191	ATAC_6633	0.9422907343885303	4.903331548436369e-8	0.009996716227690132	6.7953033153750554e-6
Chr2	3478064	3478586	523	*	ATAC_6634	0	AT2G07825	-3399	ATAC_6633	0.9851786538758959	4.05138552229537e-12	8.291160471377475e-7	2.9239543281346884e-9
Chr2	3482362	3482557	196	*	ATAC_6635	0	AT2G07825	-7697	ATAC_6633	0.9756586908754992	1.2730878525004185e-10	2.6026753438948056e-5	4.295721841599881e-8
Chr2	3483813	3484071	259	*	ATAC_6636	0	AT2G07825	-9148	ATAC_6633	0.9919662648836357	5.67004335058263e-14	1.161111477332311e-8	1.5052598665276128e-10
Chr2	3485982	3486865	884	*	ATAC_6637	0	AT2G07825	-11317	ATAC_6633	0.9666045261993818	1.1371582703661411e-9	2.3226343956401395e-4	2.5956588432002243e-7
Chr2	3488482	3488819	338	*	ATAC_6638	0	AT2G07825	-13817	ATAC_6633	0.9893510718555706	4.048670772112549e-13	8.289369998946397e-8	6.358983696833921e-10
Chr2	3490227	3490600	374	*	ATAC_6639	0	AT2G07825	-15562	ATAC_6633	0.9750235796742791	1.5220570057842324e-10	3.111465034074417e-5	4.97054589842739e-8
Chr2	3490911	3491175	265	*	ATAC_6640	0	AT2G07825	-16246	ATAC_6633	0.9886541460314991	6.298446846847279e-13	1.2895188136361244e-7	9.131594366234999e-10
Chr2	3492399	3492570	172	*	ATAC_6641	0	AT2G07825	-17734	ATAC_6633	0.9645384583551694	1.7215613732162018e-9	3.5155832646310733e-4	3.669326825627211e-7
Chr2	3493008	3493565	558	*	ATAC_6642	0	AT2G07825	-18343	ATAC_6633	0.9736532517442257	2.204094503617131e-10	4.5047283464926923e-005	6.476470709217973e-8
Chr2	3458937	3459337	401	*	ATAC_6629	0	AT2G07827	-15658	ATAC_6633	0.9698732603419993	5.577598211393973e-10	1.1395646681681141e-4	1.423348402366045e-7
Chr2	3460198	3460611	414	*	ATAC_6630	0	AT2G07827	-14384	ATAC_6633	0.9794858090888512	3.8835985366800907e-11	7.942852235174222e-6	1.6799216402382303e-8
Chr2	3466865	3467112	248	*	ATAC_6631	0	AT2G07827	-7883	ATAC_6633	0.994441585709468	4.331615310265996e-15	8.871451368496478e-10	2.5976565754595186e-11
Chr2	3469076	3469472	397	*	ATAC_6632	0	AT2G07827	-5523	ATAC_6633	0.9422907343885303	4.903331548436369e-8	0.009996716227690132	6.7953033153750554e-6
Chr2	3478064	3478586	523	*	ATAC_6634	0	AT2G07827	3067	ATAC_6633	0.9851786538758959	4.05138552229537e-12	8.291160471377475e-7	2.9239543281346884e-9
Chr2	3482362	3482557	196	*	ATAC_6635	0	AT2G07827	7365	ATAC_6633	0.9756586908754992	1.2730878525004185e-10	2.6026753438948056e-5	4.295721841599881e-8
Chr2	3483813	3484071	259	*	ATAC_6636	0	AT2G07827	8816	ATAC_6633	0.9919662648836357	5.67004335058263e-14	1.161111477332311e-8	1.5052598665276128e-10
Chr2	3485982	3486865	884	*	ATAC_6637	0	AT2G07827	10985	ATAC_6633	0.9666045261993818	1.1371582703661411e-9	2.3226343956401395e-4	2.5956588432002243e-7
Chr2	3488482	3488819	338	*	ATAC_6638	0	AT2G07827	13485	ATAC_6633	0.9893510718555706	4.048670772112549e-13	8.289369998946397e-8	6.358983696833921e-10
Chr2	3490227	3490600	374	*	ATAC_6639	0	AT2G07827	15230	ATAC_6633	0.9750235796742791	1.5220570057842324e-10	3.111465034074417e-5	4.97054589842739e-8
Chr2	3490911	3491175	265	*	ATAC_6640	0	AT2G07827	15914	ATAC_6633	0.9886541460314991	6.298446846847279e-13	1.2895188136361244e-7	9.131594366234999e-10
Chr2	3492399	3492570	172	*	ATAC_6641	0	AT2G07827	17402	ATAC_6633	0.9645384583551694	1.7215613732162018e-9	3.5155832646310733e-4	3.669326825627211e-7
Chr2	3493008	3493565	558	*	ATAC_6642	0	AT2G07827	18011	ATAC_6633	0.9736532517442257	2.204094503617131e-10	4.5047283464926923e-005	6.476470709217973e-8
Chr2	9785063	9786588	1526	*	ATAC_7498	0	AT2G07855	5597	ATAC_7501	0.8244138794910597	8.554986331732818e-5	1	0.002905993469018067
Chr2	11939681	11940249	569	*	ATAC_7984	0	AT2G08215	-1046	ATAC_7985	0.8154766629112024	1.1807856774805507e-4	1	0.003649992056326834
Chr2	12029352	12029700	349	*	ATAC_8012	0	AT2G08250	-1553	ATAC_8011	0.8704371216672316	1.158840678246351e-5	1	6.70274938550206e-4
Chr2	12496883	12497843	961	*	ATAC_8122	0	AT2G08315	-2580	ATAC_8123	0.8525545810120557	2.7258241510470926e-5	1	0.001269869584492043
Chr2	12632339	12634710	2372	*	ATAC_8149	0	AT2G08340	14077	ATAC_8143	0.8550997103017767	2.4302166462003594e-5	1	0.0011637988488398098
Chr2	12822758	12823415	658	*	ATAC_8193	0	AT2G08360	3822	ATAC_8191	0.8798344389643307	7.02095077252005e-6	1	4.449075113294008e-4
Chr2	12828812	12830595	1784	*	ATAC_8196	0	AT2G08360	9876	ATAC_8191	0.8341455893525536	5.899047158962772e-5	1	0.0022336586546062268
Chr2	12882403	12883166	764	*	ATAC_8209	0	AT2G08370	738	ATAC_8208	0.8323996023667168	6.316634781616388e-5	1	0.0023404568770955393
Chr2	12881319	12881992	674	*	ATAC_8208	0	AT2G08375	-825	ATAC_8209	0.8323996023667168	6.316634781616388e-5	1	0.0023404568770955393
Chr2	12938751	12940156	1406	*	ATAC_8221	0	AT2G08380	-7457	ATAC_8224	0.8100001792712757	1.4267171512279735e-4	1	0.004142157997548755
Chr2	12940919	12941669	751	*	ATAC_8222	0	AT2G08380	-5944	ATAC_8224	0.9120589507785133	8.622069086049626e-7	0.17540478686586777	8.177845540997948e-5
Chr2	12944906	12945216	311	*	ATAC_8223	0	AT2G08380	-2397	ATAC_8224	0.9179302880562922	5.401071704388095e-7	0.10992855250658135	5.4983132216996126e-5
Chr2	12949779	12950438	660	*	ATAC_8225	0	AT2G08380	2164	ATAC_8224	0.8235708439457575	8.825655091360443e-5	1	0.002978233711597266
Chr2	13549344	13549977	634	*	ATAC_8365	0	AT2G08475	6135	ATAC_8366	0.909434399876762	1.0517435228762174e-6	0.21392147732245398	9.68994614419011e-5
Chr2	13918689	13919365	677	*	ATAC_8450	0	AT2G08545	7157	ATAC_8447	0.8294836037500695	7.069014716893741e-5	1	0.002536191227083552
Chr2	14102546	14103162	617	*	ATAC_8485	0	AT2G08560	3214	ATAC_8486	0.8231693261682271	8.957055538904061e-5	1	0.0030043902145396053
Chr2	14121769	14123763	1995	*	ATAC_8490	0	AT2G08560	-15391	ATAC_8486	0.8764331148274922	8.456180217262344e-6	1	5.169842647501448e-4
Chr2	14125143	14126219	1077	*	ATAC_8492	0	AT2G08560	-18765	ATAC_8486	0.8644019650950283	1.5673579594785744e-5	1	8.416229553135532e-4
Chr2	14105182	14106049	868	*	ATAC_8486	0	AT2G08570	-19166	ATAC_8492	0.8644019650950283	1.5673579594785744e-5	1	8.416229553135532e-4
Chr2	14121769	14123763	1995	*	ATAC_8490	0	AT2G08570	-1452	ATAC_8492	0.9384941755306283	7.581442830516555e-8	0.015452648406015452	9.942793480180432e-6
Chr2	14137120	14139055	1936	*	ATAC_8495	0	AT2G08570	11903	ATAC_8492	0.8029417282276329	1.805135403267483e-4	1	0.00490844045488644
Chr2	14173247	14173656	410	*	ATAC_8505	0	AT2G08585	9421	ATAC_8504	0.8532977718983741	2.6365495212128112e-5	1	0.0012401025555508396
Chr2	14328643	14329254	612	*	ATAC_8547	0	AT2G08645	-7404	ATAC_8550	0.8105035593937683	1.4024704085624628e-4	1	0.004100899731892901
Chr2	15512802	15514061	1260	*	ATAC_8830	0	AT2G08845	8615	ATAC_8835	0.8821008300069654	6.183351639953456e-6	1	4.0028812997408987e-4
Chr2	15514676	15515205	530	*	ATAC_8831	0	AT2G08845	7471	ATAC_8835	0.92724350960837	2.383741947008611e-7	0.04854561987341447	2.6765533691517983e-5
Chr2	15519492	15521080	1589	*	ATAC_8834	0	AT2G08845	1596	ATAC_8835	0.965758594401572	1.3517334534545599e-9	2.760807440004662e-4	3.048524791323733e-7
Chr2	15683170	15684612	1443	*	ATAC_8871	0	AT2G08870	-5658	ATAC_8875	0.800020119834993	1.9844256887780089e-4	1	0.005251993899153036
Chr2	15685048	15685577	530	*	ATAC_8872	0	AT2G08870	-4693	ATAC_8875	0.8796095642509666	7.109030611858609e-6	1	4.4919449491916325e-4
Chr2	15686150	15686793	644	*	ATAC_8873	0	AT2G08870	-3477	ATAC_8875	0.905876345505553	1.3641003395891216e-6	0.27736934255035406	1.2053112497447732e-4
Chr2	15688042	15688578	537	*	ATAC_8874	0	AT2G08870	-1692	ATAC_8875	0.9379682777379705	8.03563587876047e-8	0.01637718841542535	1.040400615248085e-5
Chr2	15693338	15694301	964	*	ATAC_8876	0	AT2G08870	3066	ATAC_8875	0.9179413206178878	5.396152912494343e-7	0.10982951907387112	5.4983132216996126e-5
Chr2	15695026	15695662	637	*	ATAC_8877	0	AT2G08870	4754	ATAC_8875	0.8053709297192018	1.666496886882883e-4	1	0.004636577167357272
Chr2	15875936	15876419	484	*	ATAC_8918	0	AT2G08895	4454	ATAC_8919	0.8304750376179186	6.805247265208e-5	1	0.0024747490514234914
Chr2	15930967	15932113	1147	*	ATAC_8931	0	AT2G08920	4057	ATAC_8929	0.9150104734340313	6.844054672391563e-7	0.13926829971756144	6.735057229147312e-5
Chr2	15926696	15927241	546	*	ATAC_8929	0	AT2G08925	4860	ATAC_8931	0.9150104734340313	6.844054672391563e-7	0.13926829971756144	6.735057229147312e-5
Chr2	15995421	15996259	839	*	ATAC_8950	0	AT2G08940	1149	ATAC_8949	0.8750803772586098	9.091832096997438e-6	1	5.484754067964622e-4
Chr2	16127562	16128682	1121	*	ATAC_8984	0	AT2G08965	-18592	ATAC_8979	0.8873488670302593	4.5611024969008145e-6	0.9255024298511381	3.139291637463368e-4
Chr2	16287920	16288445	526	*	ATAC_9013	0	AT2G08990	-734	ATAC_9014	0.8118372740735482	1.3398789589612727e-4	1	0.003987699014639236
Chr2	16292693	16294650	1958	*	ATAC_9015	0	AT2G08990	3512	ATAC_9014	0.9542264257747275	9.999354240807426e-9	0.002040698211526702	1.7755694968647741e-6
Chr2	16341353	16341766	414	*	ATAC_9028	0	AT2G09010	-1821	ATAC_9027	0.8280290995008729	7.471382307512142e-5	1	0.0026356266642721103
Chr2	16432467	16433968	1502	*	ATAC_9047	0	AT2G09040	-1940	ATAC_9048	0.8891037700659992	4.106129755291075e-6	0.8333595644851002	2.89174845897667e-4
Chr2	16449511	16450482	972	*	ATAC_9051	0	AT2G09040	13601	ATAC_9048	0.9203926583637286	4.393115506160681e-7	0.0894284558011599	4.589060747792026e-5
Chr2	16496764	16497778	1015	*	ATAC_9059	0	AT2G09050	11142	ATAC_9056	0.8912822352527263	3.5951454426586803e-6	0.7298612617504666	2.611891641344175e-4
Chr2	16533392	16534248	857	*	ATAC_9066	0	AT2G09070	19506	ATAC_9073	0.8085634859858256	1.4978438276565714e-4	1	0.004311539670408309
Chr2	16533392	16534248	857	*	ATAC_9066	0	AT2G09075	-19156	ATAC_9073	0.8085634859858256	1.4978438276565714e-4	1	0.004311539670408309
Chr2	16699851	16700922	1072	*	ATAC_9108	0	AT2G09105	3408	ATAC_9111	0.8498783268862333	3.068590555163381e-5	1	0.001383627411407686
Chr2	16701801	16702305	505	*	ATAC_9109	0	AT2G09105	2025	ATAC_9111	0.8612361635065049	1.826039362937947e-5	1	9.462508246279652e-4
Chr2	16702984	16703329	346	*	ATAC_9110	0	AT2G09105	1001	ATAC_9111	0.9324059692323383	1.4440136033724e-7	0.029419033542866242	1.7382621174415945e-5
Chr2	16706958	16707763	806	*	ATAC_9112	0	AT2G09105	-2626	ATAC_9111	0.9877734359229202	1.0604625207185016e-12	2.1708091984116016e-7	1.137482562873667e-9
Chr2	17139639	17140493	855	*	ATAC_9213	0	AT2G09220	-2260	ATAC_9212	0.9204484555767533	4.372268121869033e-7	0.08900626215688791	4.578157996390911e-5
Chr2	17136862	17138106	1245	*	ATAC_9212	0	AT2G09225	2909	ATAC_9213	0.9204484555767533	4.372268121869033e-7	0.08900626215688791	4.578157996390911e-5
Chr2	17194212	17195033	822	*	ATAC_9227	0	AT2G09240	18747	ATAC_9235	0.8426999130432399	4.170800977124896e-5	1	0.0017446660608180457
Chr2	17221212	17222116	905	*	ATAC_9237	0	AT2G09240	-7430	ATAC_9235	0.8579534263553912	2.1312117835355326e-5	1	0.0010622511320027253
Chr2	17489386	17490414	1029	*	ATAC_9294	0	AT2G09315	4046	ATAC_9293	0.8051524406910004	1.6785926968845467e-4	1	0.004659691085766344
Chr2	17503547	17503831	285	*	ATAC_9296	0	AT2G09320	1100	ATAC_9297	0.9246606315186787	3.0218729630916265e-7	0.06153288821095324	3.3196150951753164e-5
Chr2	17506276	17506792	517	*	ATAC_9298	0	AT2G09320	-1343	ATAC_9297	0.8904040532532946	3.794262935318894e-6	0.770193638977447	2.7221680189728044e-4
Chr2	17508653	17509485	833	*	ATAC_9299	0	AT2G09320	-3720	ATAC_9297	0.8600924024646659	1.927899381781592e-5	1	9.809263084061633e-4
Chr2	17509796	17510627	832	*	ATAC_9300	0	AT2G09320	-4863	ATAC_9297	0.8596703505033327	1.9666708287358876e-5	1	9.96151869089481e-4
Chr2	17614315	17615229	915	*	ATAC_9323	0	AT2G09350	1588	ATAC_9322	0.8145948815719818	1.217807971256597e-4	1	0.0037408490106586056
Chr2	17614315	17615229	915	*	ATAC_9323	0	AT2G09355	957	ATAC_9324	0.9233341956195346	3.4023151689241905e-7	0.06927385869143166	3.6823525946409494e-5
Chr2	17614315	17615229	915	*	ATAC_9323	0	AT2G09360	-613	ATAC_9324	0.9233341956195346	3.4023151689241905e-7	0.06927385869143166	3.6823525946409494e-5
Chr2	17835768	17836263	496	*	ATAC_9368	0	AT2G09405	2332	ATAC_9369	0.904556434139937	1.49836398417239e-6	0.3046263881661519	1.2988446450622697e-4
Chr2	17839175	17840497	1323	*	ATAC_9370	0	AT2G09405	-578	ATAC_9369	0.8845535506577367	5.373358792557605e-6	1	3.5822391950384054e-4
Chr2	17883146	17883838	693	*	ATAC_9381	0	AT2G09410	1025	ATAC_9382	0.9743438680887707	1.833474851935855e-10	3.7476776016024455e-5	5.691681148205583e-8
Chr2	18007081	18007699	619	*	ATAC_9408	0	AT2G09445	-1857	ATAC_9406	0.8507399137207612	2.9545112622426873e-5	1	0.0013529972898248944
Chr2	18007081	18007699	619	*	ATAC_9408	0	AT2G09450	1178	ATAC_9406	0.8507399137207612	2.9545112622426873e-5	1	0.0013529972898248944
Chr2	18018381	18019179	799	*	ATAC_9413	0	AT2G09460	-460	ATAC_9412	0.8214576884027547	9.535646114134962e-5	1	0.003147040321655812
Chr2	18016867	18017460	594	*	ATAC_9412	0	AT2G09465	921	ATAC_9413	0.8214576884027547	9.535646114134962e-5	1	0.003147040321655812
Chr2	18059987	18062410	2424	*	ATAC_9421	0	AT2G09480	719	ATAC_9420	0.820493046269569	9.875220537085546e-5	1	0.0032257260778892974
Chr2	18080571	18081719	1149	*	ATAC_9427	0	AT2G09490	-10829	ATAC_9429	0.8843403634007628	5.440010307528693e-6	1	3.6193580092786317e-4
Chr2	18705922	18707319	1398	*	ATAC_9584	0	AT2G09620	17278	ATAC_9588	0.8284874343904521	7.342580592972577e-5	1	0.002600270325839877
Chr2	18705922	18707319	1398	*	ATAC_9584	0	AT2G09625	-16857	ATAC_9588	0.8284874343904521	7.342580592972577e-5	1	0.002600270325839877
Chr2	19181587	19182924	1338	*	ATAC_9709	0	AT2G09755	-3839	ATAC_9711	0.8223578188793939	9.227611185373585e-5	1	0.003071989660333811
Chr2	19188460	19189809	1350	*	ATAC_9712	0	AT2G09755	1695	ATAC_9711	0.8518068480572787	2.8181875602851923e-5	1	0.0013027781316992289
Chr2	19190306	19190992	687	*	ATAC_9713	0	AT2G09755	3541	ATAC_9711	0.8835036711939027	5.70837284048195e-6	1	3.7693926764477095e-4
Chr2	19191185	19192061	877	*	ATAC_9714	0	AT2G09755	4420	ATAC_9711	0.929888188913278	1.8526752234011811e-7	0.03773880903315972	2.1650099008626748e-5
Chr2	19362261	19363186	926	*	ATAC_9754	0	AT2G09805	4087	ATAC_9756	0.8356114177064632	5.566511707293509e-5	1	0.0021473623871001847
Chr2	19364232	19365423	1192	*	ATAC_9755	0	AT2G09805	1850	ATAC_9756	0.8554669989488684	2.389867146621387e-5	1	0.0011604826605726235
Chr2	4313722	4314538	817	*	ATAC_6666	0	AT2G10940	-1559	ATAC_6665	0.8950716458528271	2.8338437011013364e-6	0.5754714742263495	2.1303615135724778e-4
Chr2	4457867	4458371	505	*	ATAC_6673	0	AT2G11200	5942	ATAC_6671	0.8336874458212619	6.0063215922608844e-5	1	0.002258085731918105
Chr2	4451616	4451878	263	*	ATAC_6671	0	AT2G11205	6520	ATAC_6673	0.8336874458212619	6.0063215922608844e-5	1	0.002258085731918105
Chr2	5002988	5004057	1070	*	ATAC_6688	0	AT2G12400	4384	ATAC_6690	0.8775855727500604	7.944554760788584e-6	1	4.916283261913888e-4
Chr2	5009482	5010037	556	*	ATAC_6691	0	AT2G12408	-7072	ATAC_6693	0.8343937798930461	5.8416047776944636e-5	1	0.0022152986212623073
Chr2	5057028	5057380	353	*	ATAC_6697	0	AT2G12461	-6940	ATAC_6694	0.8378740820146534	5.084027370049587e-5	1	0.0020307377465593173
[truncated: 2,599 more rows]
