# Supplementary material for: FindIT2: an R/Bioconductor package to identify influential transcription factor and targets based on multi-omics data
Source: BMC Genomics. 2022 Apr 7;23(Suppl 1):272. doi: 10.1186/s12864-022-08506-8 (PMC8988339; doi:10.1186/s12864-022-08506-8)
Supplement: Supplementary file 3 — Additional file 3. The integrated LEC2 target ranking results. [file 12864_2022_8506_MOESM3_ESM.csv]

gene_id	withPeakN	sumRP	RP_rank	log2FoldChange	padj	diff_rank	rankProduct	rankOf_rankProduct	gene_category	symbol	fullname	Second
AT2G30470	7	7.0264838659243445	2	3.6998536281007546	5.268449903239644e-64	2	4	1	up	HSI2	high-level expression of sugar-inducible gene 2	VAL1--VP1/ABI3-LIKE 1
AT5G08460	6	7.046662583291652	1	4.554614991813972	3.6034134846987484e-51	8	8	2	up	NA	NA	NA
AT1G11170	2	3.464122495081721	54	3.260639972287819	2.7593874672956014e-62	3	162	3	up	NA	NA	NA
AT3G43270	4	2.3526079554915396	194	4.301469890238186	1.0329917053571374e-108	1	194	4	up	NA	NA	NA
AT5G15830	2	3.8737815796967503	33	6.779295079337852	1.8755767009473117e-56	6.5	214.5	5	up	AtbZIP3	basic leucine-zipper 3	bZIP3--basic leucine-zipper 3
AT2G13810	3	5.147604129216102	10	4.602502928071087	1.8331227510915126e-21	42	420	6	up	ALD1	AGD2-like defense response protein 1	AtALD1--NA, EDTS5--eds two suppressor 5
AT5G23360	5	3.082765362156644	88	3.3122750275231074	1.8755767009473117e-56	6.5	572	7	up	NA	NA	NA
AT5G07550	5	3.759361138304925	36	8.162228609435322	3.3210193822436464e-36	16	576	8	up	ATGRP19	NA	GRP19--glycine-rich protein 19
AT5G57785	6	5.970995900406179	6	5.748650138114748	2.691944427673884e-10	100	600	9	up	NA	NA	NA
AT3G59850	2	2.5948715491628445	156	4.139314317454363	1.54534762015225e-59	4	624	10	up	NA	NA	NA
AT1G02040	2	4.424912003688574	17	4.494702716306424	9.612410959988677e-16	61	1037	11	up	NA	NA	NA
AT5G23350	5	3.195039944785233	76	3.380852625229779	9.899812882359488e-38	15	1140	12	up	NA	NA	NA
AT4G30060	6	3.538392856242569	50	2.0467582094455516	3.8114197742924404e-29	23	1150	13	up	NA	NA	NA
AT5G20045	4	4.846937945453119	11	2.369496219659688	4.980809052384263e-9	119	1309	14	up	NA	NA	NA
AT1G11370	2	4.434612694383177	15	2.83647170635274	1.1865716374353816e-10	94	1410	15	up	NA	NA	NA
AT5G58660	7	4.013136510027056	28	2.3103827112661732	4.748419544028956e-18	52	1456	16	up	NA	NA	NA
AT1G01580	3	2.634537320183843	149	2.7190586692360883	4.4278933649173935e-42	11	1639	17	up	ATFRO2	FERRIC REDUCTION OXIDASE 2	FRD1--FERRIC CHELATE REDUCTASE DEFECTIVE 1, FRO2--ferric reduction oxidase 2
AT2G26870	2	2.5324491872409047	171	2.4582622173954642	9.576093388021174e-43	10	1710	18	up	NPC2	non-specific phospholipase C2	NA
AT3G06565	4	6.515043639777032	3	0.29724479466288084	0.32511098094374075	736.5	2209.5	19	static	NA	NA	NA
AT5G20050	4	3.5859409605991264	44	0.9815970067932501	8.570874314080333e-18	54	2376	20	static	NA	NA	NA
AT5G23370	5	2.6262615658273267	150	4.764406914351449	2.0784748532466754e-35	18	2700	21	up	NA	NA	NA
AT1G02400	5	3.074359932734457	89	2.212769240395355	3.88510190430429e-24	33	2937	22	up	ATGA2OX4	Arabidopsis thaliana gibberellin 2-oxidase 4	ATGA2OX6--ARABIDOPSIS THALIANA GIBBERELLIN 2-OXIDASE 6, DTA1--DOWNSTREAM TARGET OF AGL15 1, GA2OX6--gibberellin 2-oxidase 6
AT4G27810	2	2.898014825168778	117	3.3201772527048905	3.2425936964671036e-25	30	3510	23	up	NA	NA	NA
AT2G34700	5	2.077652984795887	261	5.449756649941677	3.27502003224235e-38	14	3654	24	up	NA	NA	NA
AT1G67100	9	4.6255703965926385	14	2.220835323784759	4.9178798771433e-4	283	3962	25	up	LBD40	LOB domain-containing protein 40	NA
AT2G34185	2	2.359855846114513	192	2.9347094020451188	1.0990374325401869e-29	22	4224	26	up	NA	NA	NA
AT3G15370	2	2.1061524420454116	252	5.041653146904033	1.3691541207707922e-35	17	4284	27	up	ATEXP12	NA	ATEXPA12--expansin 12, ATHEXP ALPHA 1.24--NA, EXP12--EXPANSIN 12, EXPA12--expansin 12
AT4G27140	5	3.18462709944319	78	5.038552080721022	1.0050156936639763e-17	55	4290	28	up	AT2S1	NA	SESA1--seed storage albumin 1
AT5G38743	3	4.1625431734293015	21	2.7228887651569744	1.5814828218973812e-5	213	4473	29	up	NA	NA	NA
AT5G02230	8	3.9801970846887147	29	1.593085160825158	2.2982240018713475e-7	157	4553	30	up	NA	NA	NA
AT2G33020	1	2.12833661137997	243	5.796276723531765	1.5970829490657724e-34	19	4617	31	up	AtRLP24	receptor like protein 24	RLP24--receptor like protein 24
AT4G27160	5	6.451919974992158	5	0.11646802250047161	0.7106537392962106	963	4815	32	static	AT2S3	NA	SESA3--seed storage albumin 3
AT5G08450	6	5.802785554128391	7	0.017741937498613802	0.2599426239988278	705	4935	33	static	HDC1	Histone Deacetylation Complex 1	RXT3-like--RXT3-like
AT5G55620	3	3.4466702452585687	55	2.719720459200762	1.5981678933796255e-10	96	5280	34	up	NA	NA	NA
AT5G45830	2	2.067250995169141	267	5.986002608876765	1.2835058876414617e-30	20	5340	35	up	ATDOG1	NA	DOG1--DELAY OF GERMINATION 1, GAAS5--germination ability after storage 5, GSQ5--GLUCOSE SENSING QTL 5
AT3G02170	5	5.177735515643058	8	0.10469935755928812	0.3121525295254978	730	5840	36	static	LNG2	LONGIFOLIA2	TRM1--TON1 Recruiting Motif 1
AT2G44798	3	4.01959505430168	27	2.1821792215562366	4.9225315364036586e-5	238	6426	37	up	NA	NA	NA
AT2G09130	4	4.429921255031545	16	2.1511105761784273	0.01911589748303108	441.5	7064	38	up	NA	NA	NA
AT2G07435	2	1.2846892084707138	810	3.073182473577167	5.435366522369093e-50	9	7290	39	up	NA	NA	NA
AT4G27150	5	4.762983012941739	12	0.4882292210235356	0.16541328482586284	638.5	7662	40	static	AT2S2	NA	SESA2--seed storage albumin 2
AT5G61610	4	2.4814428006593747	179	2.512938103111785	2.629423252938077e-21	43	7697	41	up	NA	NA	NA
AT4G30064	6	4.377637719096719	18	1.4228722872855493	0.016415400484079926	434	7812	42	up	LCR61	low-molecular-weight cysteine-rich 61	NA
AT4G21370	1	2.009208540440561	294	7.15635557400472	2.3236556549133484e-26	28	8232	43	up	PSEUDOSRKA	pseudogene of S-locus receptor kinase a	NA
AT5G13790	3	1.908097635356207	349	2.5192276261047075	1.0540001923520553e-28	24	8376	44	up	AGL15	AGAMOUS-like 15	NA
AT5G52882	3	2.0905492801854066	257	1.7066314800697435	2.4165275316930797e-23	35	8995	45	up	NA	NA	NA
AT5G09615	3	4.08527720387849	22	2.363799592492031	0.015655169067668836	430	9460	46	up	NA	NA	NA
AT1G62500	3	1.7947629328767774	412	2.884164683347174	5.454661266293263e-27	26	10712	47	up	NA	NA	NA
AT1G20790	1	1.1676039847095137	920	6.210698725041622	5.385378062248573e-39	12	11040	48	up	NA	NA	NA
AT1G21360	3	3.571519025937496	45	1.8718667842300722	8.64560930823923e-5	246	11070	49	up	GLTP2	glycolipid transfer protein 2	NA
AT3G46613	1	2.303140508207158	206	4.1680110417467136	1.8285046996214563e-17	57	11742	50	up	DVL15	DEVIL 15	RTFL4--ROTUNDIFOLIA like 4
AT2G42990	3	2.7656593455987415	133	3.636116419324325	1.912900064674788e-11	89	11837	51	up	NA	NA	NA
AT3G51150	2	1.8310590484589835	384	1.5289659347089635	5.577669112512975e-25	31	11904	52	up	NA	NA	NA
AT5G25190	7	3.8560442834758843	34	1.6106135679985152	0.006559538174406578	366	12444	53	up	ESE3	ethylene and salt inducible 3	NA
AT5G20700	6	3.1845904264988287	79	1.3998888339414934	2.9756976014496314e-7	159	12561	54	up	NA	NA	NA
AT2G09135	4	4.034195652145145	26	1.4854748413098067	0.03794228616085087	485	12610	55	up	NA	NA	NA
AT5G07530	5	2.1494398372122294	239	4.866964621224052	1.5558351317426517e-16	58	13862	56	up	ATGRP-7	ARABIDOPSIS THALIANA GLYCINE RICH PROTEIN 7	ATGRP17--ARABIDOPSIS THALIANA GLYCINE RICH PROTEIN 17, GRP17--glycine rich protein 17
AT4G27170	5	3.8881530194388687	32	1.679750211983548	0.01878396786171769	440	14080	57	up	AT2S4	NA	SESA4--seed storage albumin 4
AT5G66360	3	4.081072702037565	23	0.11120502828637106	0.1524085075255264	623	14329	58	static	DIM1B	adenosine dimethyl transferase 1B	NA
AT3G01190	3	3.560421515725472	47	0.9634292192385211	0.0013644719430700334	308	14476	59	static	NA	NA	NA
AT5G58910	3	1.8440290365722989	376	2.7228027903048897	3.2889463092143774e-22	39	14664	60	up	LAC16	laccase 16	NA
AT4G22050	1	1.6120383278086918	520	7.2597775507286935	3.1220027068432126e-26	29	15080	61	up	NA	NA	NA
AT2G47030	3	1.72602209519974	444	6.726691319540868	1.3039803665123112e-23	34	15096	62	up	VGDH1	NA	NA
AT3G17609	3	3.1856595129838037	77	2.894291849143278	5.577536507196971e-6	198	15246	63	up	HYH	HY5-homolog	NA
AT3G04190	4	2.9771709207357713	101	5.920305765430887	2.07134293084009e-7	153	15453	64	up	NA	NA	NA
AT3G12610	4	3.794404607760284	35	0.8674384111780453	0.019357866882241878	446	15610	65	static	DRT100	DNA-DAMAGE REPAIR/TOLERATION 100	NA
AT4G03050	5	1.919601665188893	346	5.033594254893738	3.2456846627408964e-20	46	15916	66	up	AOP3	NA	NA
AT1G70270	5	3.22043610907872	72	2.3092045089227566	2.944785282577995e-5	224	16128	67	up	NA	NA	NA
AT1G22400	3	2.3915587995825938	187	1.3877318637975256	1.881095091834145e-11	88	16456	68	up	ATUGT85A1	ARABIDOPSIS THALIANA UDP-GLUCOSYL TRANSFERASE 85A1	UGT85A1--NA
AT3G15095	3	2.9407443264598885	105	1.0854320099588615	4.3781327283456117e-7	162	17010	69	up	HCF243	high chlorophyll fluorescence 243	NA
AT2G40260	4	2.6671168895475357	144	2.4404873721271767	5.3382466204807814e-9	120	17280	70	up	NA	NA	NA
AT4G33420	3	3.523571511812329	51	1.7865698293550525	0.0035324588416448927	346	17646	71	up	Prx47	Peroxidase 47	NA
AT2G39350	2	3.2865561076020966	65	1.6843148249670619	3.774177592946525e-4	277	18005	72	up	ABCG1	ATP-binding cassette G1	WBC1--White Brown Complex 1
AT5G39240	3	2.5775409487956735	161	2.6805948895359446	1.4858123614561167e-9	114	18354	73	up	NA	NA	NA
AT2G47040	3	2.4394011430707834	183	5.984402470751936	3.365340558958125e-10	101	18483	74	up	VGD1	VANGUARD1	NA
AT2G39880	2	1.5378723347560022	579	1.6436101418629034	3.792795665365392e-24	32	18528	75	up	AtMYB25	myb domain protein 25	MYB25--myb domain protein 25
AT5G23380	5	2.2645566850670136	215	1.8192276789691206	6.49156302682925e-11	93	19995	76	up	NA	NA	NA
AT5G08470	6	6.51049864164076	4	3.8541338202479134e-4	0.9999650917215911	5030.5	20122	77	static	EMB2817	EMBRYO DEFECTIVE 2817	PEX1--peroxisome 1
AT2G28610	3	2.8340956533270436	127	3.481668170732914	4.183475990594197e-7	161	20447	78	up	PRS	PRESSED FLOWER	PRS1--PRESSED FLOWER 1, WOX3--WUSCHEL RELATED HOMEOBOX 3
AT1G13740	4	2.586200612873037	159	1.5690815385307888	1.6749230303073094e-8	129	20511	79	up	AFP2	ABI five binding protein 2	NA
AT1G74670	3	2.41549816368716	185	4.351494502455903	1.1051357289125288e-9	112	20720	80	up	GASA6	GA-stimulated Arabidopsis 6	NA
AT3G54940	3	2.599618491908608	155	4.3218463697665	5.511145554039802e-8	135	20925	81	up	NA	NA	NA
AT4G27460	2	2.847018024833733	123	2.1348330128286266	1.4442482595309799e-6	175	21525	82	up	CBSX5	CBS domain containing protein 5	NA
AT3G10340	1	1.2919345665643767	799	3.125650835263138	1.8347894493046125e-26	27	21573	83	up	PAL4	phenylalanine ammonia-lyase 4	NA
AT4G02780	2	0.17018654225993585	4373	3.7223246738534272	5.204474502679719e-59	5	21865	84	up	ABC33	NA	ATCPS1--ARABIDOPSIS THALIANA ENT-COPALYL DIPHOSPHATE SYNTHETASE 1, CPS--CPP synthase, CPS1--ENT-COPALYL DIPHOSPHATE SYNTHETASE 1, GA1--GA REQUIRING 1
AT1G70260	5	2.2261052746821575	221	2.8453420281612023	2.612438311310176e-10	99	21879	85	up	RTP1	Resistance to Phytophthora parasitica 1	UMAMIT36--Usually multiple acids move in and out Transporters 36
AT5G38747	3	2.311158967476101	205	3.3032106152610017	6.391587638404154e-10	109	22345	86	up	NA	NA	NA
AT1G19900	4	2.6140294979388745	154	3.2866991592946158	1.0071310029864475e-7	146	22484	87	up	RUBY	RUBY PARTICLES IN MUCILAGE	NA
AT3G02140	3	3.3777574158705024	60	0.6347609876807961	0.011653752625635934	412	24720	88	static	AFP4	ABI FIVE BINDING PROTEIN 4	TMAC2--TWO OR MORE ABRES-CONTAINING GENE 2
AT5G51210	2	1.8159251873048203	394	3.3499782395551834	4.181712786256375e-15	63	24822	89	up	OLEO3	oleosin3	NA
AT4G14723	1	0.6889909231900361	1998	3.074175457281443	5.4378238096181356e-39	13	25974	90	up	CLL2	CHALLAH-LIKE 2	EPFL4--epidermal patterning factor like 4
AT2G35910	6	3.2718624200582638	68	0.7645095027522074	0.008134723828271113	382	25976	91	static	NA	NA	NA
AT5G07560	8	1.7542295763471296	432	5.126288956973381	1.5482076131569081e-15	62	26784	92	up	ATGRP20	NA	GRP20--glycine-rich protein 20
AT4G24110	3	3.566699459755825	46	0.3304743769060739	0.13886050257812876	615	28290	93	static	NA	NA	NA
AT4G18220	2	1.6166609394113043	514	2.192280177981381	1.1532473397128852e-17	56	28784	94	up	NA	NA	NA
AT3G60290	3	2.7919739703908037	131	1.427450225820009	2.6646020370018076e-5	221.5	29016.5	95	up	NA	NA	NA
AT2G34870	2	1.9899298656472817	301	2.3539646556871094	2.034766450755315e-10	97	29197	96	up	MEE26	maternal effect embryo arrest 26	NA
AT4G03038	3	2.1119606512035913	249	7.232761984638425	3.5845048835372365e-9	118	29382	97	up	NA	NA	NA
AT3G52525	2	2.5726385070468405	163	2.2571771865298644	2.827897728447608e-6	181	29503	98	up	ATOFP6	ARABIDOPSIS THALIANA OVATE FAMILY PROTEIN 6	OFP6--ovate family protein 6
AT3G21370	3	2.8988197968876768	116	2.5614359610860356	1.7678323827872725e-4	257.5	29870	99	up	BGLU19	beta glucosidase 19	NA
AT1G68510	6	2.2798918678279607	213	3.87121973658202	9.124557598375144e-8	143.5	30565.5	100	up	LBD42	LOB domain-containing protein 42	NA
AT4G19230	4	2.2247463339614275	222	1.5440494452556803	6.162209787670304e-8	138	30636	101	up	CYP707A1	cytochrome P450, family 707, subfamily A, polypeptide 1	NA
AT1G68526	5	2.5696473062116025	164	6.022312931664919	5.260805944193802e-6	193	31652	102	up	NA	NA	NA
AT5G14120	2	1.8087084041673	402	1.6569391865759155	7.519191112207922e-13	80	32160	103	up	NA	NA	NA
AT3G59010	3	1.1861747744830358	891	4.2518707619459795	1.8903540986022244e-22	37	32967	104	up	PME35	pectin methylesterase 35	PME61--pectin methylesterase 61
AT4G03040	3	2.318499488616296	203	6.0881882644968615	7.743309565305809e-7	167	33901	105	up	NA	NA	NA
AT5G05785	3	3.9519802085097893	30	0.0765834782119652	0.9904488419575374	1135	34050	106	static	NA	NA	NA
AT5G05440	4	3.37721121853141	62	0.17126061210346755	0.08093436803651347	552	34224	107	static	AtPYL5	NA	PYL5--PYRABACTIN RESISTANCE 1-LIKE 5, RCAR8--regulatory component of ABA receptor 8
AT4G04840	3	1.7023605480727144	458	3.1758653686609417	3.9127957936743667e-13	77.5	35495	108	up	ATMSRB6	methionine sulfoxide reductase B6	MSRB6--methionine sulfoxide reductase B6
AT4G10240	1	1.6804988518057238	470	3.2604325711899595	3.9127957936743667e-13	77.5	36425	109	up	bbx23	B-box domain protein 23	NA
AT2G36500	2	3.280406594858981	66	0.6164719181489932	0.08198786320502598	553	36498	110	static	NA	NA	NA
AT4G11040	3	3.1955830574675375	75	1.296660976946261	0.03929675598587635	491	36825	111	up	DOG18	DELAY OF GERMINATION 18	RDO5--REDUCED DORMANCY 5
AT4G18650	5	2.847871666400808	122	3.0763502485418512	0.001112143069740044	302	36844	112	up	DOGL4	DOG1-Like 4	NA
AT1G06160	5	1.2608154913442042	829	2.8196599455531497	1.5739647647599956e-20	45	37305	113	up	ERF59	ethylene responsive factor 59	ORA59--octadecanoid-responsive Arabidopsis AP2/ERF 59
AT4G09820	3	2.9726872704475347	102	1.196345188147871	0.0069567239743301935	370	37740	114	up	AtTT8	NA	BHLH42--NA, TT8--TRANSPARENT TESTA 8
AT2G08870	3	2.979651888188382	100	2.6504761864945157	0.011079468908415319	405.5	40550	115	up	NA	NA	NA
AT5G46890	4	1.5704951525386401	559	3.29080895963852	1.2295814862026002e-13	73	40807	116	up	NA	NA	NA
AT4G12410	2	1.1703271490306402	916	3.1649997116590094	1.8664553436716052e-19	47	43052	117	up	SAUR35	SMALL AUXIN UPREGULATED RNA 35	NA
AT1G07570	3	2.745080652592091	134	1.0726789908389707	0.0019686363092878936	322.5	43215	118	up	APK1	NA	APK1A--NA
AT4G30610	4	3.047635479939091	91	0.3326014898363013	0.033711131863179124	479	43589	119	static	BRS1	BRI1 SUPPRESSOR 1	SCPL24--SERINE CARBOXYPEPTIDASE 24 PRECURSOR
AT4G19690	3	0.767385324024621	1751	6.382651897283595	1.3743631407333243e-28	25	43775	120	up	ATIRT1	ARABIDOPSIS IRON-REGULATED TRANSPORTER 1	IRT1--iron-regulated transporter 1
AT1G10560	2	1.7445372567425705	435	1.4215677890830027	3.8653010035572886e-10	104	45240	121	up	ATPUB18	ARABIDOPSIS THALIANA PLANT U-BOX 18	PUB18--plant U-box 18
AT4G37590	6	5.156131451926287	9	0.0015482527872412713	0.9999650917215911	5030.5	45274.5	122	static	MEL1	MAB4/ENP/NPY1-LIKE 1	NPY5--NAKED PINS IN YUC MUTANTS 5
AT5G13910	1	1.1474741820725143	951	4.821569944651067	1.136478931830379e-18	48	45648	123	up	LEP	LEAFY PETIOLE	NA
AT3G57020	3	2.2572362772959664	217	1.629140518185266	1.4899015939993512e-5	211	45787	124	up	NA	NA	NA
AT3G58790	3	1.9439770455973773	331	1.4079589558558543	6.325581274228791e-8	139	46009	125	up	GAUT15	galacturonosyltransferase 15	NA
AT4G37608	6	3.140187420100943	83	0.3955200816118446	0.08751879109885248	558	46314	126	static	NA	NA	NA
AT3G28155	2	1.9485284184282454	329	3.402464102438387	9.124557598375144e-8	143.5	47211.5	127	up	NA	NA	NA
AT5G11320	4	2.0718400566770496	265	3.327885466274486	4.8122457527681795e-6	190	50350	128	up	AtYUC4	NA	YUC4--YUCCA4
AT5G58620	7	1.4557112905262848	640	1.1419573641877236	1.3411171025335908e-12	83	53120	129	up	TZF9	tandem zinc finger protein 9	NA
AT4G19430	2	1.0536759895528376	1081	6.818746941711964	3.631001324030005e-18	50	54050	130	up	NA	NA	NA
AT5G13250	6	1.3003146725645727	790	1.9127561435004317	6.074379264919153e-14	70	55300	131	up	NA	NA	NA
AT1G21010	3	1.027644516892495	1130	1.5877949044921553	1.2841640967103327e-18	49	55370	132	up	NA	NA	NA
AT3G27785	3	1.352363120355518	740	3.28170847735884	2.326251853375819e-13	75.5	55870	133	up	ATMYB118	NA	MYB118--myb domain protein 118, PGA37--PLANT GROWTH ACTIVATOR 37
AT2G46370	2	0.8915111886673244	1399	1.1380542816425445	5.9304910040226675e-22	40	55960	134	up	AtGH3.11	NA	FIN219--FAR-RED INSENSITIVE 219, JAR1--JASMONATE RESISTANT 1
AT5G19220	5	3.4410323855366705	56	0.03851043763268684	0.7834088933581128	1002.5	56140	135	static	ADG2	ADP GLUCOSE PYROPHOSPHORYLASE 2	APL1--ADP glucose pyrophosphorylase large subunit 1
AT4G37550	6	1.8390794888896056	378	1.0651379479470517	1.359515622182755e-7	149	56322	136	up	NA	NA	NA
AT1G80830	3	2.1743356583669824	232	0.5811634284469906	7.086528812558381e-5	243	56376	137	static	ATNRAMP1	NA	NRAMP1--natural resistance-associated macrophage protein 1, PMIT1--NA
AT1G26920	4	2.732790240980424	135	1.0837798051585164	0.014725698165133824	425	57375	138	up	NA	NA	NA
AT2G34710	6	2.8452930315292186	124	0.370539375948433	0.029444888892869957	472	58528	139	static	ATHB-14	NA	ATHB14--ARABIDOPSIS THALIANA HOMEOBOX PROTEIN 14, PHB--PHABULOSA, PHB-1D--PHABULOSA 1D
AT5G04470	6	3.243773828619721	70	0.11275588670586198	0.4954800634072847	845.5	59185	140	static	SIM	SIAMESE	NA
AT3G25730	3	2.43592975696514	184	0.9911747303307016	0.0025315526511872325	332	61088	141	static	EDF3	ethylene response DNA binding factor 3	NA
AT2G47560	2	1.0045096022641864	1172	5.189163206737949	4.753736974307198e-18	53	62116	142	up	NA	NA	NA
AT5G64570	5	2.5266685706056724	173	1.7079730144114218	0.006653860540847614	368.5	63750.5	143	up	ATBXL4	ARABIDOPSIS THALIANA BETA-D-XYLOSIDASE 4	XYL4--beta-D-xylosidase 4
AT2G38320	5	2.461190789093237	181	1.1558178500701317	0.006204340276901552	363	65703	144	up	TBL34	TRICHOME BIREFRINGENCE-LIKE 34	NA
AT5G50361	2	2.283193232323103	211	2.4989118899839817	0.0019686363092878936	322.5	68047.5	145	up	NA	NA	NA
AT1G49160	2	2.1550266558976547	237	1.4418081679038788	6.165294603332839e-4	288	68256	146	up	WNK7	NA	NA
AT1G76220	1	2.180398522125894	229	0.7191927765598544	9.679022617104695e-4	299	68471	147	static	NA	NA	NA
AT2G27035	1	1.9868800488760003	304	3.20146342744795	3.2088840720235516e-5	227	69008	148	up	AtENODL20	NA	ENODL20--early nodulin-like protein 20
AT2G37380	3	1.0852277398755443	1024	2.0242698019291456	4.305033942402177e-14	67.5	69120	149	up	MAKR3	MEMBRANE-ASSOCIATED KINASE REGULATOR 3	NA
AT3G03910	1	1.5064382929056905	601	2.9782215878114724	1.5243933138289703e-9	116	69716	150	up	GDH3	glutamate dehydrogenase 3	NA
AT3G54270	1	1.423622301231734	668	1.0561327934432951	5.031004171312919e-10	107	71476	151	up	NA	NA	NA
AT1G13245	6	2.7245707005957	139	0.2982294693019303	0.05897482700398489	523	72697	152	static	DVL4	DEVIL 4	RTFL17--ROTUNDIFOLIA like 17
AT2G38920	3	1.8928108954081784	354	1.4003161865368365	9.836226347190548e-6	206	72924	153	up	NA	NA	NA
AT1G61740	3	2.4130581687872414	186	0.9489763898876914	0.009781797196005011	393.5	73191	154	static	NA	NA	NA
AT1G01490	4	2.2423890001247946	220	0.5603610183207635	0.0025498003728391533	333	73260	155	static	NA	NA	NA
AT1G72140	3	2.5938538241915516	157	0.8013932222309798	0.03610856943530964	481	75517	156	static	NPF5.12	NA	NA
AT5G27370	1	1.952664257667983	325	5.392933473969984	4.199386533527841e-5	233.5	75887.5	157	up	DMP10	DUF679 domain membrane protein 10	NA
AT1G16390	4	3.068483866292369	90	0.13448399711887213	0.4954800634072847	845.5	76095	158	static	ATOCT3	organic cation/carnitine transporter 3	OCT3--organic cation/carnitine transporter 3
AT5G03700	5	2.2635388700083445	216	0.5085007157262588	0.004890424413737883	357	77112	159	static	NA	NA	NA
AT2G43050	3	0.9434436269647132	1288	3.6101913329520854	2.593090498437938e-16	60	77280	160	up	ATPMEPCRD	NA	NA
AT1G68170	1	1.338916478767838	746	1.878508791137617	4.263467962198347e-10	105	78330	161	up	UMAMIT23	Usually multiple acids move in and out Transporters 23	NA
AT3G17611	2	1.6469849832170307	496	1.0597101595184093	2.844648527069377e-7	158	78368	162	up	ATRBL10	RHOMBOID-like protein 10	ATRBL14--RHOMBOID-like protein 14, RBL10--RHOMBOID-like protein 10, RBL14--RHOMBOID-like protein 14
AT5G05180	1	0.9950093842300789	1193	1.2597219694775545	1.2286677366091122e-14	66	78738	163	up	NA	NA	NA
AT1G30620	3	1.7268707562416195	443	1.2588444982271367	1.6676320329939064e-6	178	78854	164	up	HSR8	HIGH SUGAR RESPONSE8	MUR4--MURUS 4, UXE1--UDP-D-XYLOSE 4-EPIMERASE 1
AT1G69850	5	1.926386889615906	342	1.103684288614482	4.199386533527841e-5	233.5	79857	165	up	AIT1	ABA-importing transporter 1	AtNPF4.6--NA, ATNRT1:2--nitrate transporter 1:2, NPF4.6--NRT1/ PTR family 4.6, NRT1.2--NA, NRT1:2--nitrate transporter 1:2, NTL1--NA
AT2G45910	2	2.1065348598091846	251	0.7911605667766062	0.0019675541574401775	321	80571	166	static	NA	NA	NA
AT3G48350	3	2.059681588783685	274	1.7014265427806974	0.0010273065477865314	300	82200	167	up	CEP3	cysteine endopeptidase 3	NA
AT5G09440	6	1.8060678165965387	404	1.7886940635930093	1.383315348083616e-5	210	84840	168	up	EXL4	EXORDIUM like 4	NA
AT1G13510	2	2.064606517309667	268	1.2543552371137132	0.0017670385444231726	317	84956	169	up	NA	NA	NA
AT1G06080	2	2.298757948967987	207	1.8038669734013506	0.012096003389436574	418	86526	170	up	ADS1	delta 9 desaturase 1	AtADS1--NA
AT5G07500	2	0.9519211318413006	1269	3.427455863703753	4.656563368604939e-14	69	87561	171	up	AtTZF6	NA	PEI1--NA, TZF6--Tandem CCCH Zinc Finger protein 6
AT4G26950	2	1.8199563072617047	393	2.1398290394350257	3.344263393501415e-5	228	89604	172	up	NA	NA	NA
AT4G23000	3	1.8350765616105653	380	0.9561589120473603	4.860506759949915e-5	237	90060	173	static	NA	NA	NA
AT1G04150	2	1.5256901759363384	588	1.6063957043086248	2.09061775946491e-7	154	90552	174	up	MCTP10	multiple C2 domain and transmembrane region protein 10	NA
AT4G13840	1	0.5197978319263572	2517	1.7250380390492124	6.319751640713763e-23	36	90612	175	up	CER26	ECERIFERUM 26	NA
AT1G11330	5	2.0321068661917283	282	1.1272571676283922	0.0022070990173231973	326.5	92073	176	up	RDA2	resistant to DFPM inhibition of ABA signaling 2	SD1-13--S Domain1 13
AT2G25150	2	1.9295708129818065	341	2.49467759487608	2.866645209758773e-4	271	92411	177	up	NA	NA	NA
AT5G27630	1	1.4376090866016173	657	2.249588073003707	8.513233681964208e-8	141	92637	178	up	ACBP5	acyl-CoA binding protein 5	AtACBP5--NA
AT4G25980	2	2.176398980560532	231	0.7007659631224874	0.010912491481953149	404	93324	179	static	NA	NA	NA
AT3G12730	1	1.4013230426909373	687	1.4712087931799718	6.128208182421826e-8	136	93432	180	up	NA	NA	NA
AT1G68735	1	1.1701784904594923	917	2.709143977564855	3.842284936773413e-10	102.5	93992.5	181	up	NA	NA	NA
AT4G18290	1	0.13896730018973097	4721	2.840719428668386	5.046501372669163e-30	21	99141	182	up	KAT2	potassium channel in Arabidopsis thaliana 2	NA
AT2G46660	4	0.4896070315736141	2618	3.821741291236694	1.9739572107498745e-22	38	99484	183	up	CYP78A6	cytochrome P450, family 78, subfamily A, polypeptide 6	EOD3--enhancer of da1-1
AT1G09723	1	1.5382719492780454	576	2.7162809642039076	1.4111073778917786e-6	173.5	99936	184	up	NA	NA	NA
AT1G05473	5	4.32733162452052	20	-0.0056485088870880705	0.9999650917215911	5030.5	100610	185	static	NA	NA	NA
AT2G46920	2	2.1396206623436536	240	0.6634886914379791	0.013714758576636463	420.5	100920	186	static	POL	poltergeist	NA
AT1G75590	6	0.9612947690241679	1249	3.600215600481103	9.420484048705044e-13	81	101169	187	up	SAUR52	SMALL AUXIN UPREGULATED RNA 52	NA
AT5G44260	3	1.5818979463147511	547	1.7514632871623463	3.57307429687313e-6	185	101195	188	up	AtTZF5	NA	TZF5--Tandem CCCH Zinc Finger protein 5
AT5G51670	3	2.939946489939945	107	0.019217086877866406	0.7045491510912774	960	102720	189	static	NA	NA	NA
AT2G44670	3	2.996273648334007	97	0.04863171116331256	0.8976543923593606	1084.5	105196.5	190	static	NA	NA	NA
AT3G61380	2	2.1041934893491296	253	0.7382149505398223	0.014287628862300467	422	106766	191	static	TRM14	TON1 Recruiting Motif 14	NA
AT1G08100	3	1.5107572753558092	598	3.6407680218974576	2.1037061388253823e-6	179	107042	192	up	ACH2	NA	ATNRT2.2--NITRATE TRANSPORTER 2.2, NRT2.2--nitrate transporter 2.2, NRT2;2AT--NA
AT5G16200	2	1.5491221614858903	568	1.7354630502011723	5.15138481349615e-6	192	109056	193	up	NA	NA	NA
AT1G14360	4	2.5755104352824594	162	0.08008989374064991	0.22089877466169247	677.5	109755	194	static	ATUTR3	NA	UTR3--UDP-galactose transporter 3
AT1G23040	5	1.6397289576339336	502	1.22100740523877	2.0495274484358768e-5	219	109938	195	up	NA	NA	NA
AT3G15170	3	1.9585301184182415	319	0.759788492278846	0.0034936041675852143	345	110055	196	static	ANAC054	Arabidopsis NAC domain containing protein 54	ATNAC1--NA, CUC1--CUP-SHAPED COTYLEDON1
AT1G14520	3	1.937734468046118	334	1.2300232492417964	0.0024764169558780216	330	110220	197	up	MIOX1	myo-inositol oxygenase 1	NA
AT1G06520	3	2.0430113547870734	280	2.0383302457872623	0.010052836004677653	397	111160	198	up	ATGPAT1	GLYCEROL-3-PHOSPHATE sn-2-ACYLTRANSFERASE 1	GPAT1--GLYCEROL-3-PHOSPHATE sn-2-ACYLTRANSFERASE 1, sn-2-GPAT1--GLYCEROL-3-PHOSPHATE sn-2-ACYLTRANSFERASE 1
AT1G02050	2	1.3924724316926864	694	1.4397962131050481	4.589553693176224e-7	163	113122	199	up	LAP6	LESS ADHESIVE POLLEN 6	PKSA--polyketide synthase A
AT4G03060	2	0.8794333519055684	1436	4.207717153844423	6.478601277825882e-13	79	113444	200	up	AOP2	alkenyl hydroxalkyl producing 2	NA
AT1G18100	1	1.0756802735845983	1040	2.414368162545724	6.66526701648967e-10	110	114400	201	up	E12A11	NA	MFT--MOTHER OF FT AND TFL1
AT4G25780	1	2.129926195472342	242	1.0310143866478965	0.030303484328768896	475	114950	202	up	AtCAPE2	NA	NA
AT5G03760	4	1.7060800938433973	456	2.3090591739545325	1.630162248760101e-4	256	116736	203	up	ATCSLA09	NA	ATCSLA9--NA, CSLA09--NA, CSLA9--CELLULOSE SYNTHASE LIKE A9, RAT4--RESISTANT TO AGROBACTERIUM TRANSFORMATION 4
AT4G22940	1	1.9234081454126588	345	0.9388382164221629	0.003347490755041811	342	117990	204	static	NA	NA	NA
AT4G16563	4	4.0619222451282955	24	-7.267057993318037e-4	0.9999650917215911	5030.5	120732	205	static	NA	NA	NA
AT4G10380	4	1.6673123231136509	478	0.985224443274099	1.349391598057604e-4	253	120934	206	static	AtNIP5;1	NA	NIP5;1--NOD26-like intrinsic protein 5;1, NLM6--NOD26-LIKE MIP 6, NLM8--NOD26-LIKE MIP 8
AT1G04160	2	1.266429738976929	824	0.9154337415071178	1.2573252624526104e-7	148	121952	207	static	ATXIB	ARABIDOPSIS THALIANA MYOSIN XI B	XI-8--MYOSIN XI-8, XI-B--MYOSIN XI B, XIB--myosin XI B
AT2G04500	2	1.8034602677551492	407	0.6486197759909536	0.0010616561894648381	301	122507	208	static	NA	NA	NA
AT3G61150	5	1.9372571753534873	335	0.448392011255433	0.007068357296920152	372.5	124787.5	209	static	HD-GL2-1	HOMEODOMAIN-GLABRA2 1	HDG1--homeodomain GLABROUS 1
AT2G45430	3	4.0428664735196405	25	2.6040041036153033e-4	0.9999650917215911	5030.5	125762.5	210	static	AHL22	AT-hook motif nuclear-localized protein 22	NA
AT3G21380	3	2.8122517239122335	128	0.088891650522534435	0.7786746585060013	1001	128128	211	static	NA	NA	NA
AT5G60220	1	1.0195040605510481	1141	2.495610461722441	1.2900603090504441e-9	113	128933	212	up	TET4	tetraspanin4	NA
AT2G08790	2	2.1274786030747617	244	0.810943961599451	0.0641770299374452	530	129320	213	static	NA	NA	NA
AT4G27290	4	0.6920740660437931	1992	1.3990024667203171	1.1417315882248729e-14	65	129480	214	up	NA	NA	NA
AT3G28153	3	0.3987825305411998	2966	3.728929237008154	6.505312102419923e-21	44	130504	215	up	NA	NA	NA
AT4G37520	4	1.7169004324822283	445	1.9836625042882818	8.904144047923347e-4	295	131275	216	up	NA	NA	NA
AT2G42620	4	2.6463211125788977	147	0.044620268296911805	0.5998410380940468	896	131712	217	static	AtMAX2	NA	MAX2--MORE AXILLARY BRANCHES 2, ORE9--ORESARA 9, PPS--PLEIOTROPIC PHOTOSIGNALING
AT4G16380	2	2.3492602117153036	196	0.06625416175855747	0.22978867575187312	684	134064	218	static	NA	NA	NA
AT1G73390	2	2.3631863142009975	190	0.16310983363009415	0.2600121474935687	707	134330	219	static	NA	NA	NA
AT2G34925	2	0.857704804735405	1498	2.5985675379863418	3.14164715919065e-11	90	134820	220	up	CLE42	CLAVATA3/ESR-RELATED 42	NA
AT5G19890	1	1.3509829177985295	741	3.891242315122346	4.027287313819524e-6	187	138567	221	up	NA	NA	NA
AT1G76800	1	0.3032574451936362	3443	3.2896461764269693	8.658776402333037e-22	41	141163	222	up	AtVTL2	NA	VTL2--Vacuolar Iron Transporter-Like 2
AT4G16740	2	1.6012197486483184	529	4.757874410387454	2.482097087816254e-4	267	141243	223	up	ATTPS03	terpene synthase 03	TPS03--terpene synthase 03
AT1G29290	4	1.9679187456983962	314	0.909825707794251	0.019979197178857665	451	141614	224	static	NA	NA	NA
AT2G21770	1	0.9680263197865013	1238	1.6972200709752825	1.4987141971928978e-9	115	142370	225	up	CESA09	NA	CESA9--cellulose synthase A9
AT2G47260	5	2.7740110592978517	132	0.02283613272076904	0.8976543923593606	1084.5	143154	226	static	ATWRKY23	WRKY DNA-BINDING PROTEIN 23	WRKY23--WRKY DNA-binding protein 23
AT5G22390	1	1.6622086948537225	481	1.9499006690209175	9.627749647878394e-4	298	143338	227	up	NA	NA	NA
AT3G29370	3	1.830796858254458	385	1.3967731072600071	0.007068357296920152	372.5	143412.5	228	up	P1R3	P1R3	NA
AT1G75295	2	1.506311254839665	602	1.9362706935657408	7.543375851817136e-5	245	147490	229	up	NA	NA	NA
AT5G64530	2	0.8759579062216207	1446	2.173926305340099	3.842284936773413e-10	102.5	148215	230	up	ANAC104	Arabidopsis NAC domain containing protein 104	XND1--xylem NAC domain 1
AT5G09605	3	4.689499563598931	13	0.014159994345163527	NA	11644	151372	231	static	NA	NA	NA
AT4G37553	7	2.3389305269926615	199	0.1527713121507925	0.3600993010671098	762	151638	232	static	NA	NA	NA
AT1G13590	1	1.7548560968401659	430	1.0757601461141055	0.0047189022939916675	355	152650	233	up	ATPSK1	phytosulfokine 1 precursor	PSK1--phytosulfokine 1 precursor
AT3G55700	1	1.7109760728302623	452	1.4429245508437192	0.003407351475461088	344	155488	234	up	NA	NA	NA
AT5G66580	4	3.9456956955752225	31	2.4012491613616222e-4	0.9999650917215911	5030.5	155945.5	235	static	NA	NA	NA
AT1G73680	3	1.090606537007255	1017	2.0602370739866376	2.1850928755523907e-7	155	157635	236	up	ALPHA DOX2	alpha dioxygenase	alpha-DOX2--alpha-dioxygenase 2
AT1G33060	1	0.9937706411262287	1195	1.0970008483673024	4.083134934976915e-8	132	157740	237	up	ANAC014	NAC 014	NAC014--NAC 014
AT1G19840	2	0.934360458598704	1313	1.8758929440380254	6.4386318412141176e-9	121	158873	238	up	SAUR53	SMALL AUXIN UPREGULATED RNA 53	NA
AT1G69490	2	1.35366625835532	737	1.9253007105375874	1.987308451014085e-5	218	160666	239	up	ANAC029	Arabidopsis NAC domain containing protein 29	ATNAP--NAC-LIKE, ACTIVATED BY AP3/PI, NAP--NAC-like, activated by AP3/PI
AT1G61260	5	1.9548931586206593	324	0.42772751415752214	0.04506450873500821	498	161352	240	static	NA	NA	NA
AT1G27740	3	1.855089528160829	372	1.1091941705717703	0.017579125613781256	437	162564	241	up	RSL4	root hair defective 6-like 4	NA
AT1G07440	5	1.2545527236846616	836	1.476958279567282	5.450112057716456e-6	196	163856	242	up	NA	NA	NA
AT5G46330	2	2.352906323002724	193	0.08376160283843431	0.5095152774117967	851.5	164339.5	243	static	FLS2	FLAGELLIN-SENSITIVE 2	NA
AT5G45880	1	1.5573118775089603	564	3.0175608430962724	6.696439583140429e-4	292	164688	244	up	NA	NA	NA
AT3G26790	1	1.7733960183843374	421	1.2175766199751874	0.00950684221305843	391.5	164821.5	245	up	FUS3	FUSCA3	NA
AT3G05150	1	1.99797570780749	296	0.43601073347524033	0.09242051826202934	562	166352	246	static	NA	NA	NA
AT3G04170	3	1.6374290777410614	503	2.9076512670010546	0.0030060291520650167	339	170517	247	up	NA	NA	NA
AT4G24120	3	1.1961927901176244	878	1.3248707402916275	5.314692327788159e-6	195	171210	248	up	ATYSL1	YELLOW STRIPE LIKE 1	YSL1--YELLOW STRIPE like 1
AT4G26940	2	1.4423382243290481	653	0.7549369143442023	2.0905986381408452e-4	263	171739	249	static	NA	NA	NA
AT1G67050	2	1.2810276073567706	812	1.3740268967696256	1.6634902009778353e-5	214	173768	250	up	NA	NA	NA
AT3G29030	3	1.9570047298592563	320	0.545851963173931	0.07910146474756181	549	175680	251	static	ATEXP5	ARABIDOPSIS THALIANA EXPANSIN 5	ATEXPA5--ARABIDOPSIS THALIANA EXPANSIN A5, ATHEXP ALPHA 1.4--NA, EXP5--EXPANSIN 5, EXPA5--expansin A5
AT5G38750	3	1.0650052128649055	1061	3.2896926834948874	8.820179779027889e-7	168	178248	252	up	NA	NA	NA
AT3G11410	8	2.1959891145298727	225	0.11074770791578949	0.418574859731926	793	178425	253	static	AHG3	ABA-HYPERSENSITIVE GERMINATION 3	ATPP2CA--ARABIDOPSIS THALIANA PROTEIN PHOSPHATASE 2CA, PP2CA--protein phosphatase 2CA
AT4G19030	2	2.118585382239929	247	0.17477435534663233	0.2996094366098347	725	179075	254	static	AT-NLM1	NA	ATNLM1--NOD26-LIKE MAJOR INTRINSIC PROTEIN 1, NIP1;1--NOD26-LIKE INTRINSIC PROTEIN 1;1, NLM1--NOD26-like major intrinsic protein 1
AT5G60300	2	2.5134981409572834	176	0.026872187933343852	0.7990100357042647	1023.5	180136	255	static	DORN1	Does not Respond to Nucleotides 1	LecRK-I.9--L-type lectin receptor kinase I.9, P2K1--NA
AT1G04250	5	1.947291349381458	330	0.3785586587613957	0.07813262908304275	546.5	180345	256	static	AtIAA17	NA	AXR3--AUXIN RESISTANT 3, IAA17--indole-3-acetic acid inducible 17
AT4G00730	6	2.027393997678763	284	0.053382823969735226	0.16791860894246777	643	182612	257	static	AHDP	ARABIDOPSIS THALIANA HOMEODOMAIN PROTEIN	ANL2--ANTHOCYANINLESS 2
AT1G15950	3	1.9551754133677985	323	0.14289148980153757	0.09743366498268974	573	185079	258	static	ATCCR1	NA	CCR1--cinnamoyl coa reductase 1, IRX4--IRREGULAR XYLEM 4
AT5G05805	3	2.5324676337153065	170	0.09417838329590353	0.9110879019409648	1090	185300	259	static	NA	NA	NA
AT2G29750	1	1.3023579211949459	787	1.3144444980811638	4.8146988915298e-5	236	185732	260	up	UGT71C1	UDP-glucosyl transferase 71C1	NA
AT2G22240	3	1.3686392800914866	718	1.245925107587508	1.7990971688062606e-4	259	185962	261	up	ATIPS2	INOSITOL 3-PHOSPHATE SYNTHASE 2	ATMIPS2--MYO-INOSITOL-1-PHOSTPATE SYNTHASE 2, MIPS2--myo-inositol-1-phosphate synthase 2
AT3G04730	4	3.741459299399538	37	0.0029710739993589444	0.9999650917215911	5030.5	186128.5	262	static	IAA16	indoleacetic acid-induced protein 16	NA
AT4G21410	2	1.3361528072141209	752	0.980505702120458	9.411630735487617e-5	248	186496	263	static	CRK29	cysteine-rich RLK (RECEPTOR-like protein kinase) 29	NA
AT1G17970	1	1.08508519339221	1025	1.171274692508213	4.017808848579021e-6	186	190650	264	up	NA	NA	NA
AT1G48990	2	1.8836139886862724	359	0.7864765119916068	0.06503212070737954	532	190988	265	static	NA	NA	NA
AT3G13682	6	3.650252083398898	38	0.0030243798108914527	0.9999650917215911	5030.5	191159	266	static	LDL2	LSD1-like2	NA
AT2G24800	1	1.4806664711783455	619	2.4482708790988186	0.0016785261825022003	314	194366	267	up	NA	NA	NA
AT1G07430	5	1.6694275762388358	477	1.9839907235259218	0.01140063608336755	409.5	195331.5	268	up	AIP1	AKT1 interacting protein phosphatase 1	AtAIP1--NA, HAI2--highly ABA-induced PP2C gene 2, HON--HONSU (Korean for abnormal drowsiness)
AT1G08930	5	3.643220430367068	39	0.019013357204993003	0.9999650917215911	5030.5	196189.5	269	static	ERD6	EARLY RESPONSE TO DEHYDRATION 6	NA
AT1G07273	1	1.949030329272346	327	0.6613937717380857	0.12439708557845981	600	196200	270	static	NA	NA	NA
AT2G38180	2	1.5435695124600162	573	0.854261860768543	0.003671608769741082	347	198831	271	static	NA	NA	NA
AT5G58650	7	3.6398529591026034	40	0.0178727110246741	0.9999650917215911	5030.5	201220	272	static	PSY1	plant peptide containing sulfated tyrosine 1	NA
AT4G36700	1	1.3332095497104755	757	2.8275306762572185	2.1711073160944006e-4	266	201362	273	up	NA	NA	NA
AT3G21352	4	0.7711201112695463	1734	2.432494124317253	2.289131121652556e-9	117	202878	274	up	NA	NA	NA
AT2G44460	1	1.460244753682046	638	2.2016635321256426	0.0018281244225944438	318	202884	275	up	BGLU28	beta glucosidase 28	NA
AT5G38740	3	1.9787313078125626	307	0.40508853609402484	0.197281493890508	664	203848	276	static	AGL77	AGAMOUS-like 77	NA
AT4G37640	3	2.0543484761950612	276	0.09735594523139234	0.32616150352843415	741	204516	277	static	ACA2	calcium ATPase 2	NA
AT3G29032	3	2.0115179022823275	292	0.3751872631092132	0.2568342468618759	702	204984	278	static	NA	NA	NA
AT5G11530	4	3.6272776730774607	41	0.0013639750638354434	0.9999650917215911	5030.5	206250.5	279	static	EMF1	embryonic flower 1	NA
AT3G57620	1	0.5193234064814866	2518	6.609449033712494	9.543180916691412e-13	82	206476	280	up	NA	NA	NA
AT2G21650	2	1.5413583577838283	574	1.5086257434000077	0.005485889025420954	360	206640	281	up	ATRL2	ARABIDOPSIS RAD-LIKE 2	MEE3--MATERNAL EFFECT EMBRYO ARREST 3, RSM1--RADIALIS-LIKE SANT/MYB 1
AT5G55630	3	1.71077439224945	453	0.41262704331411393	0.022201401156785542	460	208380	282	static	ATKCO1	NA	ATTPK1--TANDEM PORE K+ CHANNEL 1, KCO1--CA2+ ACTIVATED OUTWARD RECTIFYING K+ CHANNEL 1, KCO1--TWO PORE K CHANNEL, TPK1--TWO PORE K CHANNEL 1
AT4G18210	2	1.1952780254593156	880	1.8552776721135245	5.4393877135202835e-5	240	211200	283	up	ATPUP10	purine permease 10	PUP10--purine permease 10
AT1G04650	3	1.5876303637958646	543	1.0261114125497894	0.009293232148779548	389	211227	284	up	FLIP	FIDGETIN-LIKE-1 INTERACTING PROTEIN	NA
AT4G00270	1	0.1928608717967954	4156	1.5165155021970362	3.743858893931714e-18	51	211956	285	up	GeBP	GL1 enhancer binding protein	STKR1--STOREKEEPER RELATED 1
AT3G52950	1	1.3703348737932817	715	0.6331132640838817	9.62257543566297e-4	297	212355	286	static	NA	NA	NA
AT3G09520	1	1.0692176266399838	1048	1.0609509919535192	8.770598537231748e-6	204	213792	287	up	ATEXO70H4	exocyst subunit exo70 family protein H4	EXO70H4--exocyst subunit exo70 family protein H4
AT4G30070	6	1.5611151177271443	563	1.5085716719447735	0.008074220166857294	381	214503	288	up	LCR59	low-molecular-weight cysteine-rich 59	NA
AT1G31355	3	1.2955490452132996	795	0.6821259507899443	2.672514463948919e-4	270	214650	289	static	NA	NA	NA
AT2G08950	5	3.59830152405054	43	0.016454204615685888	0.9999650917215911	5030.5	216311.5	290	static	NA	NA	NA
AT1G66160	2	2.0234142449726384	287	0.11136091642150252	0.34533255111145533	756	216972	291	static	ATCMPG1	NA	CMPG1--CYS, MET, PRO, and GLY protein 1
AT5G35870	2	0.8368248604439437	1555	4.581603641337179	6.66093895252728e-8	140	217700	292	up	NA	NA	NA
AT1G78080	10	1.064692495559367	1062	1.0794619420234	8.817002783474223e-6	205	217710	293	up	AtWIND1	NA	RAP2.4--related to AP2 4, WIND1--wound induced dedifferentiation 1
AT5G41761	1	0.5165682902633865	2525	3.4104443018532247	1.096359230033581e-11	87	219675	294	up	NA	NA	NA
AT2G31985	2	1.3300977745279943	762	1.406034237291963	6.249684314088603e-4	289	220218	295	up	NA	NA	NA
AT1G17150	1	1.7063100551311825	455	1.4540997699776221	0.037256698594828934	484	220220	296	up	NA	NA	NA
AT3G58800	3	1.578569408494739	549	1.020859601978645	0.01074364454566485	402	220698	297	up	NA	NA	NA
AT4G06280	2	4.337143917106864	19	0	NA	11644	221236	298	static	NA	NA	NA
AT5G57123	3	1.4593004094734543	639	1.609533962109421	0.00398072846343415	350	223650	299	up	NA	NA	NA
AT3G53550	3	1.8450647301391874	375	0.7091067699098246	0.11714746925134602	596.5	223687.5	300	static	NA	NA	NA
AT4G12450	1	0.47471112778000274	2668	2.448090265797628	2.307612787110392e-12	84	224112	301	up	NA	NA	NA
AT4G30270	4	1.6784936228691512	471	0.5075212467891017	0.03718934608556071	482	227022	302	static	MERI-5	MERISTEM 5	MERI5B--meristem-5, SEN4--SENESCENCE 4, XTH24--xyloglucan endotransglucosylase/hydrolase 24
AT5G55250	1	1.815610101004333	395	0.5046531103545652	0.10130243347092992	575.5	227322.5	303	static	AtIAMT1	NA	IAMT1--IAA carboxylmethyltransferase 1
AT4G31820	2	0.5181113076057334	2521	0.9699580513321602	3.542569464063901e-11	91	229411	304	static	ENP	ENHANCER OF PINOID	MAB4--MACCHI-BOU 4, NPY1--NAKED PINS IN YUC MUTANTS 1
AT1G22570	3	1.4633655859313586	634	1.0879274820782758	0.00659693075062377	367	232678	305	up	NA	NA	NA
AT1G70210	2	1.1423983885044144	956	0.738496767596921	7.270812189950765e-5	244	233264	306	static	ATCYCD1;1	NA	CYCD1;1--CYCLIN D1;1
AT4G33560	2	1.0606622526497551	1071	1.31306661870622	2.6545748902084e-5	220	235620	307	up	WIP5	Wound-induced polypeptide 5	NA
AT4G39130	2	1.4061072648865551	682	2.603368862963571	0.0038073422672409048	348	237336	308	up	NA	NA	NA
AT5G04405	2	1.7830559153329868	416	0.7804334291380534	0.09690929622819586	571	237536	309	static	NA	NA	NA
AT1G19180	5	3.543535401649329	48	0.0015407414798023606	0.9999650917215911	5030.5	241464	310	static	AtJAZ1	NA	JAZ1--jasmonate-zim-domain protein 1, TIFY10A--NA
AT3G09220	2	1.4011077323334034	688	2.1070193601572926	0.004040157380116341	351.5	241832	311	up	LAC7	laccase 7	NA
AT5G13330	4	0.2340392806570058	3822	1.7895362167171702	4.862695189373606e-15	64	244608	312	up	Rap2.6L	related to AP2 6l	NA
AT1G74675	3	1.5297457255757403	583	2.2613217203308604	0.013714758576636463	420.5	245151.5	313	up	NA	NA	NA
AT3G05980	2	2.0114416470557046	293	0.13394586420816243	0.4888915860195034	841	246413	314	static	NA	NA	NA
AT3G60286	3	1.2228913757696427	862	1.1304849888090935	7.789080160370571e-4	293	252566	315	up	NA	NA	NA
AT1G53680	2	1.4732001167106987	625	0.872623320610329	0.011653752625635934	412	257500	316	static	ATGSTU28	glutathione S-transferase TAU 28	GSTU28--glutathione S-transferase TAU 28
AT3G55100	2	2.1090155904334833	250	0.09151094592947243	0.8094469734398302	1032	258000	317	static	ABCG17	ATP-binding cassette G17	NA
AT3G45260	3	1.6019934915503808	527	0.7793071981169027	0.04034542876577047	492	259284	318	static	BIB	BALDIBIS	NA
AT3G59900	3	0.7710260544607676	1737	1.2843211012802662	1.8547560961738884e-7	151	262287	319	up	ARGOS	AUXIN-REGULATED GENE INVOLVED IN ORGAN SIZE	NA
AT4G11800	1	0.8789671828984649	1438	0.6653834441832588	3.3651190584598128e-6	183	263154	320	static	NA	NA	NA
AT4G25770	1	1.7085866797287173	454	0.17889117661349085	0.1046158761429645	584	265136	321	static	NA	NA	NA
AT3G23740	3	3.496130558436369	53	-2.2903548446748516e-4	0.9999650917215911	5030.5	266616.5	322	static	NA	NA	NA
AT1G29680	1	1.3849562835060476	697	1.2565217135549414	0.008658688884671473	386	269042	323	up	NA	NA	NA
AT4G27130	5	1.8294451701662335	387	0.02666670009438741	0.25351141601015853	698	270126	324	static	NA	NA	NA
AT1G48480	2	1.9403400017318335	333	0.04078428217517729	0.45214091925602273	812	270396	325	static	RKL1	receptor-like kinase 1	NA
AT5G44255	3	1.4789992410034807	622	1.7491936252800018	0.016517071649806637	435	270570	326	up	NA	NA	NA
AT5G24910	1	1.1194633150922197	980	1.2907230837204198	3.981159288696594e-4	278	272440	327	up	CYP714A1	cytochrome P450, family 714, subfamily A, polypeptide 1	ELA1--EUI-like p450 A1
AT3G13690	6	2.122857366021665	246	0.02628897931108763	0.9270070998129935	1110	273060	328	static	NA	NA	NA
AT5G65980	2	1.7370794112287198	440	0.3449696423174156	0.1553670153496775	625	275000	329	static	PILS7	PIN-LIKES 7	NA
AT4G23060	3	0.8682955859920475	1465	1.1064031197733344	4.201548272904624e-6	188	275420	330	up	IQD22	IQ-domain 22	NA
AT3G43430	3	1.6496026456808288	492	0.3982618480736283	0.09128342591877628	561	276012	331	static	NA	NA	NA
AT3G10720	3	1.9850263991149042	305	0.0867893035790014	0.618238464815358	909	277245	332	static	NA	NA	NA
AT3G62040	1	1.3119455599208225	777	1.1703897478800742	0.00540796418618056	359	278943	333	up	NA	NA	NA
AT4G24780	1	1.820472751052315	392	0.13184602451128044	0.2881507191734516	715.5	280476	334	static	PLL19	NA	NA
AT2G01420	7	1.4991918648928142	611	0.6673107915826548	0.024009366553754463	465	284115	335	static	ATPIN4	ARABIDOPSIS PIN-FORMED 4	PIN4--PIN-FORMED 4
AT5G19230	5	3.4289585209230795	57	0.0027341966515880313	0.9999650917215911	5030.5	286738.5	336	static	NA	NA	NA
AT1G69530	4	0.9277230368385471	1325	1.5773953967064287	1.9091667952729132e-5	217	287525	337	up	AT-EXP1	NA	ATEXP1--NA, ATEXPA1--expansin A1, ATHEXP ALPHA 1.2--NA, EXP1--EXPANSIN 1, EXPA1--expansin A1
AT5G22890	2	1.5161951574790962	594	0.9471296966624779	0.03805117311891257	486	288684	338	static	STOP2	sensitive to proton rhizotoxicity 2	NA
AT2G36890	1	0.8446350935361758	1535	1.3766329918555145	4.581320079024197e-6	189	290115	339	up	ATMYB38	MYB DOMAIN PROTEIN 38	BIT1--BLUE INSENSITIVE TRAIT 1, MYB38--MYB DOMAIN PROTEIN 38, RAX2--REGULATOR OF AXILLARY MERISTEMS 2
AT2G08675	4	3.4154319926955434	58	0.05408798454791205	0.9999650917215911	5030.5	291769	340	static	NA	NA	NA
AT1G35560	3	1.7688586141626703	423	0.13235874117064478	0.25107782786019567	693.5	293350.5	341	static	AtTCP23	NA	TCP23--TCP domain protein 23
AT1G74710	1	0.1965505244591382	4119	1.849823336072591	1.159818769447294e-13	71.5	294508.5	342	up	ATICS1	ARABIDOPSIS ISOCHORISMATE SYNTHASE 1	EDS16--ENHANCED DISEASE SUSCEPTIBILITY TO ERYSIPHE ORONTII 16, ICS1--ISOCHORISMATE SYNTHASE 1, SID2--SALICYLIC ACID INDUCTION DEFICIENT 2
AT4G37300	2	1.3739610933108124	712	0.72344985185199	0.011984102941413385	417	296904	343	static	MEE59	maternal effect embryo arrest 59	NA
AT4G28190	2	0.5937476748954829	2282	1.0901991157072073	2.3652577799098646e-8	131	298942	344	up	ULT	ULTRAPETALA	ULT1--ULTRAPETALA1
AT3G13980	3	1.1556425465531663	938	1.8244361361998835	0.0018375815506351692	319	299222	345	up	BG4	BIG GRAIN 4	NA
AT3G53250	2	1.4727527467869215	627	1.4058057829514905	0.03286263213693341	478	299706	346	up	SAUR57	SMALL AUXIN UPREGULATED RNA 57	NA
AT3G22550	3	1.3171201439062254	773	1.3583484771677072	0.008894325844273084	388	299924	347	up	NA	NA	NA
AT5G22470	1	2.0626124463139988	271	0.08814398091140668	0.9250116693555377	1107	299997	348	static	AtPARP3	NA	PARP3--Poly(ADP-Ribose) Polymerase 3
AT5G45340	3	1.1146173167926465	986	0.8994558173258248	0.0012222748621033435	305	300730	349	static	CYP707A3	cytochrome P450, family 707, subfamily A, polypeptide 3	NA
AT3G02775	4	1.7143390793775213	447	0.3349375731587242	0.21238645269114695	673	300831	350	static	NA	NA	NA
AT5G38160	1	1.5046175991581339	606	1.1126318818519305	0.043238743865684735	496.5	300879	351	up	NA	NA	NA
AT5G38620	1	0.7970547763251163	1654	4.128234616087283	3.1211816175581346e-6	182	301028	352	up	AGL73	agamous-like 73	NA
AT1G07150	5	1.6569953128527943	484	0.09210378082822325	0.15033595384378862	622	301048	353	static	MAPKKK13	mitogen-activated protein kinase kinase kinase 13	NA
AT5G36910	3	1.7950804357016634	411	0.1841434823840356	0.32030938874578657	733.5	301468.5	354	static	THI2.2	thionin 2.2	NA
AT2G36210	1	0.9851015579239033	1209	2.25343731853029	1.2704098845860636e-4	252	304668	355	up	SAUR45	SMALL AUXIN UPREGULATED RNA 45	NA
AT4G16560	4	0.9485070053803655	1278	3.349039370884462	6.926937559928975e-5	241	307998	356	up	NA	NA	NA
AT2G40540	2	1.7925791068781334	413	0.06558218241677126	0.33897517705979857	747	308511	357	static	ATKT2	NA	ATKUP2--NA, KT2--potassium transporter 2, KUP2--NA, SHY3--NA, TRK2--NA
AT5G55930	5	1.4166835741797865	674	0.4616390034848892	0.022102732720567606	458	308692	358	static	ATOPT1	ARABIDOPSIS THALIANA OLIGOPEPTIDE TRANSPORTER 1	OPT1--oligopeptide transporter 1
AT1G58265	1	1.767000529454665	424	0.28581706946036894	0.33897517705979857	747	316728	359	static	NA	NA	NA
AT4G31550	5	3.3419731095316885	63	0.002822838173979214	0.9999650917215911	5030.5	316921.5	360	static	ATWRKY11	NA	WRKY11--WRKY DNA-binding protein 11
AT4G08620	2	1.3699683342165527	716	1.3192960550355164	0.01918161174698888	443	317188	361	up	SULTR1;1	sulphate transporter 1;1	NA
AT2G34920	2	0.6671739186864619	2066	1.3605355852273688	2.2533322295033408e-7	156	322296	362	up	EDA18	embryo sac development arrest 18	NA
AT3G05830	4	1.509237461044213	599	0.2111172834574243	0.07329036047950951	541	324059	363	static	AtNEAP1	NA	NA
AT5G20670	2	0.48497516661597684	2635	3.4098534723031997	1.1650162108415743e-8	123	324105	364	up	NA	NA	NA
AT3G12203	1	0.5931722413990199	2283	1.7894922866006404	9.058700527764428e-8	142	324186	365	up	scpl17	serine carboxypeptidase-like 17	NA
AT4G23720	2	1.3365606552983278	751	1.2956347380326816	0.016310089850577764	433	325183	366	up	NA	NA	NA
AT3G47830	2	1.7755944196332738	418	0.1003866924148728	0.3939256328207139	780	326040	367	static	NA	NA	NA
AT1G02890	2	1.1048857812779203	1001	0.8106693902080897	0.0022665826303330354	328	328328	368	static	NA	NA	NA
AT1G67070	4	1.1980860475074746	874	1.0450889850087792	0.007254126682093129	376.5	329061	369	up	DIN9	DARK INDUCIBLE 9	PMI2--PHOSPHOMANNOSE ISOMERASE 2
AT2G14560	2	0.8273864564046326	1577	6.022147759507882	1.3591433903126026e-5	209	329593	370	up	LURP1	LATE UPREGULATED IN RESPONSE TO HYALOPERONOSPORA PARASITICA	NA
AT1G55550	1	0.5407897990841973	2447	2.329109582084993	6.137742130312898e-8	137	335239	371	up	NA	NA	NA
AT1G15125	2	1.0162969907577606	1147	3.2956299104617344	9.599141827282477e-4	296	339512	372	up	NA	NA	NA
AT5G62850	1	0.8180078940744034	1603	2.3541764984560576	1.5232995983309167e-5	212	339836	373	up	AtSWEET5	NA	AtVEX1--VEGETATIVE CELL EXPRESSED1, SWEET5--NA
AT5G44480	1	0.5030283991739333	2566	1.3937780411935643	4.124693196673352e-8	133	341278	374	up	DUR	DEFECTIVE UGE IN ROOT	NA
AT5G55920	5	3.2457739181633274	69	0.0029790686687660222	0.9999650917215911	5030.5	347104.5	375	static	AtTRM4c	NA	NOP2A--NA, OLI2--OLIGOCELLULA 2, TRM4c--tRNA methyltransferase 4c
AT5G02760	2	1.6220746594819855	510	0.16753192739101605	0.23398851741191307	686	349860	376	static	APD7	Arabidopsis Pp2c clade D 7	SSPP--SENESCENCE-SUPPRESSED 51 PROTEIN PHOSPHATASE
AT4G15396	1	1.2756703512221437	815	1.6376797637613936	0.015655169067668836	430	350450	377	up	CYP702A6	cytochrome P450, family 702, subfamily A, polypeptide 6	NA
AT1G17500	4	1.6645225486113546	479	0.05842862362172655	0.32030938874578657	733.5	351346.5	378	static	NA	NA	NA
AT5G53750	3	1.0970084859426603	1010	0.6820088603469274	0.0038124100079776264	349	352490	379	static	NA	NA	NA
AT5G46060	2	1.379450362929821	706	0.7084544990515171	0.0464055079077029	500	353000	380	static	NA	NA	NA
AT3G61830	2	0.9106368850116704	1358	0.7960765946619264	1.9468426483582952e-4	261	354438	381	static	ARF18	auxin response factor 18	NA
AT1G25310	1	1.5321535200646903	581	0.41391347679432194	0.13765579348310325	614	356734	382	static	MEE8	maternal effect embryo arrest 8	NA
AT5G52900	4	3.2215186239563574	71	0.006646478317036386	0.9999650917215911	5030.5	357165.5	383	static	MAKR6	MEMBRANE-ASSOCIATED KINASE REGULATOR 6	NA
AT1G21830	4	1.552942928541507	567	0.14428208059933093	0.16068797916857772	633.5	359194.5	384	static	NA	NA	NA
AT5G48420	1	0.867698087900994	1469	2.8767788949735267	8.69495775283921e-5	247	362843	385	up	NA	NA	NA
AT5G56980	2	0.7904984249442226	1680	0.7734727348366074	1.764320509816227e-5	216	362880	386	static	NA	NA	NA
AT4G18570	2	1.3063107985306073	783	0.5563192435581444	0.023927373515786686	464	363312	387	static	NA	NA	NA
AT1G27690	2	1.1639411279105523	927	0.4510917575162181	0.009899099799480424	395	366165	388	static	BDR3	Boundary of ROP domain3	NA
AT2G42660	2	0.8687380441214612	1463	1.286296586302697	1.2573031098221711e-4	251	367213	389	up	NA	NA	NA
AT5G67390	5	3.2007708621623294	73	0.006551778643102481	0.9999650917215911	5030.5	367226.5	390	static	NA	NA	NA
AT4G22950	1	0.38868273579191615	3014	6.44503410199819	7.553550868120057e-9	122	367708	391	up	AGL19	AGAMOUS-like 19	GL19--NA
AT1G54570	1	1.1734198256847772	907	0.30837550590565915	0.011079468908415319	405.5	367788.5	392	static	PES1	phytyl ester synthase 1	NA
AT2G27690	4	1.6358566639348713	504	0.12381880471193268	0.3153880032496548	731	368424	393	static	CYP94C1	cytochrome P450, family 94, subfamily C, polypeptide 1	NA
AT2G37435	3	0.7133238229891595	1918	4.164432543286973	5.286517075600196e-6	194	372092	394	up	NA	NA	NA
AT4G03140	2	3.1988345842595933	74	0.006386659443187239	0.9999650917215911	5030.5	372257	395	static	NA	NA	NA
AT1G01110	2	1.6773455906478425	473	0.1693291096178157	0.405878583098846	789	373197	396	static	IQD18	IQ-domain 18	NA
AT2G35637	1	0.9476535936577996	1280	1.8072206839844234	8.707641457243156e-4	294	376320	397	up	NA	NA	NA
AT5G52280	1	1.1859430684678263	892	1.0248879734810323	0.014750335828761603	426	379992	398	up	NA	NA	NA
AT4G05005	3	1.2449995858968321	845	2.1113827310583506	0.01989730471468519	450	380250	399	up	NA	NA	NA
AT1G44940	1	0.6496598899073605	2121	4.938426510100878	2.197478888121044e-6	180	381780	400	up	NA	NA	NA
AT4G21930	7	1.17746265147085	902	1.531303511425007	0.014696234375168609	424	382448	401	up	NA	NA	NA
AT3G23550	1	1.143757164429715	954	1.8461560841031208	0.010621246436824735	401	382554	402	up	DTX18	DETOXIFICATION 18	NA
AT2G31085	1	1.5864684274183247	544	0.35758601909768073	0.2600121474935687	707	384608	403	static	AtCLE6	NA	CLE6--CLAVATA3/ESR-RELATED 6
AT2G33330	3	0.8212330396219095	1596	0.8417232863682006	7.08158119162099e-5	242	386232	404	static	PDLP3	plasmodesmata-located protein 3	NA
AT5G03890	1	1.1258415329538023	972	1.0947121385115914	0.010349099079429882	398	386856	405	up	NA	NA	NA
AT2G23230	2	1.5054622098173043	603	0.5036781100893688	0.17050858371948702	647	390141	406	static	NA	NA	NA
AT3G22250	1	1.3171699689432521	772	0.9640971907711702	0.04978465399403786	508.5	392562	407	static	NA	NA	NA
AT1G66940	1	1.8256056226367232	390	0.013572929393828762	0.7892361203116182	1007	392730	408	static	NA	NA	NA
AT3G05320	2	1.810172940835137	400	0.01493134219031357	0.7399040032662632	982	392800	409	static	AtOFT1	NA	OFT1--O-FUCOSYL TRANSFERASE 1
AT1G16380	4	1.6888790477757758	467	0.15450687718189585	0.5063526967603412	848	396016	410	static	ATCHX1	NA	CHX1--CATION EXCHANGER 1
AT3G23640	1	0.6832282303560502	2017	0.8414174162577692	5.516575114335813e-6	197	397349	411	static	HGL1	heteroglycan glucosidase 1	NA
AT3G24810	2	0.8801662874385776	1433	1.1284012058854218	4.02384129828057e-4	279	399807	412	up	ICK3	NA	KRP5--kip-related protein 5
AT1G18740	3	1.381801721198524	703	0.21961998874642702	0.09739563690335132	572	402116	413	static	NA	NA	NA
AT3G12920	5	3.178419355342797	80	0.003906669483009626	0.9999650917215911	5030.5	402440	414	static	BRG3	BOI-related gene 3	NA
AT1G32583	1	0.808952734105085	1620	2.383653891132098	1.087986524276343e-4	249	403380	415	up	NA	NA	NA
AT4G32890	3	0.7263133501244187	1878	1.4531928680875053	1.747639306450154e-5	215	403770	416	up	GATA9	GATA transcription factor 9	NA
AT5G62960	1	0.35906846262144293	3155	1.4306273188125502	1.624864908873009e-8	128	403840	417	up	NA	NA	NA
AT3G45600	2	1.8285424591674544	388	0.040985846319006924	0.8316723798465951	1043	404684	418	static	TET3	tetraspanin3	NA
AT1G75580	7	1.761143552773023	425	0.0554556196749503	0.6934089949886639	953	405025	419	static	SAUR51	SMALL AUXIN UPREGULATED RNA 51	NA
AT3G23050	2	1.8414359117511574	377	0.021393704035150868	0.8895611999026238	1078	406406	420	static	AXR2	AUXIN RESISTANT 2	IAA7--indole-3-acetic acid 7
AT1G21910	4	3.156334943690548	82	2.4242374490537043e-4	0.9999650917215911	5030.5	412501	421	static	DREB26	dehydration response element-binding protein 26	NA
AT5G54745	2	0.84246121842676025	1542	3.599522835722798	2.5132973898185813e-4	269	414798	422	up	DEG16	degradation of periplasmic proteins 16	NA
AT1G74650	2	1.8041258090478487	405	0.07554877734004922	0.8173878265588131	1034	418770	423	static	ATMYB31	ARABIDOPSIS THALIANA MYB DOMAIN PROTEIN 31	ATY13--NA, MYB31--myb domain protein 31
AT4G29700	1	0.8195860820550609	1600	1.2053172212949455	1.985974472790518e-4	262	419200	424	up	NA	NA	NA
AT1G30820	1	0.07915422960689932	5571	1.1002903123017913	2.326251853375819e-13	75.5	420610.5	425	up	CTPS1	CTP synthase 1	NA
AT5G52860	2	0.17704295230240896	4292	2.442174170021209	2.5478906164947937e-10	98	420616	426	up	ABCG8	ATP-binding cassette G8	NA
AT5G60760	3	1.0384238557836318	1110	0.9609465710070608	0.008185774835817342	384	426240	427	static	NA	NA	NA
AT5G59340	3	1.4321295567406376	660	0.4574814956703161	0.16902622361404507	646	426360	428	static	WOX2	WUSCHEL related homeobox 2	NA
AT1G23000	3	1.3333797578942743	756	0.4608171314289799	0.09390057907388577	565	427140	429	static	NA	NA	NA
AT3G14020	1	0.8574385570650181	1500	1.2939071875594248	5.493730156888619e-4	285	427500	430	up	NF-YA6	nuclear factor Y, subunit A6	NA
AT4G34760	6	3.1202185793430655	85	0.006074874054876956	0.9999650917215911	5030.5	427592.5	431	static	SAUR50	SMALL AUXIN UPREGULATED RNA 50	NA
AT2G40610	2	1.4140979975072927	676	0.4621043689007502	0.16541328482586284	638.5	431626	432	static	ATEXP8	NA	ATEXPA8--expansin A8, ATHEXP ALPHA 1.11--NA, EXP8--NA, EXPA8--expansin A8
AT4G30067	6	3.117979853562781	86	0.022255040148510725	0.9999650917215911	5030.5	432623	433	static	LCR63	low-molecular-weight cysteine-rich 63	NA
AT4G14130	3	1.7385279752055811	439	0.07337550049416836	0.7524147755803018	989.5	434390.5	434	static	XTH15	xyloglucan endotransglucosylase/hydrolase 15	XTR7--xyloglucan endotransglycosylase 7
AT5G15580	3	1.7693769240218853	422	0.03346309559085786	0.8396764376940942	1046	441412	435	static	AtLNG1	NA	LNG1--LONGIFOLIA1, TRM2--TON1 Recruiting Motif 2
AT5G07575	1	0.7115058987501315	1925	1.7433256165731084	3.662528195790123e-5	230	442750	436	up	NA	NA	NA
AT5G60480	1	1.6121013960842299	518	0.168433625530513	0.5130265637410655	858	444444	437	static	AtHB26	homeobox protein 26	HB26--homeobox protein 26, ZHD12--ZINC FINGER HOMEODOMAIN 12
AT1G05000	3	1.4829451119615653	618	0.026685378212904867	0.29608388089272564	719.5	444651	438	static	AtPFA-DSP1	NA	PFA-DSP1--plant and fungi atypical dual-speci&#64257;city phosphatase 1
AT3G21351	4	1.5724296824629271	557	0.1217908829654424	0.4426866467872756	805	448385	439	static	NA	NA	NA
AT1G62975	1	0.4010005297773869	2955	1.9505944570072518	2.032106888500231e-7	152	449160	440	up	NA	NA	NA
AT2G35650	1	1.6511048016273326	491	0.046758998378246514	0.6247206375845332	915	449265	441	static	ATCSLA07	cellulose synthase like	ATCSLA7--NA, CSLA07--NA, CSLA07--cellulose synthase like, CSLA7--CELLULOSE SYNTHASE LIKE A7
AT5G46900	4	0.6713692081228277	2048	2.0223641749822465	2.7148401166865906e-5	223	456704	442	up	NA	NA	NA
AT3G24770	1	0.6165626596939335	2214	0.8464184061739879	1.2757257764067108e-5	207	458298	443	static	CLE41	CLAVATA3/ESR-RELATED 41	NA
AT4G34800	4	1.4306779307066377	663	0.15873511545364957	0.25204337887533224	695	460785	444	static	SAUR4	SMALL AUXIN UPREGULATED RNA 4	NA
AT1G14630	1	1.553043820297816	566	0.12233299259805407	0.456361193261399	815	461290	445	static	NA	NA	NA
AT3G16800	1	0.25269771770739946	3723	2.0684467625345797	1.1856399863599203e-8	124	461652	446	up	EGR3	E Growth-Regulating 3	NA
AT1G69730	2	0.05232025918414511	6268	3.348129584900768	1.2990752882143843e-13	74	463832	447	up	NA	NA	NA
AT3G13275	2	1.4183431295797295	673	0.1735795587964917	0.25008155898813306	691	465043	448	static	NA	NA	NA
AT5G58350	2	3.024076407305743	93	0.019795094038742696	0.9999650917215911	5030.5	467836.5	449	static	WNK4	with no lysine (K) kinase 4	ZIK2--NA
AT1G23730	1	0.572309626808292	2340	3.74267015865218	6.87210287451434e-6	202	472680	450	up	ATBCA3	BETA CARBONIC ANHYDRASE 3	BCA3--beta carbonic anhydrase 3
AT4G15690	2	0.8519266163808721	1518	1.7322213687596508	0.0015938081630896645	312	473616	451	up	GRXS5	NA	ROXY12--NA
AT3G05635	1	0.78625058471488	1692	2.6623197855775094	4.200678488316035e-4	280	473760	452	up	NA	NA	NA
AT1G08990	1	1.2905944984965387	801	0.46815153384874025	0.1170386235081577	595	476595	453	static	GUX5	Glucuronic Acid Substitution of Xylan 5	PGSIP5--plant glycogenin-like starch initiation protein 5
AT1G28080	2	1.1240449814382782	976	0.8224883737152631	0.04078156202654908	494	482144	454	static	NA	NA	NA
AT1G50580	1	1.2062771629619224	869	0.1602194385019096	0.08683776247192031	555	482295	455	static	NA	NA	NA
AT4G21400	2	0.2299487769636656	3848	0.8267460281005015	1.4095869208105036e-8	125.5	482924	456	static	CRK28	cysteine-rich RLK (RECEPTOR-like protein kinase) 28	NA
AT4G22780	3	1.4121982755059557	679	0.061232495596055245	0.2881507191734516	715.5	485824.5	457	static	ACR7	ACT domain repeat 7	NA
AT1G69880	2	0.09768217143553368	5283	2.69549942329428	5.971877197574888e-11	92	486036	458	up	ATH8	thioredoxin H-type 8	TH8--thioredoxin H-type 8
AT2G08945	5	3.6073779892635014	42	0.014054495567926125	NA	11644	489048	459	static	NA	NA	NA
AT3G05920	2	1.7117834974389132	450	0.02163198604997685	0.9018514850379985	1088	489600	460	static	NA	NA	NA
AT1G66390	4	0.535689676313238	2464	1.4353453015405826	5.708134849953442e-6	199	490336	461	up	ATMYB90	NA	MYB90--myb domain protein 90, PAP2--PRODUCTION OF ANTHOCYANIN PIGMENT 2
AT2G27670	4	0.3262125908902626	3303	3.7817782816343266	1.817630131741633e-7	150	495450	462	up	NA	NA	NA
AT3G29260	1	0.4119740740668823	2915	3.259989404026846	9.882309228347246e-7	170	495550	463	up	NA	NA	NA
AT2G01430	5	0.6336558110962414	2164	1.1745705252058873	3.514077836176604e-5	229	495556	464	up	ATHB-17	ARABIDOPSIS THALIANA HOMEOBOX-LEUCINE ZIPPER PROTEIN 17	ATHB17--homeobox-leucine zipper protein 17, HB17--homeobox-leucine zipper protein 17
AT2G23510	1	0.9509511469617573	1272	1.73544621408149	0.009458159278681698	390	496080	465	up	SDT	spermidine disinapoyl acyltransferase	NA
AT3G19030	4	2.982971998324173	99	0.0012027537351927279	0.9999650917215911	5030.5	498019.5	466	static	NA	NA	NA
AT1G68530	6	1.4198303783153496	672	0.2297748144482322	0.3273065928683898	742	498624	467	static	AtCER6	NA	AtCUT1--NA, CER6--ECERIFERUM 6, CUT1--CUTICULAR 1, G2--NA, KCS6--3-ketoacyl-CoA synthase 6, POP1--POLLEN-PISTIL INCOMPATIBILITY 1
AT1G73020	1	0.8603672244421653	1493	0.8296062709117624	0.0028809734950815532	336	501648	468	static	TMEM16	Trans Membrane Protein 16	NA
AT2G46780	4	1.365920266128976	723	0.05922935963389544	0.2542374315152386	699	505377	469	static	NA	NA	NA
AT4G11610	1	1.1190468938502283	981	0.49981356955417794	0.055109383734179763	516	506196	470	static	MCTP7	multiple C2 domain and transmembrane region protein 7	NA
AT5G04820	4	0.8645718191417877	1479	1.2531231261731666	0.003383799518267767	343	507297	471	up	ATOFP13	ARABIDOPSIS THALIANA OVATE FAMILY PROTEIN 13	OFP13--ovate family protein 13
AT5G65970	2	1.5051770414238934	605	0.04162640619796755	0.49546550507872544	844	510620	472	static	ATMLO10	MILDEW RESISTANCE LOCUS O 10	MLO10--MILDEW RESISTANCE LOCUS O 10
AT5G06075	3	1.5456280056441218	570	0.1645575203243582	0.6026199674554322	897	511290	473	static	NA	NA	NA
AT3G27170	2	1.5215474656306929	591	0.05697097648327589	0.529116076733965	865.5	511510.5	474	static	ATCLC-B	NA	CLC-B--chloride channel B
AT1G25340	3	0.7291998958218635	1867	3.951742234084822	3.4864009917617996e-4	275	513425	475	up	AtMYB116	myb domain protein 116	MYB116--myb domain protein 116
AT4G34770	7	0.7397674192498295	1835	2.6670865992983774	4.2375576333115284e-4	281	515635	476	up	SAUR1	SMALL AUXIN UPREGULATED RNA 1	NA
AT1G25560	10	2.955352493778729	103	0.004186866170647847	0.9999650917215911	5030.5	518141.5	477	static	AtTEM1	NA	EDF1--ETHYLENE RESPONSE DNA BINDING FACTOR 1, TEM1--TEMPRANILLO 1
AT5G47610	2	0.9564656361285867	1258	1.3932886567176437	0.011653752625635934	412	518296	478	up	NA	NA	NA
AT5G43175	2	1.2234092214117798	861	0.26661442946602326	0.1268926145843402	602	518322	479	static	NA	NA	NA
AT1G66360	3	0.08529489620767151	5464	4.221592616976493	1.500275721607794e-10	95	519080	480	up	CAR2	C2-domain ABA-related2	NA
AT3G29575	1	0.6832547247358252	2016	0.775246843222373	1.8560996428229745e-4	260	524160	481	static	AFP3	ABI five binding protein 3	NA
AT4G07250	3	1.5440658902407431	571	-0.14103769048523887	0.6743542885095469	929.5	530744.5	482	static	NA	NA	NA
AT5G23000	1	1.4611278696299108	636	0.12648057618671116	0.47990476553673067	836	531696	483	static	ATMYB37	NA	MYB37--myb domain protein 37, RAX1--REGULATOR OF AXILLARY MERISTEMS 1
AT5G47230	4	1.4887985449448622	615	0.03035243986662477	0.529116076733965	865.5	532282.5	484	static	ATERF-5	ETHYLENE RESPONSIVE ELEMENT BINDING FACTOR- 5	ATERF5--ETHYLENE RESPONSIVE ELEMENT BINDING FACTOR 5, AtMACD1--NA, ERF102--NA, ERF5--ethylene responsive element binding factor 5
AT3G55950	5	2.94042027526026	106	0.025527013428840537	0.9999650917215911	5030.5	533233	485	static	ATCRR3	NA	CCR3--CRINKLY4 related 3
AT5G66350	3	1.2298087484706615	857	0.27178135382911484	0.15535628350027278	624	534768	486	static	SHI	SHORT INTERNODES	NA
AT1G65385	1	0.6380603458815097	2146	2.3194275104488264	1.1928455856835898e-4	250	536500	487	up	NA	NA	NA
AT1G72590	4	1.1670025081658337	922	0.5792314735181667	0.10612977590862369	586	540292	488	static	PPRD1	Polyprenol reductase 1	NA
AT5G02420	3	2.9343112726786327	108	0.012261951850536799	0.9999650917215911	5030.5	543294	489	static	SMR3	NA	NA
AT4G15700	2	1.377913653409099	708	0.11936362670124158	0.37047823108771966	772	546576	490	static	GRXS3	Glutaredoxin 3	ROXY11--NA
AT3G01202	3	2.929224727017908	109	0.025568584957212395	0.9999650917215911	5030.5	548324.5	491	static	NA	NA	NA
AT5G64120	5	2.9240941650154113	110	0.044359121717578984	0.9999650917215911	5030.5	553355	492	static	AtPRX71	NA	PRX71--peroxidase 71
AT4G25140	1	1.3245454318667755	764	0.28549610219131355	0.30248948246682705	727	555428	493	static	OLE1	OLEOSIN 1	OLEO1--oleosin 1
AT3G13437	2	1.1706201611680682	915	0.49914591330289604	0.1313740216708932	608	556320	494	static	AtEWR1	NA	EWR1--Enhancer of vascular Wilt Resistance 1
AT3G11420	8	1.4610119825224865	637	0.015669246850302014	0.5445203609756316	875	557375	495	static	NA	NA	NA
AT3G13730	2	1.0146875903124604	1150	0.6302505305912709	0.04297465550726315	495	569250	496	static	CYP90D1	cytochrome P450, family 90, subfamily D, polypeptide 1	NA
AT4G31870	3	0.09189362908311964	5372	1.9610655333483307	4.793510992886781e-10	106	569432	497	up	ATGPX7	GLUTATHIONE PEROXIDASE 7	GPX7--glutathione peroxidase 7, GPXL7--NA
AT2G09320	4	3.5427277719639743	49	0.045500898577312925	NA	11644	570556	498	static	NA	NA	NA
AT4G34810	3	1.1607809821278183	931	0.09110227906220844	0.14957198259829432	621	578151	499	static	SAUR5	SMALL AUXIN UPREGULATED RNA 5	NA
AT3G57610	1	0.9123790062453465	1352	0.27873899888039366	0.0153803262073639	428	578656	500	static	ADSS	adenylosuccinate synthase	NA
AT3G04430	2	1.3048379810788668	784	0.2629657791464598	0.33897517705979857	747	585648	501	static	anac049	NAC domain containing protein 49	NAC049--NAC domain containing protein 49
AT5G61270	2	1.5255404305622562	590	0.07820516953917087	0.7630632493838496	994	586460	502	static	PIF7	phytochrome-interacting factor7	NA
AT5G20110	2	1.0763874450759445	1036	0.3004298190052456	0.09425872814082462	567	587412	503	static	NA	NA	NA
AT5G00875	2	1.4751280803697822	624	0.02003093063194659	0.6852065607204625	943	588432	504	static	NA	NA	NA
AT4G30410	2	1.6118348154975042	521	0.02333083888812412	0.9891710612596473	1130	588730	505	static	IBL1	IBH1-LIKE 1	NA
AT3G11415	8	2.8935487914696814	118	0.04503487954651081	0.9999650917215911	5030.5	593599	506	static	NA	NA	NA
AT1G22360	7	1.5716432782193352	558	0.02538412089210564	0.8734447448845174	1069	596502	507	static	AtUGT85A2	UDP-glucosyl transferase 85A2	UGT85A2--UDP-glucosyl transferase 85A2
AT5G65225	2	0.9933717921661614	1196	0.745325189927964	0.04560633808023828	499	596804	508	static	NA	NA	NA
AT4G03210	2	2.8847642748770514	119	-0.005019301603558269	0.9999650917215911	5030.5	598629.5	509	static	XTH9	xyloglucan endotransglucosylase/hydrolase 9	NA
AT5G20630	1	0.7633853253627729	1764	0.7737584522848109	0.0031379360813017882	340	599760	510.5	static	ATGER3	ARABIDOPSIS THALIANA GERMIN 3	GER3--germin 3, GLP3--GERMIN-LIKE PROTEIN 3, GLP3A--NA, GLP3B--NA
AT5G04310	3	0.6212287286524021	2205	1.4495840623552252	3.0022988658466235e-4	272	599760	510.5	up	NA	NA	NA
AT5G22930	4	0.3007344803264004	3457	1.3280343551642588	1.4111073778917786e-6	173.5	599789.5	512	up	NA	NA	NA
AT5G09885	5	3.5182108212083887	52	0.011341626878983326	NA	11644	605488	513	static	NA	NA	NA
AT5G61605	4	1.3344771177117207	753	0.20133030345380534	0.44967699528615623	810	609930	514	static	NA	NA	NA
AT1G10550	2	0.9104085376372147	1359	0.5543172702628043	0.01971213195919384	449	610191	515	static	XET	XYLOGLUCAN:XYLOGLUCOSYL TRANSFERASE 33	XTH33--xyloglucan:xyloglucosyl transferase 33
AT1G14600	1	1.2984614526532128	792	0.0780058856013722	0.37047823108771966	772	611424	516	static	NA	NA	NA
AT3G02885	1	0.23294962029025174	3827	1.9719629223080997	3.560492950419737e-7	160	612320	517	up	GASA5	GAST1 protein homolog 5	NA
AT2G01670	1	0.834912148255473	1559	0.7464682398800025	0.009781797196005011	393.5	613466.5	518	static	atnudt17	nudix hydrolase homolog 17	NUDT17--nudix hydrolase homolog 17
AT5G05435	4	0.9131868521027297	1351	0.40917951641406547	0.02143157168190271	456	616056	519	static	NA	NA	NA
AT3G58810	3	0.4732313961039174	2674	1.4690706158114473	3.889149557677525e-5	231	617694	520	up	ATMTP3	ARABIDOPSIS METAL TOLERANCE PROTEIN 3	ATMTPA2--NA, MTP3--METAL TOLERANCE PROTEIN 3, MTPA2--metal tolerance protein A2
AT3G17600	3	0.6845297761296903	2011	2.002941581215894	0.00143433903836225	310	623410	521	up	IAA31	indole-3-acetic acid inducible 31	NA
AT3G60120	2	1.185920276416415	893	0.2767946896757631	0.25483231090345676	701	625993	522	static	BGLU27	beta glucosidase 27	NA
AT2G16890	2	0.9995127505201199	1183	0.38434526458521073	0.06463016878104713	531	628173	523	static	NA	NA	NA
AT1G17060	2	2.8432432895872104	125	0.019070497897310867	0.9999650917215911	5030.5	628812.5	524	static	CHI2	CHIBI 2	CYP72C1--cytochrome p450 72c1, SHK1--SHRINK 1, SOB7--SUPPRESSOR OF PHYB-4 7
AT1G46480	2	0.7623902470921011	1771	1.7984487016299404	0.004735426806320568	356	630476	525	up	WOX4	WUSCHEL related homeobox 4	NA
AT5G13760	3	0.9597243748641162	1252	0.2208151093844808	0.04802578927522537	504.5	631634	526	static	NA	NA	NA
AT1G08320	1	0.25306022579140536	3716	1.740254800390416	1.2866199021716278e-6	172	639152	527	up	bZIP21	NA	TGA9--TGACG (TGA) motif-binding protein 9
AT4G36900	2	0.7878216895012833	1686	0.8197229076065091	0.007654050373514411	379.5	639837	528	static	DEAR4	DREB AND EAR MOTIF PROTEIN 4	RAP2.10--related to AP2 10
AT4G01460	2	1.0778199588591997	1034	0.19062353764841197	0.14862835452443035	620	641080	529	static	NA	NA	NA
AT3G54420	1	0.9149618562995486	1347	0.7869382872811955	0.030434084548907746	476	641172	530	static	ATCHITIV	CHITINASE CLASS IV	ATEP3--homolog of carrot EP3-3 chitinase, CHIV--NA, EP3--homolog of carrot EP3-3 chitinase
AT3G58850	2	1.3189823067103812	771	0.13279301772204877	0.47567048685450397	834	643014	531	static	HLH2	NA	PAR2--PHY RAPIDLY REGULATED 2
AT4G23820	1	0.7440475780021933	1823	0.640969774288144	0.004409976504862273	354	645342	532	static	NA	NA	NA
AT3G46330	1	1.228582527359651	859	0.19632353000952224	0.3413163818639699	754	647686	533	static	MEE39	maternal effect embryo arrest 39	NA
AT3G57410	1	0.5706604108452914	2350	0.6228465797299629	3.486542144641592e-4	276	648600	534	static	ATVLN3	NA	VLN3--villin 3
AT4G29310	4	1.308297076940963	781	0.06107512878406283	0.4739504834206564	832.5	650182.5	535	static	NA	NA	NA
AT3G01880	1	0.6380472633018834	2147	4.349859883580015	0.0011605793791803682	303	650541	536	up	NA	NA	NA
AT1G15940	3	1.0938548729115916	1015	0.08607314261614744	0.16734593035561546	642	651630	537	static	AtPDS5E	NA	PDS5E--NA
AT5G52870	1	0.0016810113659755674	11060	1.4556205584955846	2.146531680027254e-16	59	652540	538	up	MAKR5	MEMBRANE-ASSOCIATED KINASE REGULATOR 5	NA
AT5G19140	1	0.9714884581108696	1235	-0.1510179526168234	0.0640057374285772	529	653315	539	static	AILP1	NA	ATAILP1--NA
AT5G01790	2	0.7412256948950802	1829	1.2729849735570218	0.005780199646851889	361	660269	540	up	NA	NA	NA
AT2G46930	2	1.4043926285475892	685	0.014726278225043552	0.7153876550846451	969	663765	541	static	PAE3	pectin acetylesterase 3	NA
AT3G01210	3	0.9672146757337908	1239	0.17325824353655564	0.0677433902454174	536	664104	542	static	BPL6	BPA1 Like 6	NA
AT5G49660	1	1.368941535164668	717	0.03343202338482591	0.6658460174754859	927	664659	543	static	CEPR1	C-terminally encoded peptide receptor 1	XIP1--XYLEM INTERMIXED WITH PHLOEM 1
AT5G05160	2	0.09397343330669031	5347	1.0205506318161113	1.4095869208105036e-8	125.5	671048.5	544	up	RUL1	REDUCED IN LATERAL GROWTH1	NA
AT3G14870	4	1.3088057523548204	780	0.014272310330838768	0.5285213775173215	863	673140	545	static	NA	NA	NA
AT4G21200	2	0.47866311391783195	2659	1.3122238670525423	1.3515190486993996e-4	254	675386	546	up	ATGA2OX8	ARABIDOPSIS THALIANA GIBBERELLIN 2-OXIDASE 8	GA2OX8--gibberellin 2-oxidase 8
AT4G40060	1	0.9587209069786714	1253	-0.2341153016282361	0.07217447242384353	540	676620	547	static	ATHB-16	NA	ATHB16--homeobox protein 16, HB16--homeobox protein 16
AT1G22403	2	0.7277332842754709	1874	0.8421872793461279	0.006146018646958107	362	678388	548	static	NA	NA	NA
AT1G11320	5	1.4546773029545104	642	0.02029326314678376	0.8663619486997074	1063	682446	549	static	NA	NA	NA
AT2G40530	2	0.4800989350735892	2652	1.88321966951822	1.7678323827872725e-4	257.5	682890	550	up	NA	NA	NA
AT3G45256	3	0.8716529571749202	1457	1.757938267384194	0.02824593663730566	470	684790	551	up	NA	NA	NA
AT4G15490	1	1.0828048483969133	1030	0.3451903196783571	0.20076689231076147	665	684950	552	static	UGT84A3	NA	NA
AT5G65230	1	0.13826179296915106	4728	1.3658564368437445	9.810854248834977e-8	145	685560	553	up	AtMYB53	myb domain protein 53	MYB53--myb domain protein 53
AT3G02805	3	3.3882696529664607	59	0.05172878815594112	NA	11644	686996	554	static	NA	NA	NA
AT4G30072	6	0.8250937901668773	1582	1.4475741373200857	0.017360671530694892	436	689752	555	up	NA	NA	NA
AT3G54930	3	1.1560488592160332	937	0.0872102611496341	0.32511098094374075	736.5	690100.5	556	static	NA	NA	NA
AT2G35290	1	1.015681436600931	1149	0.23219067271440996	0.12608076422548506	601	690549	557	static	SAUR79	SMALL AUXIN UPREGULATED RNA 79	NA
AT5G17810	4	2.727522899874437	138	0.006087401520264412	0.9999650917215911	5030.5	694209	558	static	WOX12	WUSCHEL related homeobox 12	NA
AT4G27300	4	1.2557567986460365	834	0.09923531691772304	0.4739504834206564	832.5	694305	559	static	NA	NA	NA
AT2G34060	2	0.9067108451233037	1366	0.4091841527903659	0.04978465399403786	508.5	694611	560	static	NA	NA	NA
AT4G16780	2	0.37516587211174574	3078	0.9122960392792557	3.0905126923762295e-5	226	695628	561	static	ATHB-2	homeobox protein 2	ATHB2--ARABIDOPSIS THALIANA HOMEOBOX PROTEIN 2, HAT4--NA, HB-2--homeobox protein 2
AT2G43140	4	1.3139257234311394	775	0.036591315558716364	0.611779194189425	905.5	701762.5	562	static	bHLH129	NA	NA
AT2G17470	1	1.2549866253700461	835	0.08670236520972106	0.49503654458812335	843	703905	563	static	ALMT6	ALuminium activated Malate Transporter 6	AtALMT6--NA
AT1G51800	1	1.0548109929044898	1077	0.16757011849715028	0.19228562778714203	656.5	707050.5	564	static	IOS1	IMPAIRED OOMYCETE SUSCEPTIBILITY 1	NA
AT3G23880	2	1.2073524027749865	868	0.20279915919401054	0.4575646673716044	817	709156	565	static	NA	NA	NA
AT1G14920	5	2.7041793709226627	141	0.0054660639109107255	0.9999650917215911	5030.5	709300.5	566	static	GAI	GIBBERELLIC ACID INSENSITIVE	RGA2--RESTORATION ON GROWTH ON AMMONIA 2
AT5G09895	4	3.3775362498963353	61	0	NA	11644	710284	567	static	NA	NA	NA
AT1G44100	2	0.7157310755091231	1907	0.37634992190116867	0.007225973999565048	375	715125	568	static	AAP5	amino acid permease 5	NA
AT3G14040	1	0.0025577752180304227	10599	4.805973916168084	4.305033942402177e-14	67.5	715432.5	569	up	NA	NA	NA
AT2G28780	2	0.7164992770512947	1903	1.0877043436250877	0.007254126682093129	376.5	716479.5	570	up	NA	NA	NA
AT3G61829	2	1.3490537230015422	742	0.14224364001081424	0.7126458864801481	966	716772	571	static	NA	NA	NA
AT2G46770	3	0.12395782841869944	4891	3.723716874513359	1.0487076188359694e-7	147	718977	572	up	ANAC043	Arabidopsis NAC domain containing protein 43	NST1--NAC SECONDARY WALL THICKENING PROMOTING FACTOR1
AT3G28910	3	2.672100084265602	143	0.0025003120915451263	0.9999650917215911	5030.5	719361.5	573	static	ATMYB30	NA	MYB30--myb domain protein 30
AT1G70990	1	1.1594221161198905	933	0.10513222777629756	0.383757354187132	778	725874	574	static	NA	NA	NA
AT1G78090	4	0.9402360329179685	1298	0.5062229223279792	0.08829660236874959	560	726880	575	static	ATTPPB	Arabidopsis thaliana trehalose-6-phosphate phosphatase B	TPPB--trehalose-6-phosphate phosphatase B
AT5G22490	1	0.03905291993042916	6742	5.99471828351916	5.553827465281337e-10	108	728136	576	up	NA	NA	NA
AT4G08100	1	0.07562201696896463	5632	3.5397584155290014	1.70456989521773e-8	130	732160	577	up	NA	NA	NA
AT1G30490	3	0.5044114021739655	2562	0.516800352748954	5.641579364075499e-4	286	732732	578	static	ATHB9	NA	PHV--PHAVOLUTA
AT3G29190	1	1.1721671143691088	911	0.22222024645252558	0.4450030067857615	806	734266	579	static	NA	NA	NA
AT3G15630	2	2.655205320971259	146	0.043926657127612394	0.9999650917215911	5030.5	734453	580	static	NA	NA	NA
AT4G33800	2	1.2665341019076246	823	0.08558134459216621	0.6077199719862083	900.5	741111.5	581	static	NA	NA	NA
AT3G42670	2	1.0493199304716323	1094	0.22133133002387279	0.22089877466169247	677.5	741185	582	static	CHR38	chromatin remodeling 38	CLSY--CLASSY1, CLSY1--CLASSY 1
AT5G67300	6	2.645104719060781	148	6.759843747795701e-4	0.9999650917215911	5030.5	744514	583	static	ATMYB44	ARABIDOPSIS THALIANA MYB DOMAIN PROTEIN 44	ATMYBR1--NA, MYB44--NA, MYBR1--myb domain protein r1
AT3G02605	5	3.3383255329377186	64	-0.004747481463782113	NA	11644	745216	584	static	NA	NA	NA
AT2G42110	2	1.135878539447009	962	0.09517947706641669	0.39596026961397035	781	751322	585	static	NA	NA	NA
AT5G47550	1	1.0424549289618152	1104	0.2739334239549259	0.22222985512959706	681	751824	586	static	CYS5	Cysteine proteinase inhibitor 5	NA
AT5G03820	1	1.3801675877862778	705	0.11054401022242535	0.8795713323857235	1076	758580	587	static	NA	NA	NA
AT4G37470	2	2.6225684387795405	151	0.0015284354743865674	0.9999650917215911	5030.5	759605.5	588	static	KAI2	KARRIKIN INSENSITIVE 2	NA
AT1G18710	3	0.3048324755728012	3434	1.2322084326151581	2.6646020370018076e-5	221.5	760631	589	up	AtMYB47	myb domain protein 47	MYB47--myb domain protein 47
AT4G25640	6	2.617622689279646	152	1.6871107297379136e-4	0.9999650917215911	5030.5	764636	590	static	ATDTX35	detoxifying efflux carrier 35	DTX35--detoxifying efflux carrier 35, FFT--FLOWER FLAVONOID TRANSPORTER
AT1G68780	3	1.4142163851823624	675	0.04480135933764708	0.9904488419575374	1135	766125	591	static	NA	NA	NA
AT5G49100	2	0.984586580477377	1212	0.04612844588398432	0.16068797916857772	633.5	767802	592	static	NA	NA	NA
AT3G60580	1	1.2986169761535586	791	0.06280762250686164	0.7277139612471457	975	771225	593	static	NA	NA	NA
AT2G16895	2	0.7969051439776711	1655	0.8811044284335099	0.025981888325667037	466.5	772057.5	594	static	NA	NA	NA
AT5G06839	3	0.2517684004962935	3725	1.2554649200301926	1.3051383434452245e-5	208	774800	595	up	bZIP65	NA	TGA10--TGACG (TGA) motif-binding protein 10
AT5G54650	1	1.1056390784021406	1000	0.05838713225827387	0.38142807760261305	777	777000	596	static	ATFH5	FORMIN HOMOLOGY 5	Fh5--formin homology5
AT3G02405	8	3.276237410765418	67	0	NA	11644	780148	597	static	NA	NA	NA
AT3G21350	2	1.3727980828203612	713	0.006677407994403877	0.9206340580393557	1099.5	783943.5	598	static	MED6	NA	NA
AT2G38240	1	0.45155106917087745	2750	1.426350236161	5.868658649200615e-4	287	789250	599	up	JAO4	Jasmonic Acid Oxidase 4	JOX4--JASMONATE-INDUCED OXYGENASE4
AT2G41120	1	0.8396476834412209	1548	0.7360565089449663	0.05108342287237492	510	789480	600	static	NA	NA	NA
AT2G26260	1	0.19427676813837821	4145	0.6126750748719062	4.953941968680641e-6	191	791695	601	static	3BETAHSD/D2	3beta-hydroxysteroid-dehydrogenase/decarboxylase isoform 2	AT3BETAHSD/D2--3beta-hydroxysteroid-dehydrogenase/decarboxylase isoform 2
AT1G76230	1	0.6044068211610931	2247	1.9004039271053192	0.004310541216138868	353	793191	602	up	NA	NA	NA
AT5G39150	1	0.0015123954893008823	11173	3.3996832261743344	1.159818769447294e-13	71.5	798869.5	603	up	NA	NA	NA
AT1G21400	2	0.5554822224506781	2400	1.550857012168426	0.0028470933621763347	334	801600	604	up	NA	NA	NA
AT5G14760	1	1.1072617496775528	997	0.11131671533210967	0.4493059061164729	809	806573	605	static	AO	L-aspartate oxidase	FIN4--FLAGELLIN-INSENSITIVE 4
AT1G60890	3	0.7951944589408254	1661	0.2663696478642902	0.039212511293949266	490	813890	606	static	NA	NA	NA
AT5G04220	2	0.533489378141988	2477	0.7968846526627292	0.002327390064223815	329	814933	607	static	ATSYTC	NA	NTMC2T1.3--NA, NTMC2TYPE1.3--NA, SYT3--synaptotagmin 3, SYTC--NA
AT2G38152	1	0.9796909180821045	1226	0.2867382563840262	0.20930887114967475	668	818968	608	static	NA	NA	NA
AT5G58610	5	1.3193464864228626	770	0.038304040420449485	0.870447077102441	1067	821590	609	static	NA	NA	NA
AT5G14360	2	0.6906775803150407	1996	1.6523174092269328	0.011684542595664963	414	826344	610	up	NA	NA	NA
AT2G05520	1	0.9194893771792959	1340	0.16539715842327934	0.14557445968276664	619	829460	611	static	ATGRP-3	GLYCINE-RICH PROTEIN 3	ATGRP3--ARABIDOPSIS GLYCINE RICH PROTEIN 3, GRP-3--glycine-rich protein 3, GRP3--GLYCINE-RICH PROTEIN 3
AT2G33320	3	2.563940600450476	165	8.794046045525215e-4	0.9999650917215911	5030.5	830032.5	612	static	NA	NA	NA
AT1G63900	1	0.8003933995359589	1644	0.17271095263346897	0.049028909724385845	507	833508	613	static	DAL1	DIAP1-like protein 1	SP1--SUPPRESSOR OF PPI1 locus 1
AT1G64530	1	0.9066561197843829	1367	0.08656593172798861	0.13382757882188223	610	833870	614	static	NLP6	NIN-like protein 6	NA
AT4G37540	5	2.5625339986660918	166	0.013528086702047559	0.9999650917215911	5030.5	835063	615	static	LBD39	LOB domain-containing protein 39	NA
AT1G33610	2	0.9002127053479311	1384	0.26128488294076424	0.1303751277005325	606.5	839396	616	static	NA	NA	NA
AT3G05395	2	0.5595678472283749	2390	3.7922119827885084	0.004040157380116341	351.5	840085	617	up	NA	NA	NA
AT1G29280	4	2.5423347939291463	168	1.7100502104985104e-5	0.9999650917215911	5030.5	845124	618	static	ATWRKY65	WRKY DNA-BINDING PROTEIN 65	WRKY65--WRKY DNA-binding protein 65
AT2G01422	7	1.3384627358215302	747	0.05579012170960389	0.9899793574781034	1131.5	845230.5	619	static	NA	NA	NA
AT5G06670	1	1.1866116336719006	890	0.03208975379272311	0.6919481228130007	950	845500	620	static	Kin7.5	kinesin 7.5	NA
AT1G68765	3	2.5407418895531797	169	0.010819427315119451	0.9999650917215911	5030.5	850154.5	621	static	IDA	INFLORESCENCE DEFICIENT IN ABSCISSION	NA
AT5G07475	3	0.9544102291874038	1263	0.3953969201698347	0.21965389720987352	676	853788	622	static	NA	NA	NA
AT1G13500	2	0.6569551796423618	2104	0.9133330834388953	0.011127015384518553	407	856328	623	static	NA	NA	NA
AT2G41225	2	0.4022111090793255	2949	4.418880470740005	6.676021667306785e-4	291	858159	624	up	ARL3	ARGOS-Like3	OSR2--ORGAN SIZE RELATED 2
AT4G00950	2	0.9048951887710224	1372	0.2893474834757317	0.16068797916857772	633.5	869162	625	static	MEE47	maternal effect embryo arrest 47	NA
AT4G13710	1	0.5757500989255061	2328	1.1620701464048038	0.007157421291475249	374	870672	626	up	NA	NA	NA
AT2G26690	1	0.7294799268192026	1866	0.681691263897079	0.02626338121883446	468	873288	627	static	AtNPF6.2	NA	NPF6.2--NRT1/ PTR family 6.2
AT5G63770	2	0.8872041162191547	1416	0.21745452770904994	0.14452941719912688	618	875088	628	static	ATDGK2	diacylglycerol kinase 2	DGK2--diacylglycerol kinase 2
AT5G25350	2	2.5242878347222435	174	0.011687737481678792	0.9999650917215911	5030.5	875307	629	static	EBF2	EIN3-binding F box protein 2	NA
AT4G37480	2	2.522951042188842	175	0.0027435450256854312	0.9999650917215911	5030.5	880337.5	630	static	NA	NA	NA
AT5G03150	3	0.9028919518560751	1378	0.32662091992547276	0.16615916912848383	640.5	882609	631	static	JKD	JACKDAW	NA
AT1G04680	3	0.8131645165936005	1612	0.38693317013175194	0.07922462630660698	551	888212	632	static	NA	NA	NA
AT2G39220	2	1.2306096661350059	856	0.01999932131924297	0.827546642186259	1040	890240	633	static	PLA IIB	NA	PLP6--PATATIN-like protein 6
AT5G02550	1	0.0027767014930647157	10497	1.875427931543211	4.810217119881352e-12	85	892245	634	up	NA	NA	NA
AT2G08360	4	2.495425379255607	178	0.012518488709281772	0.9999650917215911	5030.5	895429	635	static	NA	NA	NA
AT1G69160	2	0.7559581931449715	1788	0.5813361120009044	0.047744510219340244	503	899364	636	static	BGL1	BIG GRAIN LIKE 1	NA
AT1G07175	4	0.7537211337055085	1796	0.7725441154046039	0.04802578927522537	504.5	906082	637	static	NA	NA	NA
AT4G11170	1	0.9213581434527357	1335	0.32400416978158286	0.23148304669598688	685	914475	638	static	RMG1	Resistance Methylated Gene 1	NA
AT5G10278	1	0.7123190127108372	1921	0.9833902584719525	0.033784279356402463	480	922080	639	static	sORF30	short open reading frame 30	NA
AT1G14170	1	0.887534555152178	1414	0.09603596222413519	0.17812453139123666	652.5	922635	640	static	NA	NA	NA
AT5G19250	5	1.1678285090237348	919	0.007511483677702672	0.7910076039562607	1012	930028	641	static	NA	NA	NA
AT5G54230	2	0.32830008657368825	3289	2.036907573467558	5.041105514035607e-4	284	934076	642	up	AtMYB49	myb domain protein 49	MYB49--myb domain protein 49
AT1G72300	2	1.08452007476156	1026	0.034081056550281444	0.6234719543289753	913	936738	643	static	PSY1R	PSY1 receptor	NA
AT1G22110	1	0.3773021030354138	3063	1.111267044070664	0.0013307683022957123	307	940341	644	up	NA	NA	NA
AT3G51642	1	0.070949889763854	5734	6.488783151614583	4.998384155580662e-7	164	940376	645	up	NA	NA	NA
AT5G22780	1	1.1091342743049344	996	0.010413093723158448	0.6906160771214469	945	941220	646	static	NA	NA	NA
AT4G36370	2	3.1679084065037078	81	0.013981930508643168	NA	11644	943164	647	static	NA	NA	NA
AT2G32680	1	0.012328907891509444	8510	3.8706234825905765	1.040464660554175e-9	111	944610	648	up	AtRLP23	receptor like protein 23	RLP23--receptor like protein 23
AT4G27730	3	2.376113165984779	188	0.02964361755484625	0.9999650917215911	5030.5	945734	649	static	ATOPT6	ARABIDOPSIS THALIANA OLIGOPEPTIDE TRANSPORTER 6	OPT6--oligopeptide transporter 1
AT3G60650	1	0.3168572736884804	3362	1.7242914473101123	4.6701755996661845e-4	282	948084	650	up	NA	NA	NA
AT5G38200	3	0.8220522516553143	1593	0.1577845143835257	0.11714746925134602	596.5	950224.5	651	static	NA	NA	NA
AT1G03870	4	2.375862389136202	189	2.792907549685925e-4	0.9999650917215911	5030.5	950764.5	652	static	FLA9	FASCICLIN-like arabinoogalactan 9	NA
AT5G38170	1	0.41133817365870473	2919	2.5017275184719945	0.0022070990173231973	326.5	953053.5	653	up	NA	NA	NA
AT4G24040	1	0.41906046541405984	2882	1.578879018493747	0.0025126758042313775	331	953942	654	up	ATTRE1	NA	TRE1--trehalase 1
AT5G43180	2	0.09011474870712437	5391	4.156008266376543	1.528070921493639e-6	177	954207	655	up	NA	NA	NA
AT5G66910	3	2.360183485793878	191	-0.0013386551378191823	0.9999650917215911	5030.5	960825.5	656	static	NRG1.2	N REQUIREMENT GENE 1.2	NA
AT1G28660	1	0.9139087496329923	1349	-0.05527122564505819	0.285599091988003	714	963186	657	static	NA	NA	NA
AT1G05583	1	0.6590916688234215	2096	1.938909134361501	0.023476712372483843	462	968352	658	up	NA	NA	NA
AT1G78230	1	0.9052190314876909	1370	0.1361658239569594	0.26724574903604636	710	972700	659	static	NA	NA	NA
AT3G52060	1	0.8449552335205047	1533	-0.1227264255891277	0.16291101631907123	637	976521	660	static	AtGnTL	NA	GnTL--beta-1,6-N-acetylglucosaminyl transferase-like
AT1G68390	2	0.6091068287207807	2230	1.2745332319216147	0.017845738248315198	438	976740	661	up	NA	NA	NA
AT1G04997	6	3.137770299405774	84	-0.005681697804896352	NA	11644	978096	662	static	NA	NA	NA
AT1G19730	1	0.8185274355039617	1602	0.09228010760659833	0.13387910265277647	611	978822	663	static	ATH4	thioredoxin H-type 4	ATTRX4--NA
AT3G45780	1	0.7182464744587557	1896	0.3369743820113799	0.05627540471711229	518	982128	664	static	JK224	NA	NPH1--NONPHOTOTROPIC HYPOCOTYL 1, PHOT1--phototropin 1, RPT1--ROOT PHOTOTROPISM 1
AT2G24010	1	0.0011084278601483752	11457	3.670100789615248	6.7627786249076005e-12	86	985302	665	up	scpl23	serine carboxypeptidase-like 23	NA
AT5G61445	2	2.3446225514661396	197	0.04032639109599099	0.9999650917215911	5030.5	991008.5	666	static	NA	NA	NA
AT5G65100	1	0.8289714234927911	1575	0.22349978886039049	0.16053437438011942	631	993825	667	static	NA	NA	NA
AT4G28530	4	0.33942280759084376	3249	2.378936086738757	0.0012843767901270446	306	994194	668	up	anac074	NAC domain containing protein 74	KIRA1--KIR1, NAC074--NAC domain containing protein 74
AT2G31680	1	0.9883770915034304	1205	0.03738247353575965	0.46387229813796105	825.5	994727.5	669	static	AtRABA5d	RAB GTPase homolog A5D	RABA5d--RAB GTPase homolog A5D
AT5G05860	1	0.9330573113398333	1315	-0.06204138887359131	0.3645324158493667	764.5	1005317.5	670	static	UGT76C2	UDP-glucosyl transferase 76C2	NA
AT1G05133	5	2.336300160374485	200	0.014427722524907718	0.9999650917215911	5030.5	1006100	671	static	NA	NA	NA
AT2G36380	2	0.7701494784779541	1740	0.2692719070163967	0.10180880845363281	579	1007460	672	static	ABCG34	ATP-binding cassette G34	AtABCG34--NA, ATPDR6--PLEIOTROPIC DRUG RESISTANCE 6, PDR6--pleiotropic drug resistance 6
AT3G02550	2	2.3338119885218305	201	0.001022313333377645	0.9999650917215911	5030.5	1011130.5	673	static	LBD41	LOB domain-containing protein 41	NA
AT3G01985	7	3.0965370770398475	87	0	NA	11644	1013028	674	static	NA	NA	NA
AT5G20040	4	2.321526279244751	202	0.0018401335382547239	0.9999650917215911	5030.5	1016161	675	static	ATIPT9	ARABIDOPSIS THALIANA ISOPENTENYLTRANSFERASE 9	IPT9--isopentenyltransferase 9
AT1G05135	1	1.0528028518101495	1085	0.07138001238257442	0.6770971621412224	938	1017730	676	static	NA	NA	NA
AT1G03790	4	2.3165268323152297	204	0.029363118873487845	0.9999650917215911	5030.5	1026222	677	static	AtTZF4	NA	SOM--SOMNUS, TZF4--Tandem CCCH Zinc Finger protein 4
AT3G62610	3	0.7419072030918558	1825	0.3142676407690131	0.09345639464774085	563.5	1028387.5	678	static	ATMYB11	myb domain protein 11	MYB11--myb domain protein 11, PFG2--PRODUCTION OF FLAVONOL GLYCOSIDES 2
AT1G69750	3	0.683424393243165	2014	0.5807987554606382	0.05312057078930338	512	1031168	679	static	ATCOX19-2	A. THALIANA CYTOCHROME C OXIDASE 19-2	COX19-2--cytochrome c oxidase 19-2
AT2G09085	2	0.853625991859376	1510	0.3801560908703939	0.24809797018542526	690	1041900	680	static	NA	NA	NA
AT4G32540	3	0.5880759110634015	2298	0.7767555278007002	0.021191393965436088	454	1043292	681	static	YUC	YUCCA	YUC1--YUCCA 1
AT5G14070	1	0.7564875295487842	1785	0.48750415398140257	0.10598191439186401	585	1044225	682	static	ROXY2	NA	NA
AT5G20250	3	2.296423075196361	208	0.012485884679105299	0.9999650917215911	5030.5	1046344	683	static	DIN10	DARK INDUCIBLE 10	RS6--raffinose synthase 6
AT3G25740	2	0.8537489983179192	1508	0.10624184635724569	0.25305246023942807	696.5	1050322	684	static	MAP1B	methionine aminopeptidase 1C	MAP1C--METHIONINE AMINOPEPTIDASE 1C
AT1G25550	9	2.2883346332877443	209	-0.0017166124234699925	0.9999650917215911	5030.5	1051374.5	685	static	HHO3	HRS1 HOMOLOG3	NIGT1.1--NITRATE-INDUCIBLE, GARP-TYPE TRANSCRIPTIONAL REPRESSOR 1/HYPERSENSITIVE TO LOW Pi-ELICITED PRIMARY ROOT SHORTENING 1.1
AT1G68520	5	1.0904345493034502	1018	0.05403561049182283	0.8193511310178473	1035.5	1054139	686	static	BBX14	B-box domain protein 14	NA
AT5G01370	2	0.2096659055651502	4002	0.8358923798107365	2.1189860980132846e-4	264.5	1058529	687	static	ACI1	ALC-interacting protein 1	TRM29--TON1 Recruiting Motif 29
AT2G25160	2	0.21493722416339411	3955	2.2555571747332266	2.503955311910393e-4	268	1059940	688	up	CYP82F1	cytochrome P450, family 82, subfamily F, polypeptide 1	NA
AT2G38360	2	1.0243428045426208	1134	0.022794734254997544	0.6775653606700431	939	1064826	689	static	PRA1.B4	prenylated RAB acceptor 1.B4	NA
AT3G04200	4	0.934095565740757	1314	0.17746039828337112	0.4498968601499755	811	1065654	690	static	NA	NA	NA
AT4G08950	5	2.280031970856029	212	8.994381201816444e-4	0.9999650917215911	5030.5	1066466	691	static	EXO	EXORDIUM	NA
AT3G21270	1	0.47402983279895505	2671	0.7155358562775	0.010592961139966665	400	1068400	692	static	ADOF2	DOF zinc finger protein 2	DOF2--DOF zinc finger protein 2
AT5G06270	3	0.822506211004002	1592	0.33767337721949264	0.21176902563474653	671.5	1069028	693	static	GIR1	NA	NA
AT1G74450	2	1.000995123208256	1179	0.010186358527351225	0.6175632042355209	908	1070532	694	static	NA	NA	NA
AT4G08385	4	3.0260573754166975	92	0.03182032743121983	NA	11644	1071248	695	static	NA	NA	NA
AT4G22230	1	0.8664985569609666	1472	0.13518321868056588	0.3080180728942018	728	1071616	696	static	NA	NA	NA
AT3G18560	3	2.2687542025405065	214	0.019825225557871556	0.9999650917215911	5030.5	1076527	697	static	NA	NA	NA
AT1G53080	2	0.998367949050305	1187	0.14086862901819264	0.614151881176806	907	1076609	698	static	NA	NA	NA
AT3G14880	4	0.9893247133774578	1202	0.05556897678346278	0.6077199719862083	900.5	1082401	699	static	NA	NA	NA
AT4G16555	4	0.04841944436533188	6382	4.454903482027499	1.0704274902346922e-6	171	1091322	700	up	NA	NA	NA
AT3G56220	1	0.7567686177139732	1781	0.43486991146938725	0.13651847359568697	613	1091753	701	static	NA	NA	NA
AT1G04253	5	3.018925649896166	94	0.04650942050245544	NA	11644	1094536	702	static	NA	NA	NA
AT1G75450	6	2.2476399602233177	218	0.002926538165144058	0.9999650917215911	5030.5	1096649	703	static	ATCKX5	ARABIDOPSIS THALIANA CYTOKININ OXIDASE 5	ATCKX6--CYTOKININ OXIDASE 6, CKX5--cytokinin oxidase 5
AT1G55690	4	2.2430136084922427	219	0.002754288334731138	0.9999650917215911	5030.5	1101679.5	704	static	NA	NA	NA
AT3G03705	2	3.006613128503254	95	0.12352431307191823	NA	11644	1106180	705	static	NA	NA	NA
AT2G35770	1	0.8768142683882625	1444	0.13384760919187488	0.3672568294373438	767	1107548	706	static	scpl28	serine carboxypeptidase-like 28	NA
AT4G13195	2	0.7675008870383214	1750	0.24756359339908324	0.16068797916857772	633.5	1108625	707	static	CLE44	CLAVATA3/ESR-RELATED 44	NA
AT3G07935	3	3.0030782341516606	96	0.007903081576911788	NA	11644	1117824	708	static	NA	NA	NA
AT1G12100	3	0.668667502539606	2061	0.6283321365056691	0.07390761361266286	544	1121184	709	static	NA	NA	NA
AT5G65670	4	1.0493810552478378	1093	-0.010701590754636529	0.8049453657026706	1027	1122511	710	static	IAA9	indole-3-acetic acid inducible 9	NA
AT3G06260	1	0.9410225643749394	1295	0.11453516062552974	0.536975840379411	870	1126650	711	static	GATL4	galacturonosyltransferase-like 4	GolS9--galactinol synthase 9
AT1G58410	2	1.1124857529449426	990	0.025993427716282463	0.9941357628871913	1144	1132560	712	static	NA	NA	NA
AT1G03880	4	2.1858141757029506	226	0.06010158708129981	0.9999650917215911	5030.5	1136893	713	static	CRB	CRUCIFERIN B	CRU2--cruciferin 2
AT5G39100	1	0.012285080887551604	8515	2.6011098123397174	4.13165538384145e-8	134	1141010	714	up	GLP6	germin-like protein 6	NA
AT5G44120	2	2.9955512429581836	98	0.009322779186162594	NA	11644	1141112	715	static	ATCRA1	CRUCIFERINA	CRA1--CRUCIFERINA, CRU1--NA
AT4G19680	2	0.2649941730633245	3648	2.0449045056725335	0.0016084292592540809	313	1141824	716	up	ATIRT2	IRON REGULATED TRANSPORTER 2	IRT2--iron regulated transporter 2
AT3G09095	3	2.18553460253781	227	0.0013867635508597429	0.9999650917215911	5030.5	1141923.5	717	static	NA	NA	NA
AT5G57780	6	1.0839707044512499	1027	0.0845122636880574	0.9428267815210368	1115	1145105	718	static	P1R1	P1R1	NA
AT5G66590	4	2.183162046302482	228	0.0026064438728668894	0.9999650917215911	5030.5	1146954	719	static	NA	NA	NA
AT5G58340	2	0.7580607108059592	1780	0.09404948080656934	0.16902357162733986	645	1148100	720	static	NA	NA	NA
AT4G28830	3	0.545651714832517	2428	0.28722838287670255	0.029783532848988242	473	1148444	721	static	NA	NA	NA
AT5G54510	2	0.5944809980813421	2279	0.532319636438598	0.04831280744054655	506	1153174	722	static	DFL1	DWARF IN LIGHT 1	GH3.6--Gretchen Hagen3.6
AT1G72570	4	2.1803082779206906	230	-0.0013376238393653132	0.9999650917215911	5030.5	1157015	723	static	NA	NA	NA
AT5G01415	3	0.6453089146732939	2133	0.941419987639961	0.07652232010381807	545	1162485	724	static	NA	NA	NA
AT3G18400	1	1.0017351710806237	1178	0.09412978488040782	0.749028830199018	987	1162686	725	static	anac058	NAC domain containing protein 58	NAC058--NAC domain containing protein 58
AT5G65320	5	0.8267326392323959	1579	0.20800858908412323	0.32511098094374075	736.5	1162933.5	726	static	NA	NA	NA
AT3G02430	1	0.8077619483140155	1621	0.19711552883281444	0.2990853836144679	723	1171983	727	static	DMP5	DUF679 domain membrane protein 5	NA
AT2G09925	2	2.169382551106733	233	0.012930593175414036	0.9999650917215911	5030.5	1172106.5	728	static	NA	NA	NA
AT2G30370	1	0.35708746071438446	3167	1.28985496034476	0.006976182535332734	371	1174957	729	up	AtEPFL6	NA	CHAL--CHALLAH, EPFL6--EPF1-like 6
AT1G22650	2	0.8328492712011365	1566	0.12064253612822602	0.3395195096548419	750.5	1175283	730	static	A/N-InvD	alkaline/neutral invertase D	NA
AT3G50800	3	2.168960919629976	234	0.004059623157760013	0.9999650917215911	5030.5	1177137	731	static	NA	NA	NA
AT2G39430	2	0.14628153230508106	4635	1.4102157144582235	1.367268597150153e-4	255	1181925	732	up	NA	NA	NA
AT5G14110	2	2.1634016134333462	235	0.012759640952563517	0.9999650917215911	5030.5	1182167.5	733	static	NA	NA	NA
AT3G60390	3	0.95296378924767	1266	0.042443356950234594	0.674904975548945	934	1182444	734	static	HAT3	homeobox-leucine zipper protein 3	NA
AT2G37720	1	0.9975148252928899	1189	0.08171363378064886	0.7673931707738623	998	1186622	735	static	TBL15	TRICHOME BIREFRINGENCE-LIKE 15	NA
AT3G22560	2	0.8380886648484164	1553	0.18110717814226307	0.3672568294373438	767	1191151	736	static	NA	NA	NA
AT4G10850	1	0.037893628556371996	6786	3.230462111082544	1.5255845907584069e-6	176	1194336	737	up	AtSWEET7	NA	SWEET7--NA
AT2G18160	1	0.10580048032489237	5152	1.0326591244648204	4.018474762570258e-5	232	1195264	738	up	ATBZIP2	basic leucine-zipper 2	bZIP2--basic leucine-zipper 2, FTM3--FLORAL TRANSITION AT THE MERISTEM3, GBF5--G-BOX BINDING FACTOR 5
AT5G53140	1	0.6818716845875856	2024	0.08054524009260947	0.1152706628449207	593	1200232	739	static	NA	NA	NA
AT3G05910	2	1.062430074779651	1065	0.015380453073955818	0.9783633842630188	1128	1201320	740	static	AtPAE12	Pectin Acetyesterase 12	NA
AT5G53290	7	1.002950200663463	1173	0.053663117607175036	0.8078801559871917	1031	1209363	741	static	CRF3	cytokinin response factor 3	NA
AT5G16240	1	0.9005609115537914	1383	0.08035342313733561	0.5445203609756316	875	1210125	742	static	AAD1	ACYL-ACYL CARRIER PROTEIN DESATURASE1	NA
AT3G08430	2	2.9548237588564508	104	0	NA	11644	1210976	743	static	NA	NA	NA
AT5G65140	3	2.134732605767938	241	0.01827943122365981	0.9999650917215911	5030.5	1212350.5	744	static	TPPJ	trehalose-6-phosphate phosphatase J	NA
AT1G64070	2	0.7086342429796452	1938	0.5722181681019141	0.1556795750515028	626.5	1214157	745	static	RLM1	RESISTANCE TO LEPTOSPHAERIA MACULANS 1	NA
AT1G66190	1	0.7855056739760634	1697	-0.11841159120143493	0.3004252082557231	726	1232022	746	static	NA	NA	NA
AT3G58120	3	2.125740401984828	245	9.068588804950396e-5	0.9999650917215911	5030.5	1232472.5	747	static	ATBZIP61	NA	BZIP61--NA
AT5G07990	3	0.5300473658034175	2487	0.5499869684182783	0.043238743865684735	496.5	1234795.5	748	static	CYP75B1	CYTOCHROME P450 75B1	D501--NA, TT7--TRANSPARENT TESTA 7
AT1G66380	4	0.3728401443446539	3095	2.753421438376971	0.010392042541155635	399	1234905	749	up	AtMYB114	myb domain protein 114	MYB114--myb domain protein 114
AT1G61800	2	0.727934026965751	1872	0.13040745817457733	0.1951815269160932	661	1237392	750	static	ATGPT2	ARABIDOPSIS GLUCOSE-6-PHOSPHATE/PHOSPHATE TRANSLOCATOR 2	GPT2--glucose-6-phosphate/phosphate translocator 2
AT2G45685	2	2.1129191854525007	248	-0.004748750220841604	0.9999650917215911	5030.5	1247564	751	static	NA	NA	NA
AT5G54020	1	0.9799014800860416	1225	-0.01937372362145379	0.7986703823323583	1022	1251950	752	static	NA	NA	NA
AT5G51420	1	0.02228514363164027	7610	4.102894647624511	5.352300884400663e-7	165.5	1259455	753	up	NA	NA	NA
AT1G02390	6	0.9878170426516281	1206	0.035568696225725	0.8425298337517669	1048	1263888	754	static	ATGPAT2	GLYCEROL-3-PHOSPHATE sn-2-ACYLTRANSFERASE 2	GPAT2--GLYCEROL-3-PHOSPHATE sn-2-ACYLTRANSFERASE 2
AT3G48440	1	0.9297315003841405	1319	0.014754830540477415	0.7042304490978646	959	1264921	755	static	NA	NA	NA
AT2G17500	1	0.20651861607554503	4027	0.5716240295848087	0.0017068385310945492	315	1268505	756	static	PILS5	PIN-LIKES 5	NA
AT4G27430	4	0.8612660608169146	1486	0.013114850272785363	0.5110556376982868	856.5	1272759	757	static	CIP7	COP1-interacting protein 7	NA
AT5G52450	1	0.5886291708424497	2294	0.4409744030457502	0.08710353863472518	556	1275464	758	static	NA	NA	NA
AT1G15960	2	0.02298873206904202	7555	1.8008583655991328	8.92194563942537e-7	169	1276795	759	up	ATNRAMP6	NA	NRAMP6--NRAMP metal ion transporter 6
AT2G02800	2	2.102664480313952	254	0.011457656534414922	0.9999650917215911	5030.5	1277747	760	static	APK2B	protein kinase 2B	Kin2--kinase 2
AT3G47960	2	0.16565806305021946	4408	0.8781576730281772	6.454337172023009e-4	290	1278320	761	static	AtNPF2.10	NA	GTR1--GLUCOSINOLATE TRANSPORTER-1, NPF2.10--NRT1/ PTR family 2.10
AT5G25820	4	0.8848292962392926	1420	0.02609307979918281	0.6077199719862083	900.5	1278710	762	static	NA	NA	NA
AT5G44460	1	0.1433597326160153	4667	1.601978094911794	3.326893579236417e-4	274	1278758	763	up	CML43	calmodulin like 43	NA
AT1G59650	1	0.08549354494963053	5458	1.3745150964093482	4.4562920801465164e-5	235	1282630	764	up	CW14	NA	NA
AT3G55240	3	2.0971946583900065	255	0.04547100438825964	0.9999650917215911	5030.5	1282777.5	765	static	NA	NA	NA
AT4G30290	4	0.9495197689834532	1275	0.007923345153192542	0.7892361203116182	1007	1283925	766	static	ATXTH19	XYLOGLUCAN ENDOTRANSGLUCOSYLASE/HYDROLASE 19	XTH19--xyloglucan endotransglucosylase/hydrolase 19
AT1G34370	3	2.0962327262792457	256	0.008955529828558864	0.9999650917215911	5030.5	1287808	767	static	AtSTOP1	NA	STOP1--sensitive to proton rhizotoxicity 1
AT2G42490	1	0.9812262843664766	1221	0.012459103826478841	0.85541756019357	1055.5	1288765.5	768	static	CuAO&#950;-zeta	Copper Amine Oxidase zeta	NA
AT2G03985	7	2.910857011949502	111	0	NA	11644	1292484	769	static	NA	NA	NA
AT1G58400	2	0.7660106145210761	1754	0.05125948709258152	0.32543563644397233	739.5	1297083	770	static	NA	NA	NA
AT1G75310	2	0.4057534149941281	2939	0.28372743070466006	0.01911589748303108	441.5	1297568.5	771	static	AUL1	auxilin-like 1	NA
AT5G39580	2	2.0884078426715904	259	0.012680209430433742	0.9999650917215911	5030.5	1302899.5	772	static	NA	NA	NA
AT3G06615	3	2.9091476132526406	112	0	NA	11644	1304128	773	static	NA	NA	NA
AT3G26200	2	0.44486387603260397	2771	1.5598518633410867	0.028852709197719026	471	1305141	774	up	CYP71B22	cytochrome P450, family 71, subfamily B, polypeptide 22	NA
AT1G15110	2	0.59838619883934	2268	0.3734321748793995	0.10151117108766652	577	1308636	775	static	AtPSS1	NA	PSS1--phosphatidylserine synthase 1
AT3G02395	8	2.901194891025134	113	0	NA	11644	1315772	776	static	NA	NA	NA
AT5G36920	3	2.0751599160630225	263	0.03874236239162266	0.9999650917215911	5030.5	1323021.5	777	static	ARACIN2	ARACIN2	STMP9--NA
AT2G09385	2	2.8998798428486263	114	0.02374417372298268	NA	11644	1327416	778	static	NA	NA	NA
AT4G31560	5	2.072141088391178	264	1.9273928506660532e-4	0.9999650917215911	5030.5	1328052	779	static	HCF153	high chlorophyll fluorescence 153	NA
AT1G68570	2	0.7000691093781961	1965	0.2829796958621747	0.22164747209979097	679	1334235	780	static	AtNPF3.1	NA	NPF3.1--NRT1/ PTR family 3.1
AT5G40800	2	0.6338776778061724	2163	0.6055260152685431	0.13996042403256462	617	1334571	781	static	AITR4	NA	DIL3--DIG-like 3
AT5G06980	2	2.0695960793458497	266	-0.003168543794179895	0.9999650917215911	5030.5	1338113	782	static	LNK4	night light-inducible and clock-regulated 4	NA
AT3G21371	3	2.8995610854843514	115	0.0015433637940705063	NA	11644	1339060	783	static	NA	NA	NA
AT5G39090	1	0.25806476157142955	3686	1.5260919100096924	0.006223246869289019	364	1341704	784	up	NA	NA	NA
AT3G18570	3	0.5895309169862735	2291	0.1946779032396847	0.11076050674051559	588	1347108	785	static	NA	NA	NA
AT3G04735	4	2.0642985611373215	269	0.052741809483744524	0.9999650917215911	5030.5	1353204.5	786	static	RALFL21	RALF-like 21	NA
AT5G01380	2	0.49876368115922953	2585	0.37739863773148064	0.05911267257381821	524	1354540	787	static	NA	NA	NA
AT2G45400	2	2.0636398956286266	270	0.0033871339701837975	0.9999650917215911	5030.5	1358235	788	static	BEN1	BRI1-5 ENHANCED 1	NA
AT1G30710	3	0.5883199486518049	2297	0.6502803651459605	0.1152706628449207	593	1362121	789	static	AtBBE9	NA	NA
AT1G01300	3	2.0600183208958915	273	-0.0025610865397362576	0.9999650917215911	5030.5	1373326.5	790	static	NA	NA	NA
AT5G60470	1	0.2893610187844408	3512	1.8354358419284424	0.00950684221305843	391.5	1374948	791	up	EGRET	EGRET	NA
AT3G23690	1	0.9473118724950008	1281	0.0224381365968253	0.8777035992347474	1075	1377075	792	static	CIL2	CIB1 Like protein 2	NA
AT5G15845	2	0.175663501840398	4307	1.8016171482735344	0.001959392757151711	320	1378240	793	up	NA	NA	NA
AT2G45590	1	0.8615834671796218	1484	-0.01859337941476933	0.674904975548945	934	1386056	794	static	NA	NA	NA
AT5G24655	1	0.527697088967668	2497	0.6539518967541005	0.08744535993945186	557	1390829	795	static	LSU4	RESPONSE TO LOW SULFUR 4	NA
AT3G54830	2	2.051035450708167	277	0.0020634656534562297	0.9999650917215911	5030.5	1393448.5	796	static	NA	NA	NA
AT1G04597	3	2.869110546113429	120	0.007903081576911787	NA	11644	1397280	797	static	NA	NA	NA
AT4G25480	5	2.0480007005102676	278	0.0015572786388959893	0.9999650917215911	5030.5	1398479	798	static	ATCBF3	NA	CBF3--C-REPEAT BINDING FACTOR 3, DREB1A--dehydration response element B1A
AT5G08395	2	0.5156185741321377	2531	0.8697923459666843	0.08572530020340821	554	1402174	799	static	NA	NA	NA
AT3G01975	7	2.8675535390672664	121	-0.004747481463782114	NA	11644	1408924	800	static	NA	NA	NA
AT5G61450	2	0.35633316488818706	3172	0.3751461886035604	0.01935557656837855	445	1411540	801	static	NA	NA	NA
AT3G06095	2	0.47866202687214066	2660	0.5521980858112643	0.0667191219704671	533.5	1419110	802	static	NA	NA	NA
AT5G07510	3	0.06272620508507709	5944	3.41167725779088	5.350961722800747e-5	239	1420616	803	up	ATGRP-4	ARABIDOPSIS THALIANA GLYCINE-RICH PROTEIN 4	ATGRP14--ARABIDOPSIS THALIANA GLYCINE-RICH PROTEIN 14, GRP-4--GLYCINE-RICH PROTEIN 4, GRP14--glycine-rich protein 14
AT2G45900	2	0.3482983412542841	3202	0.7646738331299787	0.019303513986578445	444	1421688	804	static	TRM13	TON1 Recruiting Motif 13	NA
AT3G46680	2	0.011636473624358951	8592	1.9915738874038518	5.352300884400663e-7	165.5	1421976	805	up	NA	NA	NA
AT4G13500	5	2.0311000135690542	283	0.0026243868991697853	0.9999650917215911	5030.5	1423631.5	806	static	NA	NA	NA
AT5G03770	3	0.9376667036068247	1303	0.009885213105557632	0.9129160968947896	1095.5	1427436.5	807	static	AtKdtA	NA	KDTA--KDO transferase A
AT2G23760	7	0.2538544240989962	3712	0.9823160493017506	0.008658688884671473	386	1432832	808	static	BLH4	BEL1-like homeodomain 4	SAW2--SAWTOOTH 2
AT4G21420	2	0.8956984464536921	1393	0.029421891217952145	0.8073012446639986	1029	1433397	809	static	NA	NA	NA
AT2G35920	6	2.026285370939687	285	0.0037370074256018425	0.9999650917215911	5030.5	1433692.5	810	static	NA	NA	NA
AT5G18840	1	0.3315725013745787	3270	0.7267838278230732	0.018722594338197368	439	1435530	811	static	NA	NA	NA
AT3G61620	3	2.026188892562218	286	1.233509811952078e-5	0.9999650917215911	5030.5	1438723	812	static	RRP41	NA	NA
AT2G39435	3	0.860261131747262	1495	0.06568790936710119	0.7119860658370851	964	1441180	813	static	TRM18	TON1 Recruiting Motif 18	NA
AT3G23470	1	2.020310921500302	288	4.386943301391537e-4	0.9999650917215911	5030.5	1448784	814	static	NA	NA	NA
AT2G34650	3	0.7414097125031951	1827	0.014911068020712471	0.41980833739991213	794	1450638	815	static	ABR	ABRUPTUS	PID--PINOID
AT5G36240	1	0.3549720355901984	3177	1.0777680681890112	0.022102732720567606	458	1455066	816	up	NA	NA	NA
AT2G46640	3	0.8618743837679071	1482	0.1072597549599224	0.7474248008096595	984	1458288	817	static	TAC1	Tiller Angle Control 1	NA
AT5G50360	2	2.014575949989536	290	0.0043234510728396595	0.9999650917215911	5030.5	1458845	818	static	AITR5	ABA-induced transcription repressor 5	DIG2--Dynamic Influencer of Gene expression 2
AT5G57530	1	0.4917665515484356	2611	0.3873465883252793	0.08787134070108218	559	1459549	819	static	AtXTH12	NA	XTH12--xyloglucan endotransglucosylase/hydrolase 12
AT5G56075	1	0.0010422317687689532	11508	4.056687754218792	1.6216096687981225e-8	127	1461516	820	up	NA	NA	NA
AT1G23380	1	0.17337356804320833	4336	0.7121568930488295	0.0029698807141031193	338	1465568	821	static	KNAT6	KNOTTED1-like homeobox gene 6	KNAT6L--NA, KNAT6S--NA
AT5G54740	2	2.840268714965745	126	0.043154402446819555	NA	11644	1467144	822	static	SESA5	seed storage albumin 5	NA
AT3G54000	1	0.511034202813171	2545	0.12797884403742077	0.10172961864439142	578	1471010	823	static	NA	NA	NA
AT5G15840	2	0.17517713375718666	4317	0.7779966870533815	0.0031824991757049485	341	1472097	824	static	BBX1	B-box domain protein 1	CO--CONSTANS, FG--NA
AT5G22580	1	0.2761472121901337	3585	0.8867309001779852	0.011963405030726513	415	1487775	825	static	NA	NA	NA
AT3G05385	2	0.6370086961470653	2152	0.38185473541855885	0.25107782786019567	693.5	1492412	826	static	NA	NA	NA
AT5G59080	2	1.9953336034311153	298	0.0260595366146718	0.9999650917215911	5030.5	1499089	827	static	NA	NA	NA
AT3G27970	2	0.4392625065070587	2790	0.8507145644056527	0.06957617740698996	538	1501020	828	static	NA	NA	NA
AT2G09535	3	2.7967461929469506	129	-0.025732013693862264	NA	11644	1502076	829	static	NA	NA	NA
AT3G13970	3	1.9928353802712802	299	0.004666352754324576	0.9999650917215911	5030.5	1504119.5	830	static	APG12	AUTOPHAGY 12	APG12B--AUTOPHAGY 12 B, ATG12B--AUTOPHAGY 12B
AT5G63760	1	0.621110767380654	2206	0.06958072226256395	0.2297487695014503	683	1506698	831	static	ARI15	ARIADNE 15	ATARI15--ARABIDOPSIS ARIADNE 15
AT5G06278	3	1.9913015036551713	300	0.027404498498778945	0.9999650917215911	5030.5	1509150	832	static	NA	NA	NA
AT4G04995	3	2.7951660660446325	130	0	NA	11644	1513720	833	static	NA	NA	NA
AT2G24100	1	0.6923614793723788	1991	0.05211409160802279	0.358083431374476	761	1515151	834	static	ASG1	ALTERED SEED GERMINATION 1	NA
AT5G57790	6	0.5859515275722991	2303	0.3211887802508319	0.19498144089248517	659.5	1518828.5	835	static	AOG1	ABORTED GAMETOPHYTE 1	NA
AT3G01425	4	1.988862045068355	302	0.001370310459592314	0.9999650917215911	5030.5	1519211	836	static	NA	NA	NA
AT4G07385	5	1.987683424045459	303	-0.0024273084358559893	0.9999650917215911	5030.5	1524241.5	837	static	NA	NA	NA
AT5G18370	1	0.5839956225546347	2305	0.07800348616310283	0.19724888275318314	663	1528215	838	static	DSC2	DOMINANT SUPRESSOR OF camta3 NUMBER 2	NA
AT3G46340	1	0.49311456491736627	2602	0.5595108297836827	0.1114326138679446	589	1532578	839	static	NA	NA	NA
AT5G40890	2	1.9831083910864855	306	0.0012702016090169101	0.9999650917215911	5030.5	1539333	840	static	ATCLC-A	chloride channel A	ATCLCA--NA, CLC-A--chloride channel A, CLC-A--CHLORIDE CHANNEL-A, CLCA--CHLORIDE CHANNEL A
AT5G11090	1	0.6343067137650987	2159	-0.03518714191580916	0.28889334130621375	717.5	1549082.5	841	static	NA	NA	NA
AT3G25690	1	0.48238515784167185	2642	0.20381482353904065	0.1152706628449207	593	1566706	842	static	AtCHUP1	Arabidopsis thaliana CHLOROPLAST UNUSUAL POSITIONING 1	CHUP1--CHLOROPLAST UNUSUAL POSITIONING 1
AT1G26770	3	0.7976465190874941	1653	0.07938041860369562	0.6916780854391822	949	1568697	843	static	AT-EXP10	ARABIDOPSIS THALIANA EXPANSIN 10	ATEXP10--ARABIDOPSIS THALIANA EXPANSIN 10, ATEXPA10--expansin A10, ATHEXP ALPHA 1.1--ARABIDOPSIS THALIANA EXPANSIN ALPHA 1.1, EXP10--EXPANSIN 10, EXPA10--expansin A10
AT2G40100	4	1.9684490557494516	312	0.0024235576126217387	0.9999650917215911	5030.5	1569516	844	static	LHCB4.3	light harvesting complex photosystem II	LHCB8--NA
AT1G44941	1	0.2947893972660838	3484	2.0533901543031083	0.020937256516102596	452	1574768	845	up	NA	NA	NA
AT1G05617	4	2.7318490256531307	136	0.04733562085998509	NA	11644	1583584	846	static	NA	NA	NA
AT1G11380	2	1.9675397859357293	315	-8.172677700845988e-4	0.9999650917215911	5030.5	1584607.5	847	static	NA	NA	NA
AT3G19680	4	1.9628621777389896	317	-5.457758095243917e-4	0.9999650917215911	5030.5	1594668.5	848	static	NA	NA	NA
AT5G07540	5	2.7290458037216516	137	0.014159994345163527	NA	11644	1595228	849	static	ATGRP-6	NA	ATGRP16--NA, GRP16--glycine-rich protein 16
AT1G68380	1	0.01769890216323376	7948	3.958811973601629	6.592880236502663e-6	201	1597548	850	up	NA	NA	NA
AT4G24260	3	0.017270282775159178	7988	1.5618150696010222	6.583520135733331e-6	200	1597600	851	up	ATGH9A3	glycosyl hydrolase 9A3	AtKOR3--NA, GH9A3--glycosyl hydrolase 9A3, KOR3--NA
AT2G44080	2	0.8170734888808082	1606	0.017656444832017445	0.7656204638388883	996	1599576	852	static	ARL	ARGOS-like	NA
AT1G58260	1	0.059223044680194695	6051	3.753041202266074	2.1189860980132846e-4	264.5	1600489.5	853	up	CYP79C2	cytochrome p450 79c2	CYP79C3P--NA
AT5G03730	1	0.7315123156108156	1861	0.017100758990154476	0.5193871431061784	861	1602321	854	static	AtCTR1	NA	CTR1--CONSTITUTIVE TRIPLE RESPONSE 1, SIS1--SUGAR-INSENSITIVE 1
AT2G30010	1	0.8255593436671973	1581	0.0168253609235847	0.7923768417824069	1015	1604715	855	static	TBL45	TRICHOME BIREFRINGENCE-LIKE 45	NA
AT3G04180	3	0.47461040804574844	2669	0.6417020027133555	0.12751114850109774	603	1609407	856	static	NA	NA	NA
AT1G35670	1	0.4576286271037783	2731	0.20809906099533113	0.11457675312970327	590	1611290	857	static	ATCDPK2	calcium-dependent protein kinase 2	ATCPK11--NA, CDPK2--calcium-dependent protein kinase 2, CPK11--NA
AT5G65683	3	1.956788694026678	321	0.004662639019149957	0.9999650917215911	5030.5	1614790.5	858	static	WAVH2	WAV3 homolog 2	NA
AT5G05690	4	1.9557146702872232	322	0.007575838323137268	0.9999650917215911	5030.5	1619821	859	static	CBB3	CABBAGE 3	CPD--CONSTITUTIVE PHOTOMORPHOGENIC DWARF, CYP90--NA, CYP90A--NA, CYP90A1--CYTOCHROME P450 90A1, DWF3--DWARF 3
AT2G23030	1	0.2143397198948815	3956	1.3974539640130392	0.01140063608336755	409.5	1619982	860	up	SNRK2-9	SUCROSE NONFERMENTING 1-RELATED PROTEIN KINASE 2-9	SNRK2.9--SNF1-related protein kinase 2.9
AT1G64065	2	0.37095078427794403	3104	0.9929465271877828	0.058880707892572146	522	1620288	861	static	NA	NA	NA
AT1G23990	1	0.29703551770969	3474	1.4816295394087606	0.027872169319524083	469	1629306	862	up	NA	NA	NA
AT1G23050	5	2.719915485917842	140	0	NA	11644	1630160	863	static	NA	NA	NA
AT2G36307	2	0.524564972823342	2505	0.29798788832099976	0.17696408914876768	651	1630755	864	static	sORF21	short open reading frame 21	ZPR4--LITTLE ZIPPER 4
AT4G13260	3	0.0965977505382715	5302	1.6252798267127744	0.0014005010736621551	309	1638318	865	up	AtYUC2	NA	YUC2--YUCCA2
AT5G36925	3	1.9490628686784635	326	0.01461067338347749	0.9999650917215911	5030.5	1639943	866	static	ARACIN1	ARACIN1	NA
AT3G45610	2	0.19433091899766225	4143	0.7993411578598759	0.009912153903703536	396	1640628	867	static	DOF6	DOF transcription factor 6	NA
AT3G16570	3	1.9486375809077758	328	2.0846439243117507e-4	0.9999650917215911	5030.5	1650004	868	static	ATRALF23	ARABIDOPSIS RAPID ALKALINIZATION FACTOR 23	RALF23--rapid alkalinization factor 23
AT5G54500	3	0.7331866350209251	1856	0.07722012758058681	0.5788382000808036	890	1651840	869	static	FQR1	flavodoxin-like quinone reductase 1	NA
AT3G07010	1	0.6613632892407215	2089	0.04782482769458268	0.41601811969874797	791	1652399	870	static	NA	NA	NA
AT2G09390	2	2.7038087777626245	142	0.05172878815594112	NA	11644	1653448	871	static	NA	NA	NA
AT4G21910	5	0.4360634923053136	2801	0.17492810866755282	0.11512563965409696	591	1655391	872	static	NA	NA	NA
AT1G80280	2	0.7253473133160406	1881	-0.022000315324375446	0.5537358680123845	881	1657161	873	static	NA	NA	NA
AT4G28840	3	0.20248485790551962	4066	0.9812559223819179	0.011347047353932408	408	1658928	874	static	TIE1	TCP Interactor containing EAR motif protein 1	NA
AT2G30500	3	1.9416510980500437	332	-6.040421512293471e-4	0.9999650917215911	5030.5	1670126	875	static	NET4B	Networked 4B	NA
AT5G37360	1	0.3209149654928959	3336	0.2696085756813602	0.046602684038386265	501	1671336	876	static	NA	NA	NA
AT3G56360	2	0.735442210188519	1846	0.020279800310902027	0.6220919706161145	911	1681706	877	static	NA	NA	NA
AT2G45920	3	0.08784818423944551	5418	0.6595051169318977	0.0015794249155471494	311	1684998	878	static	NA	NA	NA
AT5G00935	4	2.6654029940119943	145	-0.004747481463782113	NA	11644	1688380	879	static	NA	NA	NA
AT5G02240	8	1.9371108909393946	336	-7.388968057971917e-4	0.9999650917215911	5030.5	1690248	880	static	NA	NA	NA
AT5G51200	1	0.16055410803258527	4474	0.8080121965758124	0.007654050373514411	379.5	1697883	881	static	EMB3142	EMBRYO DEFECTIVE 3142	NA
AT1G01380	2	1.935455686941573	338	0.04276641489279951	0.9999650917215911	5030.5	1700309	882	static	ETC1	ENHANCER OF TRY AND CPC 1	NA
AT1G72600	4	1.9338482152326544	339	4.311054093838707e-6	0.9999650917215911	5030.5	1705339.5	883	static	NA	NA	NA
AT2G44660	3	1.930198651585317	340	7.954199568735303e-4	0.9999650917215911	5030.5	1710370	884	static	NA	NA	NA
AT4G15160	1	0.4668254075881684	2699	0.2443605094708439	0.16138286314548808	636	1716564	885	static	NA	NA	NA
AT3G22540	2	0.10810327115021637	5110	1.662958210813304	0.0029077567150221427	337	1722070	886	up	NA	NA	NA
AT5G18600	4	1.9263379724338774	343	0.027832947298709918	0.9999650917215911	5030.5	1725461.5	887	static	ROXY10	NA	NA
AT2G20570	1	0.24358982481370828	3775	0.46169188772873937	0.022102732720567606	458	1728950	888	static	ATGLK1	ARABIDOPSIS GOLDEN2-LIKE 1	GLK1--GOLDEN2-LIKE 1, GPRI1--GBF's pro-rich region-interacting factor 1
AT4G25470	5	1.9153473592787982	347	1.7229019038541364e-4	0.9999650917215911	5030.5	1745583.5	889	static	ATCBF2	NA	CBF2--C-repeat/DRE binding factor 2, DREB1C--DRE/CRT-BINDING PROTEIN 1C, FTQ4--FREEZING TOLERANCE QTL 4
AT2G02100	3	0.7396504810593131	1836	0.029144113718424177	0.6920817473705229	952	1747872	890	static	LCR69	low-molecular-weight cysteine-rich 69	PDF2.2--NA
AT4G34750	5	0.23893783143637531	3794	0.3157425590283265	0.02258998856578218	461	1749034	891	static	SAUR49	SMALL AUXIN UPREGULATED RNA 49	NA
AT2G45160	4	1.911266699420476	348	-1.8263649462013293e-4	0.9999650917215911	5030.5	1750614	892	static	ATHAM1	ARABIDOPSIS THALIANA HAIRY MERISTEM 1	HAM1--HAIRY MERISTEM 1, LOM1--LOST MERISTEMS 1, SCL27--SCARECROW-LIKE 27
AT1G11080	1	0.6474479247908453	2126	0.1836067533714043	0.46387229813796105	825.5	1755013	893	static	scpl31	serine carboxypeptidase-like 31	NA
AT2G43060	3	0.3210901084178117	3334	0.7117319527301069	0.06306586607642631	528	1760352	894	static	AtIBH1	NA	IBH1--ILI1 binding bHLH 1
AT4G18660	4	0.3687469643324392	3117	0.7875490915141016	0.09425305536473973	566	1764222	895	static	NA	NA	NA
AT2G28690	1	0.32716752958959994	3298	0.5726456956486502	0.06738243526048887	535	1764430	896	static	NA	NA	NA
AT1G04283	3	1.9005987050900852	351	0.04045845722570452	0.9999650917215911	5030.5	1765705.5	897	static	NA	NA	NA
AT5G51790	1	0.44798922475715164	2759	0.09198829712638648	0.16615916912848383	640.5	1767139.5	898	static	NA	NA	NA
AT4G37440	1	0.8027360638032943	1634	0.006800905503900622	0.8954084982102124	1082	1767988	899	static	NA	NA	NA
AT3G28150	1	0.7506389729653701	1807	0.034508857341872465	0.7320678920971921	979	1769053	900	static	AXY4L	ALTERED XYLOGLUCAN 4-LIKE	TBL22--TRICHOME BIREFRINGENCE-LIKE 22
AT4G12790	1	0.7174963842980853	1900	0.07309654191438382	0.674904975548945	934	1774600	901	static	NA	NA	NA
AT5G04520	2	1.8991649541199944	353	0.0081406009328041	0.9999650917215911	5030.5	1775766.5	902	static	NA	NA	NA
AT4G21690	1	0.7633005895964002	1765	0.12301286902082134	0.7892361203116182	1007	1777355	903	static	ATGA3OX3	ARABIDOPSIS THALIANA GIBBERELLIN 3-OXIDASE 3	GA3OX3--gibberellin 3-oxidase 3
AT5G40450	1	0.005258955482107431	9663	0.6894503394831826	3.4086935249004285e-6	184	1777992	904	static	RBB1	Regulator of bulb biogenesis1	NA
AT5G04460	4	0.72000104919106	1891	0.021511404701997874	0.6812050291794526	940.5	1778485.5	905	static	NA	NA	NA
AT3G02815	3	2.616898656172862	153	0.007903081576911787	NA	11644	1781532	906	static	NA	NA	NA
AT3G56880	3	1.8873086546822309	355	0.006333778710897569	0.9999650917215911	5030.5	1785827.5	907	static	NA	NA	NA
AT1G13520	2	0.6792394056884032	2027	0.0843995690725439	0.5546454268698328	883	1789841	908	static	NA	NA	NA
AT3G25795	2	1.8870528437132532	356	0.021266636246558068	0.9999650917215911	5030.5	1790858	909	static	sORF27	short open reading frame 27	TAS4--trans acting siRNA 4
AT2G04505	1	0.6030619058429633	2254	0.2191134584743609	0.42683067806172487	795	1791930	910	static	NA	NA	NA
AT4G36110	1	0.26729246765284387	3638	0.5139857898971787	0.04066560993479887	493	1793534	911	static	SAUR9	SMALL AUXIN UPREGULATED RNA 9	NA
AT3G63010	7	1.8849470185564503	357	0.0011714393933509428	0.9999650917215911	5030.5	1795888.5	912	static	ATGID1B	NA	GID1B--GA INSENSITIVE DWARF1B
AT1G09530	2	1.8841593866606439	358	-0.002353381939711082	0.9999650917215911	5030.5	1800919	913	static	PAP3	PHYTOCHROME-ASSOCIATED PROTEIN 3	PIF3--phytochrome interacting factor 3, POC1--PHOTOCURRENT 1
AT2G44800	3	0.17962376809078467	4263	2.464705657570273	0.014347262119304224	423	1803249	914	up	NA	NA	NA
AT2G25770	2	1.8801075519247696	360	0.022587643438698558	0.9999650917215911	5030.5	1810980	915	static	NA	NA	NA
AT1G11310	5	1.8786715973320371	361	0.005309855592709948	0.9999650917215911	5030.5	1816010.5	916	static	ATMLO2	MILDEW RESISTANCE LOCUS O 2	MLO2--MILDEW RESISTANCE LOCUS O 2, PMR2--POWDERY MILDEW RESISTANT 2
AT1G14370	4	1.8733826675378658	363	0.005523985151352114	0.9999650917215911	5030.5	1826071.5	917	static	APK2A	protein kinase 2A	Kin1--kinase 1, PBL2--PBS1-like 2
AT3G06575	4	0.4103830802541741	2924	0.5730100133732323	0.1556795750515028	626.5	1831886	918	static	NA	NA	NA
AT5G07580	5	1.8672560702971501	365	-6.333112219572619e-4	0.9999650917215911	5030.5	1836132.5	919	static	DEWAX2	DECREASE WAX BIOSYNTHESIS2	ERF106--NA
AT1G06023	3	2.5901442230737444	158	-0.002573277927131552	NA	11644	1839752	920	static	NA	NA	NA
AT1G77690	1	0.0674842547439747	5824	0.8571553254503894	0.0017083601109985842	316	1840384	921	static	LAX3	like AUX1 3	NA
AT4G30130	2	1.864898395096972	366	0.0012224962417955617	0.9999650917215911	5030.5	1841163	922	static	NA	NA	NA
AT2G23630	1	1.8606148582607627	368	0.0034875349164675347	0.9999650917215911	5030.5	1851224	923	static	sks16	SKU5 similar 16	NA
AT5G54300	2	1.856503387615653	370	0.0014713409594681434	0.9999650917215911	5030.5	1861285	924	static	NA	NA	NA
AT5G05815	3	2.5831581454322308	160	0.033229639803341676	NA	11644	1863040	925	static	NA	NA	NA
AT1G04660	3	0.4269919708492261	2852	0.21592657459494533	0.18948328340101958	654	1865208	926	static	NA	NA	NA
AT5G03570	1	0.7634084729357175	1763	0.05143798148053184	0.8594871389683589	1058	1865254	927	static	ATIREG2	ARABIDOPSIS THALIANA IRON-REGULATED PROTEIN 2	FPN2--FERROPORTIN 2, IREG2--iron regulated 2
AT5G01720	2	1.8555007604229803	371	6.18287496911395e-4	0.9999650917215911	5030.5	1866315.5	928	static	RAE1	Regulation of Atalmt1 Expression 1	NA
AT4G13505	5	1.8476912825463998	373	-0.02088531006367841	0.9999650917215911	5030.5	1876376.5	929	static	NA	NA	NA
AT5G65200	2	0.7194430272988149	1894	0.027713149717341703	0.7754595563629041	1000	1894000	930	static	ATPUB38	ARABIDOPSIS THALIANA PLANT U-BOX 38	PUB38--plant U-box 38
AT5G61440	2	0.5029042635341185	2567	0.07558415312816022	0.32543563644397233	739.5	1898296.5	931	static	ACHT5	atypical CYS HIS rich thioredoxin 5	NA
AT1G21740	2	1.8377497420363937	379	0.014627555437716898	0.9999650917215911	5030.5	1906559.5	932	static	NA	NA	NA
AT2G31690	1	0.17938528770946688	4267	0.992402738084151	0.019645510129963944	448	1911616	933	static	DALL5	DAD1-Like Lipase 5	NA
AT3G49570	2	0.7758572032046119	1719	0.03766774164901092	0.938013939201957	1113	1913247	934	static	LSU3	RESPONSE TO LOW SULFUR 3	NA
AT5G51195	1	0.2188677786799376	3921	1.1980925845193273	0.038698581321248864	488	1913448	935	up	NA	NA	NA
AT2G02080	3	1.8350215883821361	381	0.004479250747473076	0.9999650917215911	5030.5	1916620.5	936	static	AtIDD4	indeterminate(ID)-domain 4	IDD4--indeterminate(ID)-domain 4, IME--IMPERIAL EAGLE
AT4G25620	5	1.8332950698360924	382	-6.850493719379167e-5	0.9999650917215911	5030.5	1921651	937	static	NA	NA	NA
AT3G09785	1	1.831648885860252	383	0.0027345210167087426	0.9999650917215911	5030.5	1926681.5	938	static	NA	NA	NA
AT5G51470	2	0.011732861350544299	8583	1.4124298393464345	2.9732551548633316e-5	225	1931175	939	up	NA	NA	NA
AT1G01390	2	0.27694536082626786	3583	0.5733431378057127	0.06963985796695499	539	1931237	940	static	NA	NA	NA
AT5G09430	5	0.5480519134282866	2419	0.03496709354199618	0.4360187202636712	801	1937619	941	static	NA	NA	NA
AT1G26150	2	1.8302344576694127	386	0.009497006109300911	0.9999650917215911	5030.5	1941773	942	static	AtPERK10	proline-rich extensin-like receptor kinase 10	PERK10--proline-rich extensin-like receptor kinase 10
AT1G06037	4	2.5519015155834257	167	-0.012063157539050254	NA	11644	1944548	943	static	NA	NA	NA
AT3G13810	3	0.5432355699072037	2438	0.07319267724939194	0.4358354859767436	799.5	1949181	944	static	AtIDD11	indeterminate(ID)-domain 11	IDD11--indeterminate(ID)-domain 11
AT5G10440	1	0.3064696644775982	3422	0.33677176290481686	0.09468724922390166	570	1950540	945	static	CYCD4;2	cyclin d4;2	NA
AT2G46510	2	0.7088609806087721	1937	0.012500658975911225	0.7892361203116182	1007	1950559	946	static	AIB	ABA-inducible BHLH-type transcription factor	ATAIB--ABA-inducible BHLH-type transcription factor, bHLH017--NA, bHLH17--NA, JAM1--JA-associated MYC2-like 1
AT3G25717	2	0.3966143597965614	2975	0.14410116249088004	0.19228562778714203	656.5	1953087.5	947	static	DVL6	DEVIL 6	RTFL16--ROTUNDIFOLIA like 16
AT3G46280	2	1.8268673110236648	389	5.521093006488323e-4	0.9999650917215911	5030.5	1956864.5	948	static	NA	NA	NA
AT4G00480	1	0.6413332191762408	2138	0.039715494729114446	0.6290324773795589	917	1960546	949	static	ATMYC1	NA	myc1--NA
AT5G67420	5	1.8232309432422522	391	-0.002791115582589573	0.9999650917215911	5030.5	1966925.5	950	static	ASL39	ASYMMETRIC LEAVES2-LIKE 39	LBD37--LOB domain-containing protein 37
AT3G07675	1	0.1503929709672081	4582	2.363799592492031	0.015655169067668836	430	1970260	951	up	NA	NA	NA
AT1G21970	1	0.13630106154266122	4750	1.8628140890352456	0.011965765773201723	416	1976000	952	up	AtLEC1	NA	EMB 212--EMBRYO DEFECTIVE 212, EMB212--EMBRYO DEFECTIVE 212, LEC1--LEAFY COTYLEDON 1, NF-YB9--NUCLEAR FACTOR Y, SUBUNIT B9
AT2G34850	2	0.26291795943913476	3661	0.20861449547443228	0.0735409892000647	542	1984262	953	static	MEE25	maternal effect embryo arrest 25	NA
AT1G58460	1	0.027557963979653027	7297	1.6658960104375549	3.0782747242491163e-4	273	1992081	954	up	NA	NA	NA
AT5G18670	3	1.8149148646143112	397	0.04040045442046653	0.9999650917215911	5030.5	1997108.5	955	static	BAM9	BETA-AMYLASE 9	BMY3--beta-amylase 3
AT1G03730	2	1.813407144142833	398	0.006047421937196401	0.9999650917215911	5030.5	2002139	956	static	NA	NA	NA
AT3G19035	4	2.5280567401395815	172	0	NA	11644	2002768	957	static	NA	NA	NA
AT5G53760	3	1.812287569934815	399	0.001159003623430469	0.9999650917215911	5030.5	2007169.5	958	static	ATMLO11	MILDEW RESISTANCE LOCUS O 11	MLO11--MILDEW RESISTANCE LOCUS O 11
AT3G51350	1	0.7377802414557568	1842	0.03905794982377644	0.9117918810618796	1092.5	2012385	959	static	NA	NA	NA
AT3G03695	4	1.8088721112500492	401	0.05544145366305609	0.9999650917215911	5030.5	2017230.5	960	static	NA	NA	NA
AT4G37750	3	0.2872048496667091	3526	0.33243020458042893	0.1004022951475958	574	2023924	961	static	ANT	AINTEGUMENTA	AtANT--NA, CKC--NA, CKC1--COMPLEMENTING A PROTEIN KINASE C MUTANT 1, DRG--DRAGON
AT3G02180	5	1.8062042876686035	403	0.006905343059705626	0.9999650917215911	5030.5	2027291.5	962	static	SP1L3	SPIRAL1-like3	NA
AT1G68610	2	0.4046416034845041	2943	0.26882837393517894	0.25057734608665755	692	2036556	963	static	PCR11	PLANT CADMIUM RESISTANCE 11	NA
AT1G52410	1	0.34008723965933263	3243	0.31274701919276227	0.15651501397481954	628	2036604	964	static	AtTSA1	NA	TSA1--TSK-associating protein 1
AT5G57540	1	0.3082228053571065	3406	0.374244920932007	0.11797978251808637	598	2036788	965	static	AtXTH13	NA	XTH13--xyloglucan endotransglucosylase/hydrolase 13
AT2G40330	3	0.5662687247960358	2364	0.051767163224238945	0.5205696178504956	862	2037768	966	static	PYL6	PYR1-like 6	RCAR9--regulatory components of ABA receptor 9
AT3G45240	4	1.803493336786801	406	-2.97990212322166e-4	0.9999650917215911	5030.5	2042383	967	static	ATSNAK2	NA	GRIK1--geminivirus rep interacting kinase 1
AT5G64260	4	1.8034450679381075	408	8.352015932575976e-4	0.9999650917215911	5030.5	2052444	968	static	EXL2	EXORDIUM like 2	NA
AT3G16770	1	0.24220272983445418	3782	0.4018346113930228	0.07363765835765818	543	2053626	969	static	ATEBP	ethylene-responsive element binding protein	EBP--ethylene-responsive element binding protein, ERF72--ETHYLENE RESPONSE FACTOR 72, RAP2.3--RELATED TO AP2 3
AT3G46820	1	0.32079718270651075	3339	0.09944374951199246	0.13932455939972896	616	2056824	970	static	TOPP5	type one serine/threonine protein phosphatase 5	NA
AT1G53090	2	1.8026968782867265	409	0.002847835863704991	0.9999650917215911	5030.5	2057474.5	971	static	SPA4	SPA1-related 4	NA
AT1G05527	2	2.503977941181043	177	0.05658354520079054	NA	11644	2060988	972	static	NA	NA	NA
AT4G16600	1	0.3533854528528375	3182	-0.1437882680377178	0.1764113146338271	649.5	2066709	973	static	PGSIP8	plant glycogenin-like starch initiation protein 8	NA
AT1G24020	1	0.003544277685264257	10189	1.8072314919326724	7.644261884979068e-6	203	2068367	974	up	MLP423	MLP-like protein 423	NA
AT4G13345	4	0.6779270720612203	2030	0.0262535313688648	0.7950417780701515	1020.5	2071615	975	static	MEE55	maternal effect embryo arrest 55	NA
AT5G54225	2	0.5611380736184841	2384	0.05235955546061977	0.5399398570722743	871.5	2077656	976	static	LCR83	low-molecular-weight cysteine-rich 83	NA
AT2G28570	2	1.786922582266705	415	0.010899144838978591	0.9999650917215911	5030.5	2087657.5	977	static	NA	NA	NA
AT5G04475	6	2.4667047118531786	180	0	NA	11644	2095920	978	static	NA	NA	NA
AT1G35350	1	1.7780751340126495	417	0.015802312811747547	0.9999650917215911	5030.5	2097718.5	979	static	NA	NA	NA
AT1G75750	1	0.42724053205290113	2851	0.11429138485568432	0.32511098094374075	736.5	2099761.5	980	static	GASA1	GAST1 protein homolog 1	NA
AT3G30775	2	0.33255786031765516	3267	0.07277439311761678	0.16901415286653745	644	2103948	981	static	AT-POX	NA	ATPDH--NA, ATPOX--ARABIDOPSIS THALIANA PROLINE OXIDASE, ERD5--EARLY RESPONSIVE TO DEHYDRATION 5, PDH1--proline dehydrogenase 1, PRO1--NA, PRODH--PROLINE DEHYDROGENASE
AT5G44360	1	0.666797104569545	2071	0.11744654564071806	0.7932813641802445	1018	2108278	982	static	AtBBE23	NA	NA
AT2G29090	2	0.0853190788142032	5463	1.1096914017906914	0.008658688884671473	386	2108718	983	up	CYP707A2	cytochrome P450, family 707, subfamily A, polypeptide 2	NA
AT5G65310	6	1.7734097730744602	420	-0.0019111690229825702	0.9999650917215911	5030.5	2112810	984	static	ATHB-5	NA	ATHB5--homeobox protein 5, HB5--homeobox protein 5
AT1G20070	2	2.4405762954709194	182	0	NA	11644	2119208	985	static	NA	NA	NA
AT5G50130	1	0.3148960623996159	3373	0.3416233788590218	0.15677335036725368	629	2121617	986	static	NA	NA	NA
AT2G40970	2	1.7603403154368382	426	0.002397230662140687	0.9999650917215911	5030.5	2142993	987	static	MYBC1	NA	NA
AT3G55110	2	0.7066851911767043	1948	0.06838372326282982	0.9210606090651593	1102	2146696	988	static	ABCG18	ATP-binding cassette G18	NA
AT1G79690	1	0.03181969421013866	7073	0.6426554150347271	0.001173392150522977	304	2150192	989	static	atnudt3	nudix hydrolase homolog 3	NUDT3--nudix hydrolase homolog 3
AT3G49940	3	1.7587803432778306	428	-0.00488979997603432	0.9999650917215911	5030.5	2153054	990	static	LBD38	LOB domain-containing protein 38	NA
AT3G22380	1	0.7010808029575814	1960	-0.010166404756273863	0.9206340580393557	1099.5	2155020	991	static	TIC	TIME FOR COFFEE	NA
AT1G62440	1	1.7580331859147627	429	0.008327842012606973	0.9999650917215911	5030.5	2158084.5	992	static	LRX2	leucine-rich repeat/extensin 2	NA
AT3G10010	1	0.33999683569012334	3244	0.08436829408830313	0.20919776399645199	667	2163748	993	static	DML2	demeter-like 2	NA
AT4G39900	1	0.655233084608054	2108	0.00829080110744494	0.8051826316725282	1028	2167024	994	static	NA	NA	NA
AT4G12470	1	0.45112652088279803	2751	0.16818309167450857	0.4040353096405439	788	2167788	995	static	AZI1	azelaic acid induced 1	NA
AT1G66370	3	0.375043947355345	3080	0.30010170501075045	0.2590904838106103	704	2168320	996	static	AtMYB113	myb domain protein 113	MYB113--myb domain protein 113
AT3G51950	2	1.7504581284823983	433	-0.0019756705109623732	0.9999650917215911	5030.5	2178206.5	997	static	NA	NA	NA
AT4G00305	3	1.7502109631513696	434	5.01693380664543e-4	0.9999650917215911	5030.5	2183237	998	static	NA	NA	NA
AT4G02482	1	0.40499046501763214	2942	0.13492522351234296	0.33010344653304335	743	2185906	999	static	NA	NA	NA
AT2G22180	1	1.7421303015737628	436	0.007429084402299012	0.9999650917215911	5030.5	2193298	1000	static	NA	NA	NA
AT1G60783	1	0.6196089169884554	2208	0.03947913642640373	0.7652143258765287	995	2196960	1001	static	NA	NA	NA
AT4G30960	4	0.5561089040655358	2397	0.05378622709425626	0.6370332976558821	919	2202843	1002	static	ATCIPK6	CBL-INTERACTING PROTEIN KINASE 6	CIPK6--CBL-INTERACTING PROTEIN KINASE 6, SIP3--SOS3-interacting protein 3, SNRK3.14--SNF1-RELATED PROTEIN KINASE 3.14
AT5G66920	3	1.739630588768155	438	-6.27036433349312e-4	0.9999650917215911	5030.5	2203359	1003	static	sks17	SKU5 similar 17	NA
AT5G11416	1	0.5587718736037158	2391	0.14914728346327785	0.65122934816453	925	2211675	1004	static	NA	NA	NA
AT1G70710	1	0.10500723817076855	5166	0.48643589236221013	0.015774331707230485	432	2231712	1005	static	ATGH9B1	glycosyl hydrolase 9B1	CEL1--CELLULASE 1, GH9B1--glycosyl hydrolase 9B1
AT2G37430	3	1.7140487480868323	448	0.016441173605888836	0.9999650917215911	5030.5	2253664	1006	static	ZAT11	zinc finger of Arabidopsis thaliana 11	NA
AT3G54410	1	0.3571949293248362	3166	0.31462098924605525	0.273318280059914	712	2254192	1007	static	NA	NA	NA
AT1G21810	4	1.712881609430965	449	-0.0032637127184656192	0.9999650917215911	5030.5	2258694.5	1008	static	VETH2	vesicle tethering 2	NA
AT5G09915	5	1.7113988604477466	451	-0.007015675159209802	0.9999650917215911	5030.5	2268755.5	1009	static	NA	NA	NA
AT5G04595	2	2.3494251560614403	195	0	NA	11644	2270580	1010	static	NA	NA	NA
AT1G18400	4	0.6115213097738635	2225	0.040396544663394617	0.7950417780701515	1020.5	2270612.5	1011	static	BEE1	BR enhanced expression 1	NA
AT2G41130	1	0.5269931097845598	2499	-0.031175500263389926	0.6222326539529004	912	2279088	1012	static	bHLH106	NA	STC8--salt tolerant callus 8
AT3G21070	1	0.5787706889789062	2319	0.0709786886118252	0.7455122859433083	983	2279577	1013	static	ATNADK-1	NAD KINASE 1	NADK1--NAD kinase 1
AT5G13900	1	0.466989395271097	2698	0.14888225824061194	0.510771288409875	854	2304092	1014	static	NA	NA	NA
AT5G04605	2	2.3434761515378684	198	0.0015433637940705078	NA	11644	2305512	1015	static	NA	NA	NA
AT1G22330	4	1.7020810333992427	459	0.011094412140391809	0.9999650917215911	5030.5	2308999.5	1016	static	NA	NA	NA
AT1G68670	3	1.700909810224701	460	-0.0030639321779224946	0.9999650917215911	5030.5	2314030	1017	static	HHO2	NA	NIGT1.2--NITRATE-INDUCIBLE, GARP-TYPE TRANSCRIPTIONAL REPRESSOR 1/HYPERSENSITIVE TO LOW Pi-ELICITED PRIMARY ROOT SHORTENING 1.2
AT3G04181	3	0.49052172462683086	2615	0.07460537807376147	0.5730184566698129	885	2314275	1018	static	NA	NA	NA
AT2G22426	3	1.6963331691232104	462	0.014714146186226297	0.9999650917215911	5030.5	2324091	1019	static	NA	NA	NA
AT1G50420	2	1.6915792713008688	463	-0.005039090003859798	0.9999650917215911	5030.5	2329121.5	1020	static	SCL-3	SCARECROW-LIKE 3	SCL3--scarecrow-like 3
AT2G39200	2	1.691078591376359	464	0.007313504246972707	0.9999650917215911	5030.5	2334152	1021	static	ATMLO12	MILDEW RESISTANCE LOCUS O 12	MLO12--MILDEW RESISTANCE LOCUS O 12
AT2G34880	2	0.03378947123407337	6974	1.8348703052023023	0.002868591125586976	335	2336290	1022	up	JMJ15	Jumonji domain-containing protein 15	MEE27--maternal effect embryo arrest 27, PKDM7C--NA
AT1G68550	5	1.6903354458339714	465	0.013418598855538368	0.9999650917215911	5030.5	2339182.5	1023	static	CRF10	cytokinin response factor 10	NA
AT1G52700	1	0.6755758508441565	2041	0.01362509175409982	0.9963984127697652	1146.5	2340006.5	1024	static	NA	NA	NA
AT4G21920	7	1.6888300845358013	468	0.05753887218225318	0.9999650917215911	5030.5	2354274	1025	static	NA	NA	NA
AT4G36570	1	0.5028157942205954	2568	0.09758204139494189	0.6428980466043348	923	2370264	1026	static	ATRL3	RAD-like 3	RL3--RAD-like 3
AT2G34180	2	1.677839146243321	472	-0.001979464346226846	0.9999650917215911	5030.5	2374396	1027	static	ATWL2	WPL4-LIKE 2	CIPK13--CBL-interacting protein kinase 13, SnRK3.7--SNF1-RELATED PROTEIN KINASE 3.7, WL2--WPL4-LIKE 2
AT1G75530	4	1.6752869138485944	474	0.008582162492579922	0.9999650917215911	5030.5	2384457	1028	static	NA	NA	NA
AT3G53540	3	0.38627641459608486	3029	0.04490687513863992	0.4070049288478515	790	2392910	1029	static	TRM19	TON1 Recruiting Motif 19	NA
AT1G28580	1	0.5808544636797064	2313	-0.023639459379482346	0.8231666154202613	1037	2398581	1030	static	NA	NA	NA
AT4G24240	3	1.6629379277336713	480	4.3846410680749406e-4	0.9999650917215911	5030.5	2414640	1031	static	ATWRKY7	NA	WRKY7--WRKY DNA-binding protein 7
AT5G01655	2	1.657400865341999	483	0.015234483387976793	0.9999650917215911	5030.5	2429731.5	1032	static	NA	NA	NA
AT2G43150	2	1.65532363996703	485	0.002754930704003408	0.9999650917215911	5030.5	2439792.5	1033	static	NA	NA	NA
AT2G07445	2	2.2865973150059804	210	-0.004344897644057304	NA	11644	2445240	1034	static	NA	NA	NA
AT3G13277	2	1.65428361532912	487	0.00396082650090271	0.9999650917215911	5030.5	2449853.5	1035	static	NA	NA	NA
AT4G18830	3	1.6536225039944454	488	-0.005505246582518565	0.9999650917215911	5030.5	2454884	1036	static	ATOFP5	NA	OFP5--ovate family protein 5
AT4G04605	1	0.25089849759593114	3731	0.3265950049716185	0.194182664884233	658	2454998	1037	static	NA	NA	NA
AT4G05840	1	0.3073808311870043	3413	0.29652707520612853	0.29608388089272564	719.5	2455653.5	1038	static	NA	NA	NA
AT1G62480	3	0.3600913904342005	3154	0.0605258977100289	0.3930996833319367	779	2456966	1039	static	NA	NA	NA
AT2G14210	2	1.6529092597155153	489	-0.002347946053384006	0.9999650917215911	5030.5	2459914.5	1040	static	AGL44	AGAMOUS-like 44	ANR1--ARABIDOPSIS NITRATE REGULATED 1, AtANR1--NA
AT1G75560	4	1.651398262502182	490	5.524089260254724e-4	0.9999650917215911	5030.5	2464945	1041	static	NA	NA	NA
AT4G21830	1	1.6491769803725165	493	0.009040022404652027	0.9999650917215911	5030.5	2480036.5	1042	static	ATMSRB7	methionine sulfoxide reductase B7	MSRB7--methionine sulfoxide reductase B7
AT1G75510	4	1.64892961974998	494	0.0017095987989413836	0.9999650917215911	5030.5	2485067	1043	static	NA	NA	NA
AT1G08887	2	0.628828225476604	2178	0.09261306647244853	0.9936738810642878	1143	2489454	1044	static	NA	NA	NA
AT4G04830	3	0.5653735018653534	2368	0.06450751113237106	0.8548673441805495	1054	2495872	1045	static	ATMSRB5	methionine sulfoxide reductase B5	MSRB5--methionine sulfoxide reductase B5
AT1G24010	1	0.020727750355754557	7721	4.057262925593936	0.0020799934739393795	324	2501604	1046	up	NA	NA	NA
AT1G01100	2	1.6422711476256682	498	1.2080321547333701e-4	0.9999650917215911	5030.5	2505189	1047	static	RPP1.1	RPP1 co-orthologous gene 1	RPP1A--60S acidic ribosomal protein P1-1
AT3G43230	1	1.641411116389087	499	0.0015014661483898411	0.9999650917215911	5030.5	2510219.5	1048	static	NA	NA	NA
AT5G27350	2	0.1022754966242414	5200	0.2798499770327659	0.03722980478652154	483	2511600	1049	static	SFP1	NA	NA
AT5G25830	2	0.4004710404092193	2959	0.027408161306793386	0.50801402852494415	849.5	2513670.5	1050	static	GATA12	GATA transcription factor 12	NA
AT4G28510	4	1.641135292435455	500	0.0011574759162735662	0.9999650917215911	5030.5	2515250	1051	static	ATPHB1	prohibitin 1	PHB1--prohibitin 1
AT4G28820	3	0.5299956005719696	2488	0.024270977264592115	0.7940416068840949	1019	2535272	1052	static	NA	NA	NA
AT1G61120	1	1.633321179574802	505	0.03162805324688926	0.9999650917215911	5030.5	2540402.5	1053	static	GES	GERANYLLINALOOL SYNTHASE	TPS04--terpene synthase 04, TPS4--TERPENE SYNTHASE 4
AT2G30060	6	0.3925786833828014	2992	0.015496446272681326	0.50801402852494415	849.5	2541704	1054	static	NA	NA	NA
AT5G44210	2	0.3205702297050325	3341	0.16165457751626236	0.36385396698522293	763	2549183	1055	static	ATERF-9	ERF DOMAIN PROTEIN- 9	ATERF9--ERF DOMAIN PROTEIN 9, ERF9--erf domain protein 9
AT5G41400	2	0.03243339628224428	7036	-0.7030361067856405	0.006418783484595445	365	2568140	1056	static	NA	NA	NA
AT1G53610	1	0.1215698449573428	4930	0.8233104814114303	0.05831740914826089	521	2568530	1057	static	NA	NA	NA
AT1G51190	1	1.6188898575617492	511	0.001910145396423933	0.9999650917215911	5030.5	2570585.5	1058	static	PLT2	PLETHORA 2	NA
AT2G34730	4	0.04833017623861509	6386	0.7302244055014817	0.010908720562005397	403	2573558	1059	static	NA	NA	NA
AT1G09553	6	1.617155809231918	512	-0.002653933130736973	0.9999650917215911	5030.5	2575616	1060	static	NA	NA	NA
AT1G28390	1	1.616863283270431	513	0.0026980140783034578	0.9999650917215911	5030.5	2580646.5	1061	static	NA	NA	NA
AT1G09557	6	2.221328698639463	223	0	NA	11644	2596612	1062	static	NA	NA	NA
AT3G61160	5	1.6124996062740649	517	4.117350320775276e-4	0.9999650917215911	5030.5	2600768.5	1063	static	NA	NA	NA
AT4G32105	1	0.5417251646403678	2444	0.09333569567090344	0.8703146198942848	1066	2605304	1064	static	NA	NA	NA
AT5G66940	3	0.4726924989062854	2677	0.02592049070257183	0.7189728814683557	973.5	2606059.5	1065	static	ATDOF5.8	NA	NA
AT3G25715	2	2.221266456060545	224	0.014846103135926181	NA	11644	2608256	1066	static	NA	NA	NA
AT5G13240	4	1.6120568684964205	519	0.011645672315781463	0.9999650917215911	5030.5	2610829.5	1067	static	MAF1	NA	NA
AT2G30480	9	0.15837552837354207	4495	0.2820440097302667	0.10289756679436313	581	2611595	1068	static	NA	NA	NA
AT5G39110	1	0.29875839686228606	3464	0.1853941327328944	0.34497301194318336	755	2615320	1069	static	NA	NA	NA
AT2G32670	1	0.3287787178291198	3287	0.05491077964305195	0.43573980371803867	798	2623026	1070	static	ATVAMP725	vesicle-associated membrane protein 725	VAMP725--vesicle-associated membrane protein 725
AT4G25030	2	1.606463013339832	523	0.021072041039417327	0.9999650917215911	5030.5	2630951.5	1071	static	AtNHR2B	NON HOST RESISTANCE 2B	NA
AT4G35070	3	0.291931683514216	3496	0.14950188245858503	0.3408842705483763	753	2632488	1072	static	NA	NA	NA
AT5G08875	7	1.605573750224612	524	0.0033892054005235607	0.9999650917215911	5030.5	2635982	1073	static	NA	NA	NA
AT2G09265	3	1.6015727627431429	528	0.001032157602023153	0.9999650917215911	5030.5	2656104	1074	static	NA	NA	NA
AT3G13310	2	1.5997002036745203	531	0.005610369078695497	0.9999650917215911	5030.5	2671195.5	1075	static	DJC66	DNA J protein C66	NA
AT5G46070	2	1.595890406866798	533	0.0012286550016172187	0.9999650917215911	5030.5	2681256.5	1076	static	GBPL3	GUANYLATE-BINDING PROTEIN-LIKE 3	NA
AT1G19340	2	0.44686397173850934	2762	-0.01627776956929677	0.7156303596051299	971	2681902	1077	static	NA	NA	NA
AT5G24820	2	0.15115512397786396	4573	0.7284175976846242	0.11036409704974524	587	2684351	1078	static	NA	NA	NA
AT3G62990	6	1.5947255819029609	534	0.006857017033132763	0.9999650917215911	5030.5	2686287	1079	static	NA	NA	NA
AT1G72450	3	1.5923257905381323	536	0.001215583781223575	0.9999650917215911	5030.5	2696348	1080	static	JAZ6	jasmonate-zim-domain protein 6	TIFY11B--TIFY DOMAIN PROTEIN 11B
AT3G60550	1	0.4779098820159738	2661	-0.00802066836098201	0.7923768417824069	1015	2700915	1081	static	CYCP3;2	cyclin p3;2	NA
AT2G28160	2	1.5915013423140072	537	0.0015457358584022405	0.9999650917215911	5030.5	2701378.5	1082	static	ATBHLH029	BASIC HELIX-LOOP-HELIX PROTEIN 29	ATBHLH29--BASIC HELIX-LOOP-HELIX PROTEIN 29, ATFIT1--ARABIDOPSIS FE-DEFICIENCY INDUCED TRANSCRIPTION FACTOR 1, BHLH029--BASIC HELIX-LOOP-HELIX PROTEIN 29, FIT--FER-LIKE IRON DEFICIENCY INDUCED TRANSCRIPTION FACTOR, FIT1--FE-DEFICIENCY INDUCED TRANSCRIPTION FACTOR 1, FRU--FER-like regulator of iron uptake
AT5G07570	8	1.5911785883645053	539	-0.0055793002882266905	0.9999650917215911	5030.5	2711439.5	1083	static	NA	NA	NA
AT2G32990	1	0.39169189419193695	2997	0.06005856432680955	0.611779194189425	905.5	2713783.5	1084	static	AtGH9B8	glycosyl hydrolase 9B8	GH9B8--glycosyl hydrolase 9B8
AT1G23010	3	0.36388389427487505	3137	0.08528563852548622	0.5335147856780673	867.5	2721347.5	1085	static	LPR1	Low Phosphate Root1	NA
AT5G05450	4	1.5892028758763486	541	0.003041662448522616	0.9999650917215911	5030.5	2721500.5	1086	static	RH18	RNA helicase 18	NA
AT1G02405	5	0.4713647794493899	2682	0.041243787713584834	0.7923768417824069	1015	2722230	1087	static	NA	NA	NA
AT4G15680	2	0.133027928565497	4788	0.37298536159849943	0.09441431969042259	569	2724372	1088	static	GRXS4	NA	ROXY13--NA
AT4G33565	2	1.5877551424636436	542	0.010513932945541838	0.9999650917215911	5030.5	2726531	1089	static	NA	NA	NA
AT1G72000	2	0.19450957937692165	4141	0.35674159020501806	0.19498144089248517	659.5	2730989.5	1090	static	A/N-InvF	alkaline/neutral invertase F	NA
AT5G54240	3	0.18957223887775382	4178	0.26292463884631917	0.1912988581798362	655	2736590	1091	static	NA	NA	NA
AT3G58840	2	0.4925783798642617	2606	0.010024766893621534	0.8536633016114649	1052.5	2742815	1092	static	PMD1	peroxisomal and mitochondrial division factor 1	NA
AT1G08673	3	2.157501455465673	236	0	NA	11644	2747984	1093	static	NA	NA	NA
AT5G23660	1	0.08984011654094629	5394	1.0559765715046154	0.0531073045089891	511	2756334	1094	static	AtSWEET12	NA	MTN3--homolog of Medicago truncatula MTN3, SWEET12--NA
AT3G43110	1	1.5810266600988556	548	0.006727905373057925	0.9999650917215911	5030.5	2756714	1095	static	NA	NA	NA
AT2G40150	1	0.08276997076859871	5505	0.4082086037714771	0.04663096211893328	502	2763510	1096	static	TBL28	TRICHOME BIREFRINGENCE-LIKE 28	NA
AT1G09307	3	2.1519399325347077	238	0.007903081576911787	NA	11644	2771272	1097	static	NA	NA	NA
AT5G61990	3	1.5778516936297056	551	0.013410223970793098	0.9999650917215911	5030.5	2771805.5	1098	static	NA	NA	NA
AT1G06148	5	1.5774180927400552	552	7.554725781145616e-4	0.9999650917215911	5030.5	2776836	1099	static	NA	NA	NA
AT1G14460	1	1.5765610260231357	553	7.764493416267502e-5	0.9999650917215911	5030.5	2781866.5	1100	static	NA	NA	NA
AT5G54490	3	1.5764856607718942	554	0.0019959362987933527	0.9999650917215911	5030.5	2786897	1101	static	PBP1	pinoid-binding protein 1	NA
AT5G54480	2	0.28163965788231815	3562	0.2418627310223714	0.39990628457889693	783.5	2790827	1102	static	NA	NA	NA
AT5G53500	6	1.5751987372907352	555	9.579953311103619e-4	0.9999650917215911	5030.5	2791927.5	1103	static	NA	NA	NA
AT3G01470	1	0.43315334262294475	2821	-0.020004751568456006	0.7573214194584841	993	2801253	1104	static	AT3G01472.1	NA	ATHB-1--homeobox 1, ATHB1--ARABIDOPSIS THALIANA HOMEOBOX 1, CPuORF33--conserved peptide upstream open reading frame 33, HAT5--HOMEODOMAIN PROTEIN FROM ARABIDOIPSIS THALIANA 5, HB-1--homeobox 1, HD-ZIP-1--NA
AT4G34520	1	0.10679617718518002	5135	0.8244694668351134	0.07856115556617371	548	2813980	1105	static	FAE1	FATTY ACID ELONGATION1	KCS18--3-ketoacyl-CoA synthase 18
AT1G19910	3	1.5701767525701276	560	0.0019232717842556806	0.9999650917215911	5030.5	2817080	1106	static	ATVHA-C2	VACUOLAR-TYPE H+ ATPASE C2	AVA-2PE--NA, AVA-P2--NA
AT5G66310	2	1.5691322925338556	561	0.005559122412678171	0.9999650917215911	5030.5	2822110.5	1107	static	NA	NA	NA
AT1G02030	2	1.5689121541998992	562	0.005510003562744621	0.9999650917215911	5030.5	2827141	1108	static	NA	NA	NA
AT2G34190	2	0.4960985803783039	2592	0.013544550430761795	0.9114917950540203	1091	2827872	1109	static	NA	NA	NA
AT5G12170	1	0.33405096130157075	3263	0.027498685677619445	0.5349092482335216	869	2835547	1110	static	CLT3	CRT (chloroquine-resistance transporter)-like transporter 3	NA
AT5G57390	2	1.5533058498336927	565	0.001675762457749292	0.9999650917215911	5030.5	2842232.5	1111	static	AIL5	AINTEGUMENTA-like 5	CHO1--CHOTTO 1, EMK--EMBRYOMAKER, PLT5--PLETHORA 5
AT4G20370	1	0.08209722902997782	5521	0.8259768295519964	0.05533734788363258	517	2854357	1112	static	TSF	TWIN SISTER OF FT	NA
AT1G61255	5	0.4622274445568064	2721	0.03857895496133917	0.8536633016114649	1052.5	2863852.5	1113	static	NA	NA	NA
AT1G29300	2	0.06598606444005925	5869	-0.2975052561243862	0.03898629988523704	489	2869941	1114	static	UNE1	unfertilized embryo sac 1	NA
AT5G05410	4	0.05065968768573919	6313	0.4079165142975812	0.021201735745100363	455	2872415	1115	static	DREB2	DEHYDRATION-RESPONSIVE ELEMENT BINDING PROTEIN 2	DREB2A--DRE-binding protein 2A
AT5G66170	1	1.5439286706712683	572	0.0034997517997774354	0.9999650917215911	5030.5	2877446	1116	static	STR18	sulfurtransferase 18	NA
AT4G02330	2	0.4728375173933309	2675	0.01811704971934422	0.8916995744224588	1081	2891675	1117	static	AtPME41	NA	ATPMEPCRB--NA, PME41--pectin methylesterase 41
AT2G47160	4	1.538337883760263	575	0.005147164360644812	0.9999650917215911	5030.5	2892537.5	1118	static	AtBOR1	NA	BOR1--REQUIRES HIGH BORON 1
AT3G26210	2	0.257199782992555	3694	0.15072293168944043	0.40208222486042905	785.5	2901637	1119	static	CYP71B23	cytochrome P450, family 71, subfamily B, polypeptide 23	NA
AT4G31590	2	1.5380985513641214	577	0.004142322264697837	0.9999650917215911	5030.5	2902598.5	1120	static	ATCSLC05	CELLULOSE-SYNTHASE LIKE C5	ATCSLC5--Cellulose-synthase-like C5, CSLC05--CELLULOSE-SYNTHASE LIKE C5, CSLC5--Cellulose-synthase-like C5
AT1G30720	2	1.5378811876164606	578	0.01011143030438366	0.9999650917215911	5030.5	2907629	1121	static	AtBBE10	NA	NA
AT1G48000	1	0.07192465865653791	5710	0.8934656587395209	0.053647899817040864	513	2929230	1122	static	AtMYB112	myb domain protein 112	MYB112--myb domain protein 112
AT2G36910	1	0.15682324176866544	4513	0.08867403022909456	0.1764113146338271	649.5	2931193.5	1123	static	ABCB1	ATP-binding cassette B1	ATPGP1--ARABIDOPSIS THALIANA P GLYCOPROTEIN1, PGP1--P-GLYCOPROTEIN 1
AT4G03130	2	1.5288216162225399	584	9.614790310736633e-4	0.9999650917215911	5030.5	2937812	1124	static	NA	NA	NA
AT3G18250	1	0.4342742659699753	2812	0.07533043893056232	0.8375265349482428	1045	2938540	1125	static	NA	NA	NA
AT1G04690	1	0.07358444202859454	5667	0.18956049289019677	0.05634245577767081	519	2941173	1126	static	KAB1	potassium channel beta subunit 1	KV-BETA1--NA
AT4G27657	2	1.5280256791054971	585	6.01718620921208e-4	0.9999650917215911	5030.5	2942842.5	1127	static	NA	NA	NA
AT4G15380	2	0.3228225609573002	3318	0.13509976959224604	0.5755490239143601	888	2946384	1128	static	CYP705A4	cytochrome P450, family 705, subfamily A, polypeptide 4	NA
AT3G15640	2	1.5270062816588168	586	4.692163146003042e-4	0.9999650917215911	5030.5	2947873	1129	static	NA	NA	NA
AT1G07450	5	0.4299298253918469	2839	0.061086968993882246	0.8297566699541347	1041	2955399	1130	static	NA	NA	NA
AT4G37560	7	0.4231726019355378	2864	0.01523131348027973	0.813860922992781	1033	2958512	1131	static	NA	NA	NA
AT2G23755	4	1.5256018630388595	589	0.00949226031728532	0.9999650917215911	5030.5	2962964.5	1132	static	NA	NA	NA
AT2G40270	4	0.23376591001044839	3824	0.023628491997353795	0.37930699078532787	775	2963600	1133	static	NA	NA	NA
AT4G13340	4	1.5193845397296601	592	-2.3290948185871496e-4	0.9999650917215911	5030.5	2978056	1134	static	LRX3	leucine-rich repeat/extensin 3	NA
AT1G02350	4	1.5148864500669073	595	-8.770790346554673e-4	0.9999650917215911	5030.5	2993147.5	1135	static	NA	NA	NA
AT3G51640	1	1.5135583065906066	596	2.69155949593969e-4	0.9999650917215911	5030.5	2998178	1136	static	NA	NA	NA
AT1G68400	3	1.510789699490158	597	0.01048236152495323	0.9999650917215911	5030.5	3003208.5	1137	static	NA	NA	NA
AT5G46325	2	2.0889969624965135	258	0	NA	11644	3004152	1138	static	NA	NA	NA
AT4G33040	1	1.5080579096344429	600	-8.140850734372632e-4	0.9999650917215911	5030.5	3018300	1139	static	ROXY21	NA	NA
AT5G04055	1	2.087342372188118	260	-0.007048649166636125	NA	11644	3027440	1140	static	NA	NA	NA
AT1G51850	1	1.5053665294008658	604	0.02636406626852072	0.9999650917215911	5030.5	3038422	1141	static	SIF2	stress induced factor 2	NA
AT3G05152	1	0.12900859062370665	4837	0.299350965824658	0.1575933184286445	630	3047310	1142	static	NA	NA	NA
AT4G18823	3	2.076482533628768	262	0.015984465332704055	NA	11644	3050728	1143	static	NA	NA	NA
AT3G11580	4	1.5027080345583774	607	0.006043906903825268	0.9999650917215911	5030.5	3053513.5	1144	static	NGAL2	NGATHA-like protein2	SOD7--suppressor of da1-1
AT1G08110	2	0.28310970664673996	3552	0.016845936085849687	0.5184752785911303	860	3054720	1145	static	AtGLYI2	Glyoxalase12	GLXI:3--Glyoxalase I;3
AT1G74740	1	0.430693251832964	2835	0.029456518003466527	0.8916697426359538	1080	3061800	1146	static	ATCPK30	NA	CDPK1A--CALCIUM-DEPENDENT PROTEIN KINASE 1A, CPK30--calcium-dependent protein kinase 30
AT5G22940	4	1.5011913544441318	609	0.0013199813872463205	0.9999650917215911	5030.5	3063574.5	1147	static	F8H	FRA8 homolog	NA
AT1G69570	2	1.5006628495104455	610	-0.026980319749499385	0.9999650917215911	5030.5	3068605	1148	static	CDF5	CYCLING DOF FACTOR 5	NA
AT1G58440	1	0.41569955650253987	2894	0.019819982226242542	0.8623515421262395	1061	3070534	1149	static	DRY2	DROUGHT HYPERSENSITIVE 2	SQE1--SQUALENE EPOXIDASE 1, XF1--NA
AT5G52510	1	0.20850789136866837	4008	0.04504015078353836	0.3672568294373438	767	3074136	1150	static	SCL8	SCARECROW-like 8	NA
AT3G54280	1	0.3581327695800871	3160	0.013773793974936168	0.7189728814683557	973.5	3076260	1151	static	ATBTAF1	NA	BTAF1--NA, CHA16--NA, CHR16--NA, RGD3--ROOT GROWTH DEFECTIVE 3
AT2G30424	1	0.4149280862759065	2897	0.04361442225755895	0.8663101604542875	1062	3076614	1152	static	TCL2	TRICHOMELESS 2	NA
AT1G05710	2	1.4922772309911283	614	-0.004519421188686534	0.9999650917215911	5030.5	3088727	1153	static	NA	NA	NA
AT4G12420	5	1.4842948758815884	616	0.0014605848647517342	0.9999650917215911	5030.5	3098788	1154	static	SKU5	NA	NA
AT4G30140	2	0.025244909882340447	7427	1.3183762343998864	0.01260229445528779	419	3111913	1155	up	CDEF1	CUTICLE DESTRUCTING FACTOR 1	NA
AT5G61590	4	1.4796271590383547	620	0.0012961216277289499	0.9999650917215911	5030.5	3118910	1156	static	DEWAX	Decrease Wax Biosynthesis	ERF107--NA
AT1G75440	6	1.4791822484253005	621	-0.0014129756606999296	0.9999650917215911	5030.5	3123940.5	1157	static	UBC16	ubiquitin-conjugating enzyme 16	NA
AT3G15510	2	0.03544925767344195	6900	-0.8479808610071137	0.020943681968537766	453	3125700	1158	static	ANAC056	Arabidopsis NAC domain containing protein 56	ATNAC2--NAC domain containing protein 2, NAC2--NAC domain containing protein 2, NARS1--NAC-REGULATED SEED MORPHOLOGY 1
AT1G03740	2	1.475446670070511	623	0.008380742771351205	0.9999650917215911	5030.5	3134001.5	1159	static	NA	NA	NA
AT5G47370	1	1.473190350331702	626	2.9248649710719753e-4	0.9999650917215911	5030.5	3149093	1160	static	HAT2	NA	NA
AT2G44810	5	0.23416131264800033	3821	0.16932733286044355	0.46387229813796105	825.5	3154235.5	1161	static	DAD1	DEFECTIVE ANTHER DEHISCENCE 1	NA
AT1G67105	9	1.4723300504206194	628	0.0033206878505027525	0.9999650917215911	5030.5	3159154	1162	static	NA	NA	NA
AT5G53220	4	1.4702394590048515	629	-2.2693709451293895e-4	0.9999650917215911	5030.5	3164184.5	1163	static	NA	NA	NA
AT1G07580	3	2.0616604724850465	272	0.007903081576911788	NA	11644	3167168	1164	static	NA	NA	NA
AT5G56240	4	1.4679073104314992	630	0.004211245444056669	0.9999650917215911	5030.5	3169215	1165	static	NA	NA	NA
AT3G47600	2	1.4674545783650779	631	0.0035402892198890534	0.9999650917215911	5030.5	3174245.5	1166	static	ATMYB94	myb domain protein 94	ATMYBCP70--NA, MYB94--myb domain protein 94
AT3G15800	1	0.039850032559736556	6708	0.7581689803877147	0.03026927353844093	474	3179592	1167	static	NA	NA	NA
AT1G30190	2	0.3171356388675216	3361	-0.021259963503703495	0.6913655426101246	947.5	3184547.5	1168	static	NA	NA	NA
AT1G34046	1	1.4613183484182428	635	0.024351354294776455	0.9999650917215911	5030.5	3194367.5	1169	static	NA	NA	NA
AT1G61275	4	0.19413234857627454	4146	0.08340080367251505	0.37047823108771966	772	3200712	1170	static	U12	U12 small nucleolar RNA	NA
AT1G23052	5	2.05633598393344	275	0	NA	11644	3202100	1171	static	NA	NA	NA
AT5G07490	3	0.32230724984728637	3324	0.12759422189693995	0.7126458864801481	966	3210984	1172	static	NA	NA	NA
AT4G05100	1	0.2734093450850525	3603	0.03937381030445695	0.5843208018644523	892	3213876	1173	static	AtMYB74	myb domain protein 74	MYB74--myb domain protein 74
AT2G22330	1	0.2684077668921775	3628	0.041794356503460396	0.5742409138190304	887	3218036	1174	static	CYP79B3	cytochrome P450, family 79, subfamily B, polypeptide 3	NA
AT4G14746	2	0.4123357502424122	2912	-0.014156332844631258	0.9249339285004227	1106	3220672	1175	static	NA	NA	NA
AT3G22150	1	1.4555563973078072	641	-1.564867183966962e-4	0.9999650917215911	5030.5	3224550.5	1176	static	AEF1	ATPF EDITING FACTOR 1	NA
AT5G65130	4	1.4529581493980848	643	0.0020097395655167133	0.9999650917215911	5030.5	3234611.5	1177	static	WIND4	NA	NA
AT1G20010	2	1.4511730402270966	644	-2.994563677583374e-4	0.9999650917215911	5030.5	3239642	1178	static	TUB5	tubulin beta-5 chain	NA
AT4G13510	5	2.047063001814256	279	-0.005875195140709734	NA	11644	3248676	1179	static	AMT1;1	ammonium transporter 1;1	ATAMT1--ARABIDOPSIS THALIANA AMMONIUM TRANSPORT 1, ATAMT1;1--NA
AT1G65390	1	1.4487059367091402	646	0.017463479526609052	0.9999650917215911	5030.5	3249703	1180	static	ATPP2-A5	phloem protein 2 A5	PP2-A5--phloem protein 2 A5
AT2G47170	4	1.4473872537244408	647	-4.5827125985852896e-4	0.9999650917215911	5030.5	3254733.5	1181	static	ARF1A1C	NA	BEX1--bfa-visualized exocytic trafficking defective 1
AT5G67310	6	0.31629109415760726	3364	0.03190555497224415	0.7153876550846451	969	3259716	1182	static	CYP81G1	cytochrome P450, family 81, subfamily G, polypeptide 1	NA
AT2G15830	2	1.4462769330169671	648	0.011197860934788788	0.9999650917215911	5030.5	3259764	1183	static	NA	NA	NA
AT2G16430	2	1.443798841932492	649	-7.88000612761282e-4	0.9999650917215911	5030.5	3264794.5	1184	static	ATPAP10	NA	PAP10--purple acid phosphatase 10
AT3G58060	1	1.4436798217683586	650	0.01528541043201853	0.9999650917215911	5030.5	3269825	1185.5	static	MTP8	NA	NA
AT4G22517	1	0.003911436710084792	10061	3.709973922955018	0.0020950642287968246	325	3269825	1185.5	up	NA	NA	NA
AT4G16730	2	0.2100274520005896	3996	0.22262639884616608	0.45804154793737334	818.5	3270726	1187	static	TPS02	terpene synthase 02	NA
AT3G04595	3	2.039208119846946	281	0	NA	11644	3271964	1188	static	NA	NA	NA
AT5G54800	3	1.4426550916733352	652	0.002783225743798808	0.9999650917215911	5030.5	3279886	1189	static	ATGPT1	ARABIDOPSIS GLUCOSE 6-PHOSPHATE/PHOSPHATE TRANSLOCATOR 1	GPT1--glucose 6-phosphate/phosphate translocator 1
AT3G50060	2	1.441790588847021	654	6.280641266227544e-4	0.9999650917215911	5030.5	3289947	1190	static	MYB77	myb domain protein 77	NA
AT3G23030	2	1.439270862406003	655	-1.3956387971293544e-4	0.9999650917215911	5030.5	3294977.5	1191	static	IAA2	indole-3-acetic acid inducible 2	NA
AT4G20070	1	1.4382725546640625	656	0.013559370337752903	0.9999650917215911	5030.5	3300008	1192	static	AAH	allantoate amidohydrolase	ATAAH--allantoate amidohydrolase
AT4G10250	1	1.4348396886858745	658	0.0268636708368033	0.9999650917215911	5030.5	3310069	1193	static	ATHSP22.0	NA	NA
AT2G08295	2	0.3273520540100603	3296	0.09266942248802827	0.7892361203116182	1007	3319072	1194	static	NA	NA	NA
AT3G53380	1	1.4320181412210344	661	0.002945977392760014	0.9999650917215911	5030.5	3325160.5	1195	static	LecRK-VIII.1	L-type lectin receptor kinase VIII.1	NA
AT2G45960	2	1.4319548436511105	662	9.24675638909672e-4	0.9999650917215911	5030.5	3330191	1196	static	ATHH2	NA	PIP1;2--NAMED PLASMA MEMBRANE INTRINSIC PROTEIN 1;2, PIP1B--plasma membrane intrinsic protein 1B, TMP-A--TRANSMEMBRANE PROTEIN A
AT4G37510	3	1.4294610443375477	664	-4.723391376248136e-4	0.9999650917215911	5030.5	3340252	1197	static	NA	NA	NA
AT4G29330	4	1.4290956851793748	665	-0.0016740996684552981	0.9999650917215911	5030.5	3345282.5	1198	static	DER1	DERLIN-1	NA
AT2G48030	2	1.426537646268259	666	0.001131729108603167	0.9999650917215911	5030.5	3350313	1199	static	NA	NA	NA
AT2G38530	2	1.4260662624229472	667	0.0036055421013852845	0.9999650917215911	5030.5	3355343.5	1200	static	AtLtpI-5	NA	cdf3--cell growth defect factor-3, LP2--NA, LTP2--lipid transfer protein 2
AT4G09055	7	2.0195823540367326	289	0	NA	11644	3365116	1201	static	NA	NA	NA
AT3G50780	3	1.4229730327389345	669	0.002277094614647138	0.9999650917215911	5030.5	3365404.5	1202	static	NA	NA	NA
AT1G31310	2	1.4226482949376982	670	0.002659621774996585	0.9999650917215911	5030.5	3370435	1203	static	NA	NA	NA
AT1G06170	5	0.07896500070471663	5577	0.36868188352395	0.13011902148527626	605	3374085	1204	static	bHLH089	Basic Helix Loop Helix Protein 89	NA
AT1G12420	3	1.4208296451641222	671	-0.0034823561287875317	0.9999650917215911	5030.5	3375465.5	1205	static	ACR8	ACT domain repeat 8	NA
AT3G24542	1	0.27325139127048514	3604	0.0988761351818835	0.6752485568641585	937	3376948	1206	static	NA	NA	NA
AT5G03310	2	2.0136816157652406	291	0	NA	11644	3388404	1207	static	SAUR44	SMALL AUXIN UPREGULATED RNA 44	NA
AT3G61910	1	0.08035267400040502	5553	0.6354398386906914	0.13410916972006856	612	3398436	1208	static	ANAC066	NAC domain protein 66	NAC066--NAC domain protein 66, NST2--NAC SECONDARY WALL THICKENING PROMOTING FACTOR2
AT1G25425	1	1.4137912276352311	677	0.0024971106209607506	0.9999650917215911	5030.5	3405648.5	1209	static	CLE43	CLAVATA3/ESR-RELATED 43	NA
AT1G30700	3	1.4133419503840146	678	0.03908599163129453	0.9999650917215911	5030.5	3410679	1210	static	AtBBE8	NA	NA
AT4G15230	2	0.006970389440645625	9271	-0.7137628035714086	0.006653860540847614	368.5	3416363.5	1211	static	ABCG30	ATP-binding cassette G30	ATPDR2--NA, PDR2--pleiotropic drug resistance 2
AT1G10640	2	1.4074336266743324	680	0.0052009968883084574	0.9999650917215911	5030.5	3420740	1212	static	NA	NA	NA
AT2G33700	2	1.4069242330609097	681	-7.385641386654137e-4	0.9999650917215911	5030.5	3425770.5	1213	static	PP2CG1	protein phosphatase 2C G Group 1	NA
AT3G03735	3	2.0055443745045625	295	0	NA	11644	3434980	1214	static	NA	NA	NA
AT5G45100	5	1.4060804137008243	683	-0.0013550223962385405	0.9999650917215911	5030.5	3435831.5	1215	static	BRG1	BOI-related gene 1	NA
AT3G04070	1	0.2085022995011292	4009	-0.08995951893282499	0.513986750673148	859	3443731	1216	static	ANAC047	NAC domain containing protein 47	NAC047--NAC domain containing protein 47, SHG--SPEEDY HYPONASTIC GROWTH, SHYG--SPEEDY HYPONASTIC GROWTH
AT5G37540	2	1.403285571712293	686	0.004446893507354025	0.9999650917215911	5030.5	3450923	1217	static	NA	NA	NA
AT5G09035	3	1.997352951344639	297	-0.010157842864089377	NA	11644	3458268	1218	static	NA	NA	NA
AT5G02900	1	0.04084697639632605	6664	0.5969766983477205	0.057971428991734665	520	3465280	1219	static	CYP96A13	cytochrome P450, family 96, subfamily A, polypeptide 13	NA
AT2G42350	2	1.3993318027293502	689	6.550886163908045e-4	0.9999650917215911	5030.5	3466014.5	1220	static	NA	NA	NA
AT1G19350	1	0.02783109277053162	7272	-0.27813182367962375	0.03271969958408176	477	3468744	1221	static	BES1	BRI1-EMS-SUPPRESSOR 1	BZR2--BRASSINAZOLE-RESISTANT 2
AT5G67488	2	1.3983866706011912	690	0.0013650341342860406	0.9999650917215911	5030.5	3471045	1222	static	NA	NA	NA
AT3G48346	3	1.39613849258411	692	0.042923177411732884	0.9999650917215911	5030.5	3481106	1223	static	NA	NA	NA
AT1G07630	3	1.3937724674272687	693	2.915642579093556e-4	0.9999650917215911	5030.5	3486136.5	1224	static	PLL5	pol-like 5	NA
AT5G24870	2	1.3899680250966524	695	0.009439947960575634	0.9999650917215911	5030.5	3496197.5	1225	static	NA	NA	NA
AT2G40095	4	1.3833705551509268	698	0.009049956151005501	0.9999650917215911	5030.5	3511289	1226	static	NA	NA	NA
AT3G08435	2	1.3832937898910298	699	-0.0023128151117718944	0.9999650917215911	5030.5	3516319.5	1227	static	NA	NA	NA
AT2G45950	2	1.3827038482232639	700	-3.4709320243447037e-6	0.9999650917215911	5030.5	3521350	1228	static	ASK20	SKP1-like 20	SK20--SKP1-like 20
AT4G01245	3	1.3823879177916103	701	0.010593077933359347	0.9999650917215911	5030.5	3526380.5	1229	static	NA	NA	NA
AT4G18710	4	1.3819082569995769	702	5.126526524146414e-4	0.9999650917215911	5030.5	3531411	1230	static	ATSK21	SHAGGY-LIKE KINASE 21	BIN2--BRASSINOSTEROID-INSENSITIVE 2, DWF12--DWARF 12, SK21--SHAGGY-LIKE KINASE 21, UCU1--ULTRACURVATA 1
AT5G59570	1	1.3810818732986734	704	-0.0020696801144623224	0.9999650917215911	5030.5	3541472	1231	static	BOA	BROTHER OF LUX ARRHYTHMO	NA
AT5G03750	4	0.09522105802985173	5321	0.4354680247131082	0.20750623063936474	666	3543786	1232	static	NA	NA	NA
AT1G06753	3	1.37833741587222	707	0.009491252667976721	0.9999650917215911	5030.5	3556563.5	1233	static	NA	NA	NA
AT3G13672	5	0.021762100138277292	7644	0.9438758000068461	0.025981888325667037	466.5	3565926	1234	static	SINA2	NA	SINAT6--NA
AT2G47440	2	1.3770249314005052	709	-0.0027769376518374184	0.9999650917215911	5030.5	3566624.5	1235	static	NA	NA	NA
AT1G62490	3	1.3750120887546995	710	0.007561046938964131	0.9999650917215911	5030.5	3571655	1236	static	NA	NA	NA
AT4G23550	2	1.3746923970199825	711	0.004266379303173666	0.9999650917215911	5030.5	3576685.5	1237	static	ATWRKY29	NA	WRKY29--NA
AT3G03685	4	1.9766951760545954	308	0.007903081576911788	NA	11644	3586352	1238	static	NA	NA	NA
AT2G09630	3	1.9754779500368165	309	0	NA	11644	3597996	1239	static	NA	NA	NA
AT4G03270	1	0.016484286337718014	8050	0.8192632174112068	0.019453965773837612	447	3598350	1240	static	CYCD6;1	Cyclin D6;1	NA
AT1G78610	1	0.025812145331931935	7397	-0.20953271234976228	0.03853423301342177	487	3602339	1241	static	MSL6	mechanosensitive channel of small conductance-like 6	NA
AT3G03725	3	1.9706694891336474	310	0	NA	11644	3609640	1242	static	NA	NA	NA
AT4G36540	1	0.03599078698333588	6882	-0.2703531704811693	0.05942327389077244	525	3613050	1243	static	BEE2	BR enhanced expression 2	NA
AT4G21437	4	1.9691284376737703	311	0.021665443790119386	NA	11644	3621284	1244	static	NA	NA	NA
AT1G55870	1	0.10924756423859491	5098	0.033737888855729994	0.27179650852879583	711	3624678	1245	static	AHG2	ABA-HYPERSENSITIVE GERMINATION 2	ATPARN--ARABIDOPSIS THALIANA POLY(A) RIBONUCLEASE
AT1G63295	1	1.3662525331387434	721	-0.0038338254298700297	0.9999650917215911	5030.5	3626990.5	1246	static	NA	NA	NA
AT5G12050	3	1.3662360199822516	722	3.1120089482327437e-4	0.9999650917215911	5030.5	3632021	1247	static	BG1	BIG GRAIN 1	NA
AT1G65730	2	1.3650451473840692	724	0.003103540858262871	0.9999650917215911	5030.5	3642082	1248	static	YSL7	YELLOW STRIPE like 7	NA
AT1G75570	4	1.9684305085390534	313	0	NA	11644	3644572	1249	static	NA	NA	NA
AT2G22890	2	0.2916749262960462	3498	-0.021268091039397707	0.8305212274903373	1042	3644916	1250	static	NA	NA	NA
AT3G62710	1	0.09673967778543134	5297	0.315703020795614	0.24649171982437845	688.5	3646984.5	1251	static	NA	NA	NA
AT1G02900	2	0.3172380634590958	3358	0.03359293107942862	0.90117967630107	1087	3650146	1252	static	ATRALF1	RAPID ALKALINIZATION FACTOR 1	RALF1--rapid alkalinization factor 1, RALFL1--RALF-LIKE 1
AT2G28890	2	1.362884278201338	727	3.1392252171680816e-4	0.9999650917215911	5030.5	3657173.5	1253	static	PLL4	poltergeist like 4	NA
AT1G68910	1	1.3606692321600187	728	0.0024083777480984835	0.9999650917215911	5030.5	3662204	1254	static	WIT2	WPP domain-interacting protein 2	NA
AT4G08110	1	0.20207323325561977	4070	0.015238981164818807	0.6077199719862083	900.5	3665035	1255	static	NA	NA	NA
AT5G67480	2	1.3601288190271072	729	0.002232699745483065	0.9999650917215911	5030.5	3667234.5	1256	static	ATBT4	NA	BT4--BTB and TAZ domain protein 4
AT4G15233	3	1.3584059418523062	730	0.00278444591296908	0.9999650917215911	5030.5	3672265	1257	static	ABCG42	ATP-binding cassette G42	NA
AT5G06970	2	1.3569327537295095	731	-5.289941680399833e-4	0.9999650917215911	5030.5	3677295.5	1258	static	PATROL1	proton ATPase translocation control 1	NA
AT1G21738	2	1.9647857076585065	316	0	NA	11644	3679504	1259	static	NA	NA	NA
AT1G68620	2	1.3567682095835938	732	0.034393519291674404	0.9999650917215911	5030.5	3682326	1260	static	NA	NA	NA
AT5G53950	2	1.3537239132791978	736	0.017063278449403592	0.9999650917215911	5030.5	3702448	1261	static	ANAC098	Arabidopsis NAC domain containing protein 98	ATCUC2--CUP-SHAPED COTYLEDON 2, CUC2--CUP-SHAPED COTYLEDON 2
AT3G09365	3	1.9586239036147768	318	0.022970341335076333	NA	11644	3702792	1262	static	NA	NA	NA
AT1G33612	2	0.2068172232284228	4022	0.03351789957463919	0.6370654005147012	921	3704262	1263	static	NA	NA	NA
AT1G69260	3	1.353071210844227	738	0.002045427715937014	0.9999650917215911	5030.5	3712509	1264	static	AFP1	ABI five binding protein	NA
AT1G78600	2	1.352445398638915	739	-8.281399803134915e-4	0.9999650917215911	5030.5	3717539.5	1265	static	BBX22	B-box domain protein 22	DBB3--DOUBLE B-BOX 3, LZF1--light-regulated zinc finger protein 1, STH3--SALT TOLERANCE HOMOLOG 3
AT3G19690	4	1.348116641924297	743	0.006118415086377272	0.9999650917215911	5030.5	3737661.5	1266	static	NA	NA	NA
AT1G38131	2	0.004466351005364688	9896	1.1146507451249354	0.007422996249300313	378	3740688	1267	up	NA	NA	NA
AT1G76160	2	1.3476849941146873	744	0.0013563969301234819	0.9999650917215911	5030.5	3742692	1268	static	sks5	SKU5 similar 5	NA
AT4G15236	3	0.3249118213833614	3310	0.06452719324218875	0.9899793574781034	1131.5	3745265	1269	static	ABCG43	ATP-binding cassette G43	NA
AT2G44940	2	1.3406190932756623	745	0.01178147937229443	0.9999650917215911	5030.5	3747722.5	1270	static	ERF34	Ethylene-responsive transcription factor 34	NA
AT1G26410	1	0.10731819353676861	5121	0.2183909995721167	0.3192757232946313	732	3748572	1271	static	AtBBE6	NA	NA
AT3G09230	2	1.3378793112178031	748	0.0016375051726322252	0.9999650917215911	5030.5	3762814	1272	static	AtMYB1	myb domain protein 1	MYB1--myb domain protein 1, SRM1--Salt-Related MYB1
AT5G24920	1	0.20435898402576946	4048	0.04983619790660327	0.6744151510927979	931	3768688	1273	static	AtGDU5	glutamine dumper 5	GDU5--glutamine dumper 5
AT4G27410	3	1.3373783038452314	750	-3.113696507151517e-4	0.9999650917215911	5030.5	3772875	1274	static	ANAC072	Arabidopsis NAC domain containing protein 72	ANAC72--NA, AtRD26--NA, RD26--RESPONSIVE TO DESICCATION 26
AT1G22770	2	1.3339987103078963	754	-7.807194194805427e-4	0.9999650917215911	5030.5	3792997	1275	static	FB	NA	GI--GIGANTEA
AT5G09460	2	0.127006247379934	4858	-0.023190523639812048	0.39931423271903493	782	3798956	1276	static	SACL1	NA	NA
AT1G51500	1	0.03899121927225356	6744	-0.0901748662537854	0.09345639464774085	563.5	3800244	1277	static	ABCG12	ATP-binding cassette G12	AtABCG12--NA, ATWBC12--ARABIDOPSIS THALIANA WHITE-BROWN COMPLEX 12, CER5--ECERIFERUM 5, D3--NA, WBC12--WHITE-BROWN COMPLEX 12
AT4G26930	2	0.039868952526354307	6707	0.39903692228407545	0.09434046508577941	568	3809576	1278	static	AtMYB97	myb domain protein 97	MYB97--myb domain protein 97
AT3G04210	3	1.3321298922407439	759	0.05759835104511045	0.9999650917215911	5030.5	3818149.5	1279	static	TN13	NA	NA
AT3G05820	4	1.3319298185787045	760	-8.552265868985917e-4	0.9999650917215911	5030.5	3823180	1280	static	A/N-InvH	alkaline/neutral invertase H	At-A/N-InvH--Arabidopsis alkaline/neutral invertase H, INVH--invertase H
AT1G49500	2	1.3310944509932114	761	0.002121856512561312	0.9999650917215911	5030.5	3828210.5	1281	static	NA	NA	NA
AT5G14940	1	0.0023336123330624198	10700	1.8979256141635648	0.005076869444673722	358	3830600	1282	up	NA	NA	NA
AT1G38140	3	0.1276642285782026	4845	0.23516869993684697	0.41617668004584846	792	3837240	1283	static	NA	NA	NA
AT3G21330	2	0.1152027517031476	4999	-0.04934478036427629	0.36745110188516417	769	3844231	1284	static	NA	NA	NA
AT3G59890	3	1.3240684887151497	765	0.0013684369362146251	0.9999650917215911	5030.5	3848332.5	1285	static	NA	NA	NA
AT1G20630	2	1.3237257264920579	766	6.352942381611394e-4	0.9999650917215911	5030.5	3853363	1286	static	CAT1	catalase 1	NA
AT4G31800	2	1.3226009285485834	768	2.5478433460776053e-4	0.9999650917215911	5030.5	3863424	1287	static	ATWRKY18	ARABIDOPSIS THALIANA WRKY DNA-BINDING PROTEIN 18	WRKY18--WRKY DNA-binding protein 18
AT1G54575	1	1.3210813174937956	769	0.024759168625266722	0.9999650917215911	5030.5	3868454.5	1288	static	NA	NA	NA
AT5G24775	1	0.04613699848946197	6472	0.7014660310022742	0.11837846153210192	599	3876728	1289	static	NA	NA	NA
AT4G15780	2	0.1374939982633903	4736	0.013594030996083866	0.45984068915815174	820	3883520	1290	static	ATVAMP724	vesicle-associated membrane protein 724	VAMP724--vesicle-associated membrane protein 724
AT3G09530	1	0.19567827912706628	4133	-0.14154687833819082	0.6828864901812328	942	3893286	1291	static	ATEXO70H3	exocyst subunit exo70 family protein H3	EXO70H3--exocyst subunit exo70 family protein H3
AT1G09063	3	1.316409256253066	774	0.003337597306149405	0.9999650917215911	5030.5	3893607	1292	static	NA	NA	NA
AT2G40900	1	0.06921422903866838	5779	0.17374543679165178	0.21788029596639427	675	3900825	1293	static	UMAMIT11	Usually multiple acids move in and out Transporters 11	NA
AT4G22233	1	0.21408702272265337	3960	0.13032111376489752	0.7482516740333579	985.5	3902580	1294	static	NA	NA	NA
AT1G22190	3	1.3123256713084428	776	0.007227306798644298	0.9999650917215911	5030.5	3903668	1295	static	RAP2.4	related to AP2 4	WIND2--NA
AT3G26190	2	0.025232655563014184	7428	0.7285558625262631	0.0628582752361536	527	3914556	1296	static	CYP71B21	cytochrome P450, family 71, subfamily B, polypeptide 21	NA
AT4G27310	3	1.3089643905883381	779	-0.006978592589244019	0.9999650917215911	5030.5	3918759.5	1297	static	BBX28	B-box domain protein 28	NA
AT3G15635	2	1.9369992907159157	337	0	NA	11644	3924028	1298	static	NA	NA	NA
AT1G57560	1	0.2570575662261432	3697	0.030121399340268317	0.866743512981168	1064	3933608	1299	static	AtMYB50	myb domain protein 50	MYB50--myb domain protein 50
AT3G61630	3	1.307783263636341	782	0.0029751801614900123	0.9999650917215911	5030.5	3933851	1300	static	CRF6	cytokinin response factor 6	NA
AT4G25490	5	1.304324386065905	785	-3.5488789339258573e-4	0.9999650917215911	5030.5	3948942.5	1301	static	ATCBF1	NA	CBF1--C-repeat/DRE binding factor 1, DREB1B--DRE BINDING PROTEIN 1B
AT3G48344	3	1.302643274335441	786	0.041446069980328244	0.9999650917215911	5030.5	3953973	1302	static	NA	NA	NA
AT5G38020	1	0.2609970247054446	3670	0.03286294753368766	0.8899350003282069	1079	3959930	1303	static	NA	NA	NA
AT2G36740	1	1.3005245114462338	788	0.0028220545680431334	0.9999650917215911	5030.5	3964034	1304	static	ATSWC2	NA	SWC2--NA
AT2G29740	1	0.1730338251130882	4341	0.033137326024130394	0.6238319086576299	914	3967674	1305	static	UGT71C2	UDP-glucosyl transferase 71C2	NA
AT1G71960	3	1.3003782084680309	789	0.0026304232409360205	0.9999650917215911	5030.5	3969064.5	1306	static	ABCG25	ATP-binding casette G25	ATABCG25--Arabidopsis thaliana ATP-binding cassette G25
AT1G32910	1	0.16438265602474803	4421	-0.020813264422362	0.6077199719862083	900.5	3981110.5	1307	static	NA	NA	NA
AT1G04753	2	1.2964207573413669	794	0.06348444311383046	0.9999650917215911	5030.5	3994217	1308	static	NA	NA	NA
AT1G59640	1	0.0706072092700779	5743	0.04123569980983499	0.25305246023942807	696.5	3999999.5	1309	static	BPE	BIG PETAL	BPEp--BIG PETAL P, BPEub--BIG PETAL UB, ZCW32--NA
AT3G01095	3	1.9262024919917695	344	0	NA	11644	4005536	1310	static	NA	NA	NA
AT4G38470	2	1.2951561083091088	797	-0.0015238252162729105	0.9999650917215911	5030.5	4009308.5	1311	static	STY46	serine/threonine/tyrosine kinase 46	NA
AT3G15620	2	1.2912992959190601	800	-2.8259090629348984e-4	0.9999650917215911	5030.5	4024400	1312	static	UVR3	UV REPAIR DEFECTIVE 3	NA
AT3G19540	1	0.13898072674514597	4720	0.013492768487897424	0.510771288409875	854	4030880	1313	static	BDR4	Boundary of ROP domain4	NA
AT4G27740	3	1.2905874251446658	802	0.0013648349104666742	0.9999650917215911	5030.5	4034461	1314	static	NA	NA	NA
AT2G42600	1	0.09456368805554657	5337	0.03983491666877339	0.34707083265291605	757	4040109	1315	static	ATPPC2	phosphoenolpyruvate carboxylase 2	PPC2--phosphoenolpyruvate carboxylase 2
AT1G32540	1	0.11349304507574068	5033	0.037056826451502996	0.4417202098165204	803	4041499	1316	static	LOL1	lsd one like 1	NA
AT3G50790	3	1.2904354021502056	804	0.0032960646177835817	0.9999650917215911	5030.5	4044522	1317	static	NA	NA	NA
AT5G03360	4	0.06006162043751103	6027	0.21302193267468378	0.21176902563474653	671.5	4047130.5	1318	static	NA	NA	NA
AT1G10910	1	1.288786508705844	806	-2.3472056200009468e-5	0.9999650917215911	5030.5	4054583	1319	static	EMB3103	EMBRYO DEFECTIVE 3103	PDM2--Pentratricopeptide Repeat Protein Pigment-Defective Mutant2
AT4G11890	1	1.2852476971037903	808	0.006677343563133642	0.9999650917215911	5030.5	4064644	1320	static	ARCK1	ABA- AND OSMOTIC-STRESS-INDUCIBLE RECEPTOR-LIKE CYTOSOLIC KINASE1	CRK45--cysteine-rich receptor-like protein kinase 45
AT1G09747	1	1.9035530088949275	350	0.011479166891350054	NA	11644	4075400	1321	static	NA	NA	NA
AT5G54700	2	1.2823210123473672	811	0.004242724161187678	0.9999650917215911	5030.5	4079735.5	1322	static	NA	NA	NA
AT4G29190	1	0.16997384245060637	4378	0.025342037036344477	0.674904975548945	934	4089052	1323	static	AtC3H49	NA	AtOZF2--Arabidopsis thaliana oxidation-related zinc finger 2, AtTZF3--NA, OZF2--oxidation-related zinc finger 2, TZF3--tandem zinc finger 3
AT3G09390	2	1.276883231596133	813	0.00392345723395451	0.9999650917215911	5030.5	4089796.5	1324	static	ATMT-1	ARABIDOPSIS THALIANA METALLOTHIONEIN-1	ATMT-K--ARABIDOPSIS THALIANA METALLOTHIONEIN-K, MT2A--metallothionein 2A
AT1G78850	2	1.2765106537995654	814	0.006478589758320674	0.9999650917215911	5030.5	4094827	1325	static	GAL1	apple domain lectin-1	MBL1--Mannose Binding Lectin1
AT3G02615	5	1.8994502733648764	352	0	NA	11644	4098688	1326	static	NA	NA	NA
AT1G13260	4	1.271916281883654	816	0.0015992875476965346	0.9999650917215911	5030.5	4104888	1327	static	AtRAV1	NA	EDF4--ETHYLENE RESPONSE DNA BINDING FACTOR 4, RAV1--related to ABI3/VP1 1
AT5G03690	5	1.271796202585472	817	-5.382790211155032e-4	0.9999650917215911	5030.5	4109918.5	1328	static	AtFBA4	NA	FBA4--fructose-bisphosphate aldolase 4
AT1G14470	1	1.2708387758781874	818	5.808114314666228e-4	0.9999650917215911	5030.5	4114949	1329	static	NA	NA	NA
AT4G01440	1	0.06066645057543013	5996	0.20966301548651384	0.2342379238472011	687	4119252	1330	static	UMAMIT31	Usually multiple acids move in and out Transporters 31	NA
AT4G04435	2	1.2685734304875083	819	0.009454874867878391	0.9999650917215911	5030.5	4119979.5	1331	static	NA	NA	NA
AT5G49330	1	0.13099509841348844	4814	0.0853374621704587	0.5110556376982868	856.5	4123191	1332	static	ATMYB111	ARABIDOPSIS MYB DOMAIN PROTEIN 111	MYB111--myb domain protein 111, PFG3--PRODUCTION OF FLAVONOL GLYCOSIDES 3
AT4G19380	1	1.2665525424201896	822	-0.002312470234322692	0.9999650917215911	5030.5	4135071	1333	static	NA	NA	NA
AT3G19040	1	0.0021306577876343655	10808	1.14102268748814	0.008154527874696092	383	4139464	1334	up	HAF2	histone acetyltransferase of the TAFII250 family 2	TAF1--TBP-ASSOCIATED FACTOR 1, TAF1B--TBP-ASSOCIATED FACTOR 1B
AT2G46670	3	0.24262743536329748	3780	0.08362370201034183	0.9160664423886176	1097	4146660	1335	static	NA	NA	NA
AT1G19000	1	1.264704184189567	825	0.0018809521748143628	0.9999650917215911	5030.5	4150162.5	1336	static	NA	NA	NA
AT4G04115	2	1.2608672728392294	828	0.017331175669325325	0.9999650917215911	5030.5	4165254	1337	static	NA	NA	NA
AT3G20395	1	1.2599231504955906	830	0.05599149279634463	0.9999650917215911	5030.5	4175315	1338	static	NA	NA	NA
AT5G05290	2	1.2585750765391273	832	0.03933619772433917	0.9999650917215911	5030.5	4185376	1339	static	ATEXP2	NA	ATEXPA2--expansin A2, ATHEXP ALPHA 1.12--NA, EXP2--EXPANSIN 2, EXPA2--expansin A2
AT3G14890	4	1.2574848949521324	833	4.322070267630899e-4	0.9999650917215911	5030.5	4190406.5	1340	static	ZDP	ZINC 4 FINGER DNA 3'-PHOSPHOESTERASE	NA
AT5G49470	2	0.06372474974274285	5918	0.027052553306241893	0.2666443035415946	709	4195862	1341	static	RAF10	NA	NA
AT1G70560	1	0.11460762382093226	5010	-0.03911307692543791	0.48790709223791073	840	4208400	1342	static	CKRC1	cytokinin induced root curling 1	SAV3--SHADE AVOIDANCE 3, TAA1--tryptophan aminotransferase of Arabidopsis 1, TIR2--TRANSPORT INHIBITOR RESPONSE 2, WEI8--WEAK ETHYLENE INSENSITIVE 8
AT4G14940	1	1.2539789616499815	837	0.005326905768368807	0.9999650917215911	5030.5	4210528.5	1343	static	AO1	amine oxidase 1	ATAO1--amine oxidase 1
AT5G09855	6	1.8781663378280797	362	0	NA	11644	4215128	1344	static	NA	NA	NA
AT1G02335	4	1.2526253071236062	838	0.0022948775222971303	0.9999650917215911	5030.5	4215559	1345	static	GL22	germin-like protein subfamily 2 member 2 precursor	PDGLP2--PLASMODESMAL GERMIN-LIKE PROTEIN 2
AT5G07480	3	1.2495609990971408	841	0.023842026540561036	0.9999650917215911	5030.5	4230650.5	1346	static	KUOX1	KAR-UP oxidoreductase 1	NA
AT5G07520	6	0.23682572653650438	3805	0.07248071482128986	0.9372921135756751	1112	4231160	1347	static	ATGRP-8	NA	ATGRP18--NA, GRP18--glycine-rich protein 18
AT3G62100	1	0.05005854028453828	6332	0.2098850051591471	0.2101608160606164	669	4236108	1348	static	IAA30	indole-3-acetic acid inducible 30	NA
AT3G25716	3	1.868317426483016	364	0.08699183208023484	NA	11644	4238416	1349	static	NA	NA	NA
AT1G50575	1	1.2462222925907591	843	0.001724407664267895	0.9999650917215911	5030.5	4240711.5	1350	static	NA	NA	NA
AT2G21780	1	0.03273818561945257	7025	0.16654821760659508	0.12979620738256645	604	4243100	1351	static	NA	NA	NA
AT1G78790	2	1.2456779307930943	844	5.423361773444931e-4	0.9999650917215911	5030.5	4245742	1352	static	AtMHF2	NA	MHF2--Arabidopsis homolog of mammalian MHF2
AT1G15670	5	1.241899128379572	847	0.021141943492631533	0.9999650917215911	5030.5	4260833.5	1353	static	KFB01	Kelch repeat F-box 1	KMD2--KISS ME DEADLY 2
AT5G39130	1	0.032646025400636	7029	0.6553838617387595	0.1303751277005325	606.5	4263088.5	1354	static	NA	NA	NA
AT5G13170	1	1.2404793299710801	849	0.006522427603919451	0.9999650917215911	5030.5	4270894.5	1355	static	AtSWEET15	NA	SAG29--senescence-associated gene 29, SWEET15--NA
AT5G11325	4	1.862900443484914	367	0	NA	11644	4273348	1356	static	NA	NA	NA
AT4G39070	3	1.2376531568696632	850	-0.004481040326916133	0.9999650917215911	5030.5	4275925	1357	static	BBX20	B-box domain protein 20	BZS1--BZS1, STH7--SALT TOLERANCE HOMOLOG 7
AT1G19850	2	1.2374547095518165	851	7.434587675454259e-4	0.9999650917215911	5030.5	4280955.5	1358	static	ARF5	AUXIN RESPONSE FACTOR 5	IAA24--indole-3-acetic acid inducible 24, MP--MONOPTEROS
AT1G13750	4	1.2365597817277596	852	0.0039240068890807394	0.9999650917215911	5030.5	4285986	1359	static	ATPAP1	ARABIDOPSIS THALIANA PURPLE ACID PHOSPHATASE 1	PAP1--PURPLE ACID PHOSPHATASE 1
AT4G30120	2	1.2356980577407182	853	0.003869050263885124	0.9999650917215911	5030.5	4291016.5	1360	static	ATHMA3	A. THALIANA HEAVY METAL ATPASE 3	HMA3--heavy metal atpase 3
AT2G06185	2	1.860426309511209	369	0.019781592102408173	NA	11644	4296636	1361	static	NA	NA	NA
AT3G07360	7	1.2309304860158707	855	2.634410205591135e-4	0.9999650917215911	5030.5	4301077.5	1362	static	ATPUB9	ARABIDOPSIS THALIANA PLANT U-BOX 9	PUB9--plant U-box 9
AT2G22250	3	0.23198760229527957	3831	0.007596841140631869	0.9705828123234469	1123.5	4304128.5	1363	static	AAT	aspartate aminotransferase	ATAAT--ASPARTATE AMINOTRANSFERASE, MEE17--MATERNAL EFFECT EMBRYO ARREST 17, PAT--prephenate aminotransferase
AT4G29230	1	0.16392010958746886	4427	0.057917143916536414	0.7278948116339234	976	4320752	1364	static	anac075	NAC domain containing protein 75	NAC075--NAC domain containing protein 75
AT5G64410	2	1.2253198054732701	860	-2.816576556780349e-4	0.9999650917215911	5030.5	4326230	1365	static	ATOPT4	ARABIDOPSIS THALIANA OLIGOPEPTIDE TRANSPORTER 4	OPT4--oligopeptide transporter 4
AT1G05550	1	0.11803635722624838	4969	0.14982171898273963	0.5431151070114485	873	4337937	1366	static	AtDOA2	DUF295 Organellar A 2	NA
AT5G38150	1	1.2212824285917045	863	-2.2738508574282417e-4	0.9999650917215911	5030.5	4341321.5	1367	static	PMI15	plastid movement impaired 15	NA
AT1G69760	3	1.2186871160009436	865	0.0017099620084853218	0.9999650917215911	5030.5	4351382.5	1368	static	NA	NA	NA
AT3G60110	2	0.05361099623985893	6217	0.24693856115541168	0.2545581287238795	700	4351900	1369	static	NA	NA	NA
AT4G28520	4	1.8462010961934079	374	0.016356845581556718	NA	11644	4354856	1370	static	CRC	CRUCIFERIN C	CRU3--cruciferin 3
AT3G05930	2	1.2135404795862292	866	0.0021875236253834935	0.9999650917215911	5030.5	4356413	1371	static	GLP8	germin-like protein 8	NA
AT2G26130	2	1.2094916840720031	867	0.04821597343671604	0.9999650917215911	5030.5	4361443.5	1372	static	RSL1	Ring finger of Seed Longevity 1	NA
AT4G39110	3	0.15365555628852573	4543	0.0463092043014237	0.7064082885000748	962	4370366	1373	static	BUPS1	Buddhas Paper Seal 1	NA
AT3G28920	1	1.2054192244619226	870	1.6851413937968884e-4	0.9999650917215911	5030.5	4376535	1374	static	AtHB34	homeobox protein 34	HB34--homeobox protein 34, ZHD9--ZINC FINGER HOMEODOMAIN 9
AT5G03140	3	1.2050040927763812	871	0.00042076803598859065	0.9999650917215911	5030.5	4381565.5	1375	static	LecRK-VIII.2	L-type lectin receptor kinase VIII.2	NA
AT1G62200	1	0.041783452135434815	6631	-0.08632939485748647	0.19589576900947145	662	4389722	1376	static	AtNPF8.5	NA	AtPTR6--NA, NPF8.5--NRT1/ PTR family 8.5, PTR6--peptide transporter 6
AT5G17860	2	1.1996916398867785	873	0.016678515792572637	0.9999650917215911	5030.5	4391626.5	1377	static	CAX7	calcium exchanger 7	CCX1--NA
AT5G15950	2	1.1979151279906395	875	-0.0024050896601752994	0.9999650917215911	5030.5	4401687.5	1378	static	SAMDC2	S-adenosylmethionine decarboxylase 2	NA
AT1G56150	1	1.1973427571453583	876	5.3895656277003293e-5	0.9999650917215911	5030.5	4406718	1379	static	SAUR71	SMALL AUXIN UPREGULATED 71	NA
AT3G52450	3	1.1968438917371735	877	0.0015794491026231516	0.9999650917215911	5030.5	4411748.5	1380	static	AtPUB22	NA	PUB22--plant U-box 22
AT4G01250	3	1.1918521140477165	883	0.0020552208972954614	0.9999650917215911	5030.5	4441931.5	1381	static	AtWRKY22	NA	WRKY22--NA
AT5G19700	1	0.0029995838154961534	10413	-0.6962198764943353	0.015143131657731502	427	4446351	1382	static	ELS1	EARLY LEAF SENESCENCE 1	NA
AT3G12965	1	1.190932515656687	884	1.1581391112008218e-4	0.9999650917215911	5030.5	4446962	1383	static	sORF23	short open reading frame 23	NA
AT1G02340	4	1.1886292972137458	885	-0.0013737261864468005	0.9999650917215911	5030.5	4451992.5	1384	static	FBI1	NA	HFR1--LONG HYPOCOTYL IN FAR-RED, REP1--REDUCED PHYTOCHROME SIGNALING 1, RSF1--REDUCED SENSITIVITY TO FAR-RED LIGHT 1
AT5G53920	2	1.188421082454608	886	0.001203867811122143	0.9999650917215911	5030.5	4457023	1385	static	PRMA	protein methyltransferase A	NA
AT1G55610	1	0.13401494462883753	4774	0.039100513996270556	0.674904975548945	934	4458916	1386	static	BRL1	BRI1 like	NA
AT3G20210	1	1.187372098096762	887	0.005560146613879891	0.9999650917215911	5030.5	4462053.5	1387	static	AEP4	asparaginyl endopeptidase 4	DELTA-VPE--delta vacuolar processing enzyme, DELTAVPE--DELTA VACUOLAR PROCESSING ENZYME
AT1G66930	1	0.06658657478705622	5849	0.03511951365688479	0.3645324158493667	764.5	4471560.5	1388	static	LRK10L2	Leaf rust 10 disease-resistance locus receptor- like protein kinase-like2	NA
AT1G21350	3	1.1867834439464184	889	0.0011251915848758925	0.9999650917215911	5030.5	4472114.5	1389	static	NA	NA	NA
AT5G46240	1	0.010617129693489264	8706	0.4682941829041947	0.054715371759744676	514.5	4479237	1390	static	AtKAT1	NA	KAT1--potassium channel in Arabidopsis thaliana 1
AT2G22750	1	0.0524057802008359	6263	0.28123000120271807	0.28889334130621375	717.5	4493702.5	1391	static	NA	NA	NA
AT3G44735	1	1.1854072431272555	894	0.002155531648010125	0.9999650917215911	5030.5	4497267	1392	static	ATPSK3	PHYTOSULFOKINE 3 PRECURSOR	PSK1--NA, PSK3--PHYTOSULFOKINE 3 PRECURSOR
AT2G36690	4	1.1827170720327125	895	0.021128646359696194	0.9999650917215911	5030.5	4502297.5	1393	static	GAS2	Gain-of-function in ABA-modulated Seed germination 2	GIM2--Germination Insensitive to ABA Mutant 2
AT5G40540	1	1.1820237142565273	896	0.006834567251762267	0.9999650917215911	5030.5	4507328	1394	static	NA	NA	NA
AT1G15040	1	1.1803980283417645	897	0.013884342226339006	0.9999650917215911	5030.5	4512358.5	1395	static	GAT	glutamine amidotransferase	GAT1_2.1--glutamine amidotransferase 1_2.1
AT5G67060	1	0.2001676845764455	4091	0.041525174540400674	0.924374216253493	1104	4516464	1396	static	HEC1	HECATE 1	NA
AT3G45140	1	1.1778265997433701	900	0.009023683664899715	0.9999650917215911	5030.5	4527450	1397	static	ATLOX2	ARABIODOPSIS THALIANA LIPOXYGENASE 2	LOX2--lipoxygenase 2
AT2G42960	2	0.01989012282457063	7786	0.11963933958785705	0.1043776603573198	582.5	4535345	1398	static	NA	NA	NA
AT1G24170	1	1.1761077711224162	904	-0.0016578479006794484	0.9999650917215911	5030.5	4547572	1399	static	GATL8	GALACTURONOSYLTRANSFERASE-LIKE 8	LGT9--NA
AT5G62220	2	1.1754467147539271	906	0.0011491660751332042	0.9999650917215911	5030.5	4557633	1400	static	ATGT18	glycosyltransferase 18	GT18--glycosyltransferase 18, XLT2--Xyloglucan L-side chain galactosylTransferase position 2
AT1G54215	2	0.1391212099839811	4719	-0.13204039641942783	0.7126458864801481	966	4558554	1401	static	NA	NA	NA
AT3G30180	3	0.017955089726728064	7926	0.4816381910353396	0.10130243347092992	575.5	4561413	1402	static	BR6OX2	brassinosteroid-6-oxidase 2	CYP85A2--NA
AT4G38860	1	0.05649309287623528	6133	-0.10904331444249257	0.33711255441138277	744.5	4566018.5	1403	static	SAUR16	SMALL AUXIN UPREGULATED RNA 16	NA
AT4G32880	3	1.1732282904604916	908	0.0050834646355548754	0.9999650917215911	5030.5	4567694	1404	static	ATHB-8	homeobox gene 8	ATHB8--NA, HB-8--homeobox gene 8
AT2G25200	1	1.172483043213259	910	0.0032858762177000625	0.9999650917215911	5030.5	4577755	1405	static	NA	NA	NA
AT1G14185	2	0.09789232396160152	5277	0.0380424381269739	0.5335147856780673	867.5	4577797.5	1406	static	NA	NA	NA
AT2G35860	2	0.17863107464014158	4273	-0.02112323490490304	0.8746712504275268	1071.5	4578519.5	1407	static	FLA16	FASCICLIN-like arabinogalactan protein 16 precursor	NA
AT3G63020	5	1.171951523383488	912	-0.031092382896211006	0.9999650917215911	5030.5	4587816	1408	static	NA	NA	NA
AT2G38490	1	1.1717353832338986	913	3.277233257220339e-4	0.9999650917215911	5030.5	4592846.5	1409	static	CIPK22	CBL-interacting protein kinase 22	SnRK3.19--SNF1-RELATED PROTEIN KINASE 3.19
AT2G22170	1	1.1710904709047174	914	0.0015273689307713652	0.9999650917215911	5030.5	4597877	1410	static	PLAT2	PLAT domain protein 2	NA
AT2G40250	4	0.0617370797835607	5976	0.16119057769176762	0.36885577304615214	770	4601520	1411	static	NA	NA	NA
AT1G07128	4	0.13629606871482722	4751	0.11686816518574925	0.7153876550846451	969	4603719	1412	static	NA	NA	NA
AT5G09005	2	1.8154858547339985	396	0	NA	11644	4611024	1413	static	NA	NA	NA
AT2G26135	2	0.14204311902135167	4683	0.11948133881693444	0.7482516740333579	985.5	4615096.5	1414	static	NA	NA	NA
AT4G23630	2	1.168043381398094	918	0.0053116713896295695	0.9999650917215911	5030.5	4617999	1415	static	BTI1	VIRB2-interacting protein 1	RTN1--reticulon 1, RTNLB1--Reticulan like protein B1
AT5G03840	1	0.004206521571298773	9977	1.6966028984540436	0.023747819593670578	463	4619351	1416	up	TFL-1	TERMINAL FLOWER 1	TFL1--TERMINAL FLOWER 1
AT5G15340	2	0.16533880778904575	4414	-0.026011914408955505	0.843749419054531	1049	4630286	1417	static	NA	NA	NA
AT3G01870	1	0.10158330343266567	5216	0.15721256964859434	0.5769792154651588	889	4637024	1418	static	NA	NA	NA
AT5G43810	2	1.1668239311972533	923	0.00437016266694056	0.9999650917215911	5030.5	4643151.5	1419	static	AGO10	ARGONAUTE 10	PNH--PINHEAD, ZLL--ZWILLE
AT3G45230	4	1.1663872360132395	924	-0.006672288846010068	0.9999650917215911	5030.5	4648182	1420	static	APAP1	ARABINOXYLAN PECTIN ARABINOGALACTAN PROTEIN 1	NA
AT2G29660	2	1.1641416137087177	926	0.021165958785014916	0.9999650917215911	5030.5	4658243	1421	static	NA	NA	NA
AT3G13280	2	0.10044491659738888	5231	0.1389760018925002	0.5793366319360433	891	4660821	1422	static	NA	NA	NA
AT5G67290	6	1.1632647503786013	929	2.750859720278143e-4	0.9999650917215911	5030.5	4673334.5	1423	static	NA	NA	NA
AT2G38310	5	1.1621603875721516	930	0.0040237632089416	0.9999650917215911	5030.5	4678365	1424	static	AtPYL4	NA	PYL4--PYR1-like 4, RCAR10--regulatory components of ABA receptor 10
AT5G19260	2	0.053133679360577515	6236	0.05008471228138661	0.3395195096548419	750.5	4680118	1425	static	FAF3	FANTASTIC FOUR 3	NA
AT2G32980	1	1.160535921235799	932	0.0018683834538010958	0.9999650917215911	5030.5	4688426	1426	static	AUG2	augmin subunit 2	NA
AT5G04500	2	0.008970258139132799	8919	0.6522744647163041	0.0626977526503926	526	4691394	1427	static	GINT1	GLUCOSAMINE INOSITOLPHOSPHORYLCERAMIDE TRANSFERASE 1	NA
AT4G10220	1	0.007747193862918208	9129	1.145013834482722	0.054715371759744676	514.5	4696870.5	1428	static	NA	NA	NA
AT5G03680	3	1.158564319829063	934	-0.0011989325733705511	0.9999650917215911	5030.5	4698487	1429	static	PTL	PETAL LOSS	NA
AT5G07460	3	1.157595343078312	935	0.004047593349865271	0.9999650917215911	5030.5	4703517.5	1430	static	ATMSRA2	ARABIDOPSIS THALIANA METHIONINE SULFOXIDE REDUCTASE 2	PMSR2--peptidemethionine sulfoxide reductase 2
AT4G25410	1	0.17565214901364842	4308	-0.0239497437423921	0.9117918810618796	1092.5	4706490	1431	static	NA	NA	NA
AT2G27660	4	1.1568948567701738	936	0.0068994580555285364	0.9999650917215911	5030.5	4708548	1432	static	NA	NA	NA
AT1G13580	1	1.1553682306465614	939	0.002585993681417773	0.9999650917215911	5030.5	4723639.5	1433	static	LAG13	LAG1 longevity assurance homolog 3	LOH3--LAG One Homologue 3
AT1G77450	2	1.1537561486408636	940	0.014161252174685683	0.9999650917215911	5030.5	4728670	1434	static	anac032	NAC domain containing protein 32	NAC032--NAC domain containing protein 32
AT1G19660	1	0.0967505820138509	5296	0.05112461358747703	0.5867815348835136	893	4729328	1435	static	AtBBD2	NA	BBD2--bifunctional nuclease in basal defense response 2
AT5G05430	4	1.1518732652841066	941	0.009721663643017553	0.9999650917215911	5030.5	4733700.5	1436	static	NA	NA	NA
AT1G49780	1	1.15152264900788	942	-6.124544589801589e-4	0.9999650917215911	5030.5	4738731	1437	static	PUB26	plant U-box 26	NA
AT5G01850	4	1.1513139787292763	943	-0.0017232061153249663	0.9999650917215911	5030.5	4743761.5	1438	static	NA	NA	NA
AT4G25835	1	1.1510653897708607	944	-7.764642215401204e-4	0.9999650917215911	5030.5	4748792	1439	static	NA	NA	NA
AT1G63860	1	1.1507427397605234	945	0.00733598689156075	0.9999650917215911	5030.5	4753822.5	1440	static	NA	NA	NA
AT2G36080	2	1.1501573380331565	946	-0.0021911425813430723	0.9999650917215911	5030.5	4758853	1441	static	ABS2	ABNORMAL SHOOT 2	NGAL1--NGATHA-Like 1
AT1G22990	3	1.1497495470949837	947	0.021706317222748038	0.9999650917215911	5030.5	4763883.5	1442	static	HIPP22	heavy metal associated isoprenylated plant protein 22	NA
AT1G04240	5	1.1497476875539536	948	-7.232434724789585e-4	0.9999650917215911	5030.5	4768914	1443	static	IAA3	indole-3-acetic acid inducible 3	SHY2--SHORT HYPOCOTYL 2
AT3G15200	5	1.1479855438214708	949	-0.0017200845100040166	0.9999650917215911	5030.5	4773944.5	1444	static	NA	NA	NA
AT1G04407	2	1.7977585592006375	410	-0.004747481463782113	NA	11644	4774040	1445	static	NA	NA	NA
AT4G15610	3	1.1478588363478455	950	-0.0024425529162233335	0.9999650917215911	5030.5	4778975	1446	static	CASPL1D1	CASP-like protein 1D1	NA
AT3G27027	1	0.15165037149417757	4566	-0.09160868269889941	0.8487612697357744	1050	4794300	1447	static	NA	NA	NA
AT3G47480	1	0.05973666264569179	6037	-0.04930200288879883	0.430564643666835	797	4811489	1448	static	CML47	y CALMODULIN-LIKE 47	NA
AT4G38840	1	1.1409363405332236	957	0.005697617950063013	0.9999650917215911	5030.5	4814188.5	1449	static	SAUR14	SMALL AUXIN UPREGULATED RNA 14	NA
AT2G24570	2	1.1396196672550767	958	0.0010449476435316224	0.9999650917215911	5030.5	4819219	1450	static	ATWRKY17	NA	WRKY17--WRKY DNA-binding protein 17
AT1G07383	1	1.7922247540021545	414	-0.004747481463782113	NA	11644	4820616	1451	static	NA	NA	NA
AT4G32490	1	0.08340574054239817	5491	0.06645525216829676	0.5483428323464634	878	4821098	1452	static	AtENODL4	NA	ENODL4--early nodulin-like protein 4
AT2G38340	2	1.1394294154279614	959	-0.0030155554365652085	0.9999650917215911	5030.5	4824249.5	1453	static	DREB19	dehydration response element-binding protein 19	NA
AT3G62530	1	1.1377179736238576	961	4.0306563492875153e-4	0.9999650917215911	5030.5	4834310.5	1454	static	NA	NA	NA
AT4G38620	4	1.1355434296376987	963	0.0053707054124645884	0.9999650917215911	5030.5	4844371.5	1455	static	ATMYB4	myb domain protein 4	MYB4--myb domain protein 4
AT4G05320	1	1.1345057211822114	964	-0.0010857825720732666	0.9999650917215911	5030.5	4849402	1456	static	UBI10	ubiquitin 10	UBQ10--polyubiquitin 10
AT1G18590	3	0.09727122456442655	5290	0.04322268613451855	0.6290324773795589	917	4850930	1457	static	ATSOT17	SULFOTRANSFERASE 17	ATST5C--ARABIDOPSIS SULFOTRANSFERASE 5C, SOT17--sulfotransferase 17
AT1G80840	3	1.1314147479756584	966	0.01257342291695482	0.9999650917215911	5030.5	4859463	1458	static	ATWRKY40	NA	WRKY40--WRKY DNA-binding protein 40
AT1G66600	2	1.1305884627263243	967	0.012968381055916446	0.9999650917215911	5030.5	4864493.5	1459	static	ABO3	ABA overly sensitive mutant 3	ATWRKY63--NA, WRKY63--WRKY DNA-binding protein 63
AT1G80290	2	1.130578309088676	968	-0.0030902071506950595	0.9999650917215911	5030.5	4869524	1460	static	NA	NA	NA
AT5G22900	2	1.1298249392570394	969	-0.0015453949049214083	0.9999650917215911	5030.5	4874554.5	1461	static	ATCHX3	ARABIDOPSIS THALIANA CATION/H+ EXCHANGER 3	CHX3--cation/H+ exchanger 3
AT1G31510	1	1.773479270745049	419	0.02894700171674932	NA	11644	4878836	1462	static	NA	NA	NA
AT4G38770	1	1.1277139368206361	970	0.005234739029774583	0.9999650917215911	5030.5	4879585	1463	static	ATPRP4	ARABIDOPSIS THALIANA PROLINE-RICH PROTEIN 4	PRP4--proline-rich protein 4
AT2G46790	5	1.1268527441481713	971	-0.0010701791908132503	0.9999650917215911	5030.5	4884615.5	1464	static	APRR9	Arabidopsis pseudo-response regulator 9	PRR9--pseudo-response regulator 9, TL1--TOC1-LIKE PROTEIN 1
AT1G78000	3	1.1248820995919573	973	0.0025064634105210993	0.9999650917215911	5030.5	4894676.5	1465	static	SEL1	SELENATE RESISTANT 1	SULTR1;2--sulfate transporter 1;2
AT1G79150	2	1.1245664033636005	975	4.939021973346205e-4	0.9999650917215911	5030.5	4904737.5	1466	static	AtNOC3	NA	NOC3--NucleOlar Complex associated 3
AT1G73040	1	0.17446680487837218	4324	0.03842228768968888	0.9904488419575374	1135	4907740	1467	static	NA	NA	NA
AT4G27480	1	0.03746721814779953	6807	-0.06811830318680792	0.2980165123958282	722	4914654	1468	static	NA	NA	NA
AT4G19700	4	1.122437491997213	977	0.03745795823998182	0.9999650917215911	5030.5	4914798.5	1469	static	AtILP	NA	BOI--Botrytis Susceptible1 Interactor, ILP--IAP-like protein, RING--NA
AT1G15210	1	1.12196672285148	978	0.0018396796294899622	0.9999650917215911	5030.5	4919829	1470	static	ABCG35	ATP-binding cassette G35	ATPDR7--PLEIOTROPIC DRUG RESISTANCE 7, PDR7--pleiotropic drug resistance 7
AT3G50808	2	0.09513711048333279	5325	0.15447823783806683	0.6476178716549499	924	4920300	1471	static	NA	NA	NA
AT4G25130	1	1.1215526354443912	979	5.072645970551839e-4	0.9999650917215911	5030.5	4924859.5	1472	static	MSRA4	methionine sulfoxide reductase A4	PMSR4--peptide met sulfoxide reductase 4
AT5G17450	1	0.007133322636557612	9237	0.30731699021604353	0.0667191219704671	533.5	4927939.5	1473	static	HIPP21	heavy metal associated isoprenylated plant protein 21	NA
AT1G68130	1	0.05639762580094592	6140	0.1265296657433562	0.44204639724779904	804	4936560	1474	static	AtIDD14	indeterminate(ID)-domain 14	IDD14--indeterminate(ID)-domain 14, IDD14alpha--NA, IDD14beta--NA
AT4G36648	3	1.1172724097445812	983	0.0026332004374336037	0.9999650917215911	5030.5	4944981.5	1475	static	NA	NA	NA
AT1G02670	1	1.1153299638293046	985	0.0025420244433583903	0.9999650917215911	5030.5	4955042.5	1476	static	NA	NA	NA
AT2G47060	3	1.113447275533044	988	0.003125211196651644	0.9999650917215911	5030.5	4970134	1477	static	PTI1-4	Pto-interacting 1-4	NA
AT5G07545	5	1.7600937717881973	427	0	NA	11644	4971988	1478	static	NA	NA	NA
AT1G67090	10	1.1130018855542603	989	1.1426095926441678e-4	0.9999650917215911	5030.5	4975164.5	1479	static	RBCS1A	ribulose bisphosphate carboxylase small chain 1A	NA
AT4G30280	4	1.1124763046321826	991	0.003465656557080973	0.9999650917215911	5030.5	4985225.5	1480	static	ATXTH18	XYLOGLUCAN ENDOTRANSGLUCOSYLASE/HYDROLASE 18	XTH18--xyloglucan endotransglucosylase/hydrolase 18
AT1G60190	1	1.1102272638656887	993	5.01331574382969e-4	0.9999650917215911	5030.5	4995286.5	1481	static	AtPUB19	NA	PUB19--plant U-box 19
AT4G39090	4	1.1095587961054993	995	-0.003991825743974854	0.9999650917215911	5030.5	5005347.5	1482	static	RD19	RESPONSIVE TO DEHYDRATION 19	RD19A--RESPONSIVE TO DEHYDRATION 19A
AT5G65660	3	0.10772680427727768	5118	-0.060442619572771514	0.730743881828987	978	5005404	1483	static	NA	NA	NA
AT4G21380	2	0.06037913868050805	6009	0.09125159515306673	0.4790555076380404	835	5017515	1484	static	ARK3	receptor kinase 3	RK3--receptor kinase 3
AT3G08455	3	1.754358189674952	431	0	NA	11644	5018564	1485	static	NA	NA	NA
AT5G46910	3	1.107092252632256	998	0.00247522137705074	0.9999650917215911	5030.5	5020439	1486	static	JMJ13	JUMONJI 13	NA
AT5G01820	3	0.14127611100802026	4694	-0.025716196657517173	0.8746712504275268	1071.5	5029621	1487	static	ATCIPK14	NA	ATSR1--serine/threonine protein kinase 1, CIPK14--CBL-INTERACTING PROTEIN KINASE 14, PKS24--SOS2-like protein kinase 24, SnRK3.15--SNF1-RELATED PROTEIN KINASE 3.15, SR1--serine/threonine protein kinase 1
AT4G04745	2	1.1029039044918538	1002	0.007353069028340969	0.9999650917215911	5030.5	5040561	1488	static	NA	NA	NA
AT4G14400	1	1.1028023213612423	1003	0.05067614167459503	0.9999650917215911	5030.5	5045591.5	1489	static	ACD6	ACCELERATED CELL DEATH 6	NA
AT1G77750	6	1.1026196265033954	1004	0.0010977190071892367	0.9999650917215911	5030.5	5050622	1490	static	NA	NA	NA
AT1G06040	1	1.1023729583292154	1005	-0.0012912176746528786	0.9999650917215911	5030.5	5055652.5	1491	static	BBX24	B-box domain protein 24	STO--SALT TOLERANCE
AT5G22460	1	1.0984527184952029	1007	0.004384185851769777	0.9999650917215911	5030.5	5065713.5	1492	static	NA	NA	NA
AT5G58920	2	1.0981234453773183	1008	-5.832905793023461e-4	0.9999650917215911	5030.5	5070744	1493	static	NA	NA	NA
AT1G14440	1	1.0965811025296295	1011	-0.0021176803797546434	0.9999650917215911	5030.5	5085835.5	1494	static	AtHB31	homeobox protein 31	FTM2--FLORAL TRANSITION AT THE MERISTEM2, HB31--homeobox protein 31, ZHD4--ZINC FINGER HOMEODOMAIN 4
AT1G04320	1	1.7419380629766101	437	-0.004399891385333289	NA	11644	5088428	1495	static	NA	NA	NA
AT4G24410	3	1.0964686646984965	1012	0.01427157380052871	0.9999650917215911	5030.5	5090866	1496	static	NA	NA	NA
AT5G14930	1	0.15280679793859508	4555	-0.005126108092267659	0.9620370080772539	1121	5106155	1497	static	SAG101	senescence-associated gene 101	NA
AT3G23750	2	1.091681187099721	1016	0.003986717032381466	0.9999650917215911	5030.5	5110988	1498	static	BARK1	BAK1-Associating Receptor-Like Kinase 1	NA
AT1G02220	1	0.05566082653821612	6162	0.03310716315771389	0.4670035650854356	830	5114460	1499	static	ANAC003	NAC domain containing protein 3	NAC003--NAC domain containing protein 3
AT4G32100	1	0.14830437000762267	4605	0.10025127394699936	0.9357847546394387	1111	5116155	1500	static	NA	NA	NA
AT3G01890	1	1.088797153756298	1019	0.00128901127407739	0.9999650917215911	5030.5	5126079.5	1501	static	SWP73A	SWP73A	NA
AT5G24030	1	1.0884059192768405	1020	-6.404637688539963e-4	0.9999650917215911	5030.5	5131110	1502	static	SLAH3	SLAC1 homologue 3	NA
AT3G62615	3	1.7330468460798003	441	0	NA	11644	5135004	1503	static	NA	NA	NA
AT1G49320	1	0.05682371500856395	6123	0.07322942948534386	0.48708865329726825	839	5137197	1504	static	ATUSPL1	unknown seed protein like 1	USPL1--unknown seed protein like 1
AT3G01200	3	1.0865009662100542	1022	0.0024252492696888992	0.9999650917215911	5030.5	5141171	1505	static	AtRP2	PPDK regulatory protein 2	RP2--PPDK regulatory protein 2
AT3G07350	6	1.0862748618229299	1023	0.015984545693777295	0.9999650917215911	5030.5	5146201.5	1506	static	NA	NA	NA
AT4G09045	7	1.727484776851699	442	0	NA	11644	5146648	1507	static	NA	NA	NA
AT4G22758	1	0.006274301195082024	9426	-0.3168524875289769	0.07813262908304275	546.5	5151309	1508	static	NA	NA	NA
AT5G61370	1	1.0838252038362244	1028	0.01718930315051253	0.9999650917215911	5030.5	5171354	1509	static	NA	NA	NA
AT4G34250	1	1.0796343639499508	1031	0.01596814536126384	0.9999650917215911	5030.5	5186445.5	1510	static	KCS16	3-ketoacyl-CoA synthase 16	NA
AT3G26810	1	1.0787262797672552	1032	-2.5836359618860755e-4	0.9999650917215911	5030.5	5191476	1511	static	AFB2	auxin signaling F-box 2	NA
AT4G07395	5	1.715073610609387	446	0.0015433637940705063	NA	11644	5193224	1512	static	SVK	SVALKA	NA
AT3G23820	3	1.0784011459413831	1033	7.970684192229924e-4	0.9999650917215911	5030.5	5196506.5	1513	static	GAE6	UDP-D-glucuronate 4-epimerase 6	NA
AT1G27670	2	0.021589616531829593	7652	0.25824183807432877	0.22296549962015252	682	5218664	1514	static	NA	NA	NA
AT1G22520	1	1.0760025930060697	1038	0.004114052622507582	0.9999650917215911	5030.5	5221659	1515	static	NA	NA	NA
AT4G01690	4	1.074824762127147	1041	-1.884022340894121e-4	0.9999650917215911	5030.5	5236750.5	1516	static	HEMG1	NA	PPO1--NA, PPOX--NA
AT5G39080	2	1.0722202365830737	1043	0.015198111582075353	0.9999650917215911	5030.5	5246811.5	1517	static	NA	NA	NA
AT4G14750	2	1.0716366705160976	1044	5.721209474465969e-4	0.9999650917215911	5030.5	5251842	1518	static	IQD19	IQ-domain 19	NA
AT1G04700	1	0.011355575072203512	8625	0.1339743386146864	0.1329364376325348	609	5252625	1519	static	NA	NA	NA
AT5G51400	1	1.0704564252979432	1046	0.008961214117487985	0.9999650917215911	5030.5	5261903	1520	static	NA	NA	NA
AT4G01950	2	1.0692756838886517	1047	0.007664233089640841	0.9999650917215911	5030.5	5266933.5	1521	static	ATGPAT3	GLYCEROL-3-PHOSPHATE sn-2-ACYLTRANSFERASE 3	GPAT3--GLYCEROL-3-PHOSPHATE sn-2-ACYLTRANSFERASE 3
AT2G22830	1	0.06057164352819695	5999	-0.014258790474962946	0.5533347515048943	879	5273121	1522	static	SQE2	squalene epoxidase 2	NA
AT1G66480	1	1.0686368792518688	1049	0.006335050697661493	0.9999650917215911	5030.5	5276994.5	1523	static	NA	NA	NA
AT4G23050	3	1.0684394194935365	1050	0.0024018497897141623	0.9999650917215911	5030.5	5282025	1524	static	NA	NA	NA
AT4G15800	2	1.0683916088417544	1051	0.0026734156464772894	0.9999650917215911	5030.5	5287055.5	1525	static	RALFL33	ralf-like 33	NA
AT4G13180	2	1.0680187180186222	1052	0.0041989054383866865	0.9999650917215911	5030.5	5292086	1526	static	NA	NA	NA
AT4G36380	2	0.11978534475428951	4956	0.024421257084016188	0.871897993688245	1068	5293008	1527	static	ROT3	ROTUNDIFOLIA 3	NA
AT5G57720	4	1.067239030127426	1053	0.015731711568781243	0.9999650917215911	5030.5	5297116.5	1528	static	NA	NA	NA
AT2G35680	1	1.0668844999283889	1054	0.0020272275950741704	0.9999650917215911	5030.5	5302147	1529	static	PTPMT1	PROTEIN TYROSINE PHOSPHATASE LOCALIZED TO MITOCHONDRION 1	NA
AT3G58795	3	1.0665940490274715	1056	0.046578362254227706	0.9999650917215911	5030.5	5312208	1530	static	NA	NA	NA
AT3G45130	1	0.007557512421872267	9164	0.4419315625028835	0.10230392957439435	580	5315120	1531	static	LAS1	lanosterol synthase 1	NA
AT2G41540	2	1.0664447155907357	1057	0.0023989390610063594	0.9999650917215911	5030.5	5317238.5	1532	static	GPDHC1	NA	NA
AT3G61826	2	1.7040266682966374	457	0.018626377411990854	NA	11644	5321308	1533	static	NA	NA	NA
AT1G77765	6	1.0663541822724292	1058	0.0015468545267001202	0.9999650917215911	5030.5	5322269	1534	static	NA	NA	NA
AT1G01540	1	1.0655497468551554	1059	1.8637087734716046e-4	0.9999650917215911	5030.5	5327299.5	1535	static	NA	NA	NA
AT1G28360	3	1.0653802077970664	1060	0.0012633678762209275	0.9999650917215911	5030.5	5332330	1536	static	ATERF12	ERF DOMAIN PROTEIN 12	ERF12--ERF domain protein 12
AT2G30040	6	1.0644533585623486	1063	-6.027657776538822e-4	0.9999650917215911	5030.5	5347421.5	1537	static	MAPKKK14	mitogen-activated protein kinase kinase kinase 14	NA
AT4G18950	1	1.0639878421316422	1064	0.0057203281990045604	0.9999650917215911	5030.5	5352452	1538	static	BHP	BLUE LIGHT-DEPENDENT H+-ATPASE PHOSPHORYLATION	NA
AT1G10410	1	1.0622470057772229	1066	8.477283289587465e-4	0.9999650917215911	5030.5	5362513	1539	static	NA	NA	NA
AT5G45095	3	0.030305239511716677	7148	-0.09208373798404006	0.3395195096548419	750.5	5364574	1540	static	NA	NA	NA
AT3G03900	1	1.061527376266351	1067	0.0029789310919031238	0.9999650917215911	5030.5	5367543.5	1541	static	APK3	adenosine-5'-phosphosulfate (APS) kinase 3	NA
AT2G09635	3	1.697172548655115	461	0	NA	11644	5367884	1542	static	NA	NA	NA
AT1G14870	2	1.0612641928876014	1068	0.0028669239369292577	0.9999650917215911	5030.5	5372574	1543	static	AtPCR2	NA	PCR2--PLANT CADMIUM RESISTANCE 2
AT3G60280	2	1.0611270963561572	1069	-0.003932812787236937	0.9999650917215911	5030.5	5377604.5	1544	static	UCC3	uclacyanin 3	NA
AT2G25790	3	0.04316707344657131	6576	0.015250069077033869	0.45804154793737334	818.5	5382456	1545	static	SKM1	STERILITY-REGULATING KINASE MEMBER 1	NA
AT3G60520	2	1.0610998700184506	1070	0.009817470026124021	0.9999650917215911	5030.5	5382635	1546	static	NA	NA	NA
AT1G20015	2	1.0601141063604187	1072	-0.002154245417530067	0.9999650917215911	5030.5	5392696	1547	static	NA	NA	NA
AT5G64840	2	1.059524745244463	1073	4.039421156917522e-4	0.9999650917215911	5030.5	5397726.5	1548	static	ABCF5	ATP-binding cassette F5	ATGCN5--general control non-repressible 5, GCN5--General Control Nonderepressible 5
AT3G12320	1	1.0589878640920647	1074	-0.008619599914532091	0.9999650917215911	5030.5	5402757	1549	static	LNK3	night light-inducible and clock-regulated 3	NA
AT5G16560	4	1.056576335203879	1075	-6.013169254367974e-4	0.9999650917215911	5030.5	5407787.5	1550	static	KAN	KANADI	KAN1--KANADI 1
AT2G26710	2	1.0557951712653892	1076	-0.003579893837156642	0.9999650917215911	5030.5	5412818	1551	static	BAS1	PHYB ACTIVATION TAGGED SUPPRESSOR 1	CYP72B1--NA, CYP734A1--NA
AT1G25540	8	1.0546186024027566	1078	-2.1380797429830671e-4	0.9999650917215911	5030.5	5422879	1552	static	MED25	mediator 25	PFT1--PHYTOCHROME AND FLOWERING TIME 1
AT3G12200	1	0.09262355822509814	5366	0.021806916448328023	0.7900025710732796	1011	5425026	1553	static	AtNek7	NIMA-related kinase 7	Nek7--NIMA-related kinase 7
AT4G09025	6	1.6897831510551458	466	0	NA	11644	5426104	1554	static	NA	NA	NA
AT3G45650	1	1.0545338470948593	1079	-9.299687789907415e-6	0.9999650917215911	5030.5	5427909.5	1555	static	AtNPF2.7	NA	NAXT1--nitrate excretion transporter1, NPF2.7--NRT1/ PTR family 2.7
AT3G61820	2	0.05963932760450873	6038	-0.01483301878648214	0.6077199719862083	900.5	5437219	1556	static	NA	NA	NA
AT2G20750	2	1.053128524904675	1083	0.013449371732747371	0.9999650917215911	5030.5	5448031.5	1557	static	ATEXPB1	expansin B1	ATHEXP BETA 1.5--NA, EXPB1--expansin B1
AT4G14390	1	0.04691438649304525	6438	0.09159003913022438	0.5016628731289027	847	5452986	1558	static	NA	NA	NA
AT5G47220	5	1.053031836299662	1084	0.0022395332549452075	0.9999650917215911	5030.5	5453062	1559	static	ATERF-2	ETHYLENE RESPONSE FACTOR- 2	ATERF2--ETHYLENE RESPONSIVE ELEMENT BINDING FACTOR 2, ERF2--ethylene responsive element binding factor 2
AT1G66610	2	0.12914591181322818	4835	0.03594800270097601	0.9889302276732967	1129	5458715	1560	static	NA	NA	NA
AT1G09327	4	1.688582094833914	469	0	NA	11644	5461036	1561	static	NA	NA	NA
AT1G10710	1	1.0523016445100832	1086	-0.0024147442495033593	0.9999650917215911	5030.5	5463123	1562	static	PHS1	POOR HOMOLOGOUS SYNAPSIS 1	NA
AT1G25270	1	0.012864081344064303	8438	0.5007373803146474	0.17214041554816836	648	5467824	1563	static	UMAMIT24	Usually multiple acids move in and out Transporters 24	NA
AT3G06270	1	1.0521214301256865	1087	5.546870066235265e-4	0.9999650917215911	5030.5	5468153.5	1564	static	NA	NA	NA
AT1G72430	1	1.050895263598573	1088	-0.007716238591293653	0.9999650917215911	5030.5	5473184	1565	static	SAUR78	SMALL AUXIN UPREGULATED RNA 78	NA
AT1G07090	1	1.0503396669698384	1089	-0.0022742663723612764	0.9999650917215911	5030.5	5478214.5	1566	static	LSH6	LIGHT SENSITIVE HYPOCOTYLS 6	NA
AT5G10280	1	0.03929788292716606	6734	0.12633509648050734	0.45573591527178564	814	5481476	1567	static	ATMYB64	NA	ATMYB92--myb domain protein 92, MYB92--myb domain protein 92
AT4G01970	1	0.054102489385570676	6201	0.10189491677747382	0.5598353483873426	884	5481684	1568	static	AtSTS	stachyose synthase	RS4--raffinose synthase 4, STS--stachyose synthase
AT5G19980	1	1.0502986226618596	1090	3.9610604886186634e-4	0.9999650917215911	5030.5	5483245	1569	static	GFT1	DP-fucose transporter 1	GONST4--golgi nucleotide sugar transporter 4
AT3G61950	2	0.028772382414450796	7226	-0.08693746563963997	0.3563986035164761	759	5484534	1570	static	MYC67	MYC-type transcription factor 67	NA
AT1G10400	1	0.11423837572244486	5015	-0.02904915836847447	0.9126592717088886	1094	5486410	1571	static	NA	NA	NA
AT5G57000	2	0.05641129831742308	6139	0.020903108030365748	0.5945911949280108	894	5488266	1572	static	NA	NA	NA
AT1G05870	1	1.0496189406718324	1091	0.0041507861823688475	0.9999650917215911	5030.5	5488275.5	1573	static	NA	NA	NA
AT1G31500	1	1.0494129275101167	1092	7.550684955318877e-4	0.9999650917215911	5030.5	5493306	1574	static	CCR4d	catabolite repressor 4d	HESP--HESPERIN
AT5G61570	2	0.021878438802486605	7633	-0.0590851313668288	0.2965146755006782	721	5503393	1575	static	NA	NA	NA
AT2G47490	1	1.0484102423209978	1095	-8.072435037657572e-4	0.9999650917215911	5030.5	5508397.5	1576	static	ATNDT1	ARABIDOPSIS THALIANA NAD+ TRANSPORTER 1	NDT1--NAD+ transporter 1
AT1G64385	3	1.0467311240240889	1098	0.009453474228534351	0.9999650917215911	5030.5	5523489	1577	static	NA	NA	NA
AT1G30100	2	0.03243283343187776	7037	0.09627920837158911	0.40208222486042905	785.5	5527563.5	1578	static	ATNCED5	NINE-CIS-EPOXYCAROTENOID DIOXYGENASE 5	NCED5--nine-cis-epoxycarotenoid dioxygenase 5
AT1G61890	2	0.1069563530109213	5133	0.013445559594786646	0.8857120645610399	1077	5528241	1579	static	NA	NA	NA
AT5G19240	5	1.0466005442313993	1099	0.005294375146789364	0.9999650917215911	5030.5	5528519.5	1580	static	NA	NA	NA
AT4G06850	3	1.6733685681884085	475	0	NA	11644	5530900	1581	static	NA	NA	NA
AT4G04020	1	1.0455176846230643	1100	0.003790203455863242	0.9999650917215911	5030.5	5533550	1582	static	FIB	fibrillin	FIB1a--fibrillin 1a, PGL35--plastoglobulin 35
AT3G04325	3	1.6715566280258072	476	-0.0046267144456595315	NA	11644	5542544	1583	static	NA	NA	NA
AT1G49730	1	1.0441551600202659	1102	9.462190434658048e-4	0.9999650917215911	5030.5	5543611	1584	static	NA	NA	NA
AT1G72560	4	1.0440788001647714	1103	-7.496317546051412e-4	0.9999650917215911	5030.5	5548641.5	1585	static	PSD	PAUSED	NA
AT1G26560	1	0.040257092881566627	6688	0.06057139020736362	0.47158690265424036	831	5557728	1586	static	BGLU40	beta glucosidase 40	NA
AT2G20580	1	1.0414010566357248	1105	-4.196594606067318e-4	0.9999650917215911	5030.5	5558702.5	1587	static	ATRPN1A	26S PROTEASOME REGULATORY SUBUNIT S2 1A	RPN1A--26S proteasome regulatory subunit S2 1A
AT3G01960	3	0.1232024864763515	4902	0.03970614293795886	0.9904488419575374	1135	5563770	1588	static	NA	NA	NA
AT3G52340	3	1.0404769303200123	1107	-2.447224977278839e-4	0.9999650917215911	5030.5	5568763.5	1589	static	ATSPP2	SUCROSE-PHOSPHATASE 2	SPP2--sucrose-6F-phosphate phosphohydrolase 2
AT1G72416	1	0.03440158607554907	6946	-0.027677186244675613	0.43765976216460695	802	5570692	1590	static	NA	NA	NA
AT4G14680	1	1.0393155238364402	1108	0.02513837578891572	0.9999650917215911	5030.5	5573794	1591	static	APS3	ATP-sulfurylase 3	ATPS3--NA
AT1G23860	2	1.038749875536034	1109	6.040999341298441e-4	0.9999650917215911	5030.5	5578824.5	1592	static	At-RSZ21	RS-containing zinc finger protein 21	RSZ21--RS-containing zinc finger protein 21, RSZP21--RS-containing zinc finger protein 21, SRZ-21--NA, SRZ21--NA
AT2G38980	1	1.0380281842076504	1111	0.005305239329128297	0.9999650917215911	5030.5	5588885.5	1593	static	NA	NA	NA
AT1G69890	1	1.037105311226461	1112	0.012280921991320503	0.9999650917215911	5030.5	5593916	1594	static	NA	NA	NA
AT4G18820	3	1.0357167078477678	1114	0.002566931649108585	0.9999650917215911	5030.5	5603977	1595	static	NA	NA	NA
AT1G72510	1	1.0350047114845844	1115	-8.748059241635256e-4	0.9999650917215911	5030.5	5609007.5	1596	static	NA	NA	NA
AT3G06870	2	1.6604601572570254	482	0	NA	11644	5612408	1597	static	NA	NA	NA
AT3G23250	2	1.0340996868061474	1117	0.013254376561103757	0.9999650917215911	5030.5	5619068.5	1598	static	ATMYB15	MYB DOMAIN PROTEIN 15	ATY19--NA, MYB15--myb domain protein 15
AT5G56300	1	0.00530284380589657	9652	0.43852763055440147	0.1043776603573198	582.5	5622290	1599	static	GAMT2	gibberellic acid methyltransferase 2	NA
AT4G22730	1	1.0338782010315135	1118	-0.005545234656900799	0.9999650917215911	5030.5	5624099	1600	static	NA	NA	NA
AT5G52840	2	1.033755873591395	1119	0.001137637533388591	0.9999650917215911	5030.5	5629129.5	1601	static	NA	NA	NA
AT5G13990	1	1.0331217149598015	1122	0.010979894725742198	0.9999650917215911	5030.5	5644221	1602	static	ATEXO70C2	exocyst subunit exo70 family protein C2	EXO70C2--exocyst subunit exo70 family protein C2
AT1G10750	2	1.0318003845501353	1123	0.007409064456082512	0.9999650917215911	5030.5	5649251.5	1603	static	NA	NA	NA
AT1G72220	1	0.08011203000301267	5559	0.05361308059018237	0.7924806888874344	1017	5653503	1604	static	NA	NA	NA
AT5G11740	1	1.031100242776356	1124	-0.0026215209558857443	0.9999650917215911	5030.5	5654282	1605	static	AGP15	arabinogalactan protein 15	ATAGP15--NA
AT4G03135	2	1.654528430159667	486	0.014159994345163527	NA	11644	5658984	1606	static	NA	NA	NA
AT4G39080	4	1.030946820785115	1125	-3.90344091398747e-4	0.9999650917215911	5030.5	5659312.5	1607	static	VHA-A3	vacuolar proton ATPase A3	NA
AT4G27280	3	1.0289150460566225	1128	0.0022429777843176258	0.9999650917215911	5030.5	5674404	1608	static	NA	NA	NA
AT5G62730	1	0.07046982351682884	5751	-0.024743691960830344	0.7517096366541628	988	5681988	1609	static	NA	NA	NA
AT4G08295	4	1.026093217561636	1131	0.047148007782508224	0.9999650917215911	5030.5	5689495.5	1610	static	NA	NA	NA
AT5G39220	3	0.03543311380758721	6901	0.059110537790862915	0.46387229813796105	825.5	5696775.5	1611	static	NA	NA	NA
AT4G38850	1	1.0240018328000933	1135	-0.002105001881435392	0.9999650917215911	5030.5	5709617.5	1612	static	ATSAUR15	ARABIDOPSIS THALIANA SMALL AUXIN UPREGULATED 15	SAUR-AC1--ARABIDOPSIS COLUMBIA SAUR GENE 1, SAUR15--SMALL AUXIN UPREGULATED 15, SAUR_AC1--SMALL AUXIN UP RNA 1 FROM ARABIDOPSIS THALIANA ECOTYPE COLUMBIA
AT2G18300	1	0.056095881872106436	6146	-0.05203618183604566	0.6743542885095469	929.5	5712707	1613	static	HBI1	HOMOLOG OF BEE2 INTERACTING WITH IBH 1	NA
AT2G33790	1	1.0238440674865048	1136	0.006143665380083108	0.9999650917215911	5030.5	5714648	1614	static	AGP30	arabinogalactan protein 30	ATAGP30--NA
AT2G01930	1	1.0230418808769548	1137	-0.0015483849387823033	0.9999650917215911	5030.5	5719678.5	1615	static	ATBPC1	BASIC PENTACYSTEINE1	BBR--NA, BPC1--basic pentacysteine1
AT3G28930	1	0.08235848432702769	5514	0.028153412623580377	0.8241756545730762	1038	5723532	1616	static	AIG2	AVRRPT2-INDUCED GENE 2	NA
AT1G70740	1	1.022544609734409	1138	0.004053763097855481	0.9999650917215911	5030.5	5724709	1617	static	NA	NA	NA
AT5G06080	1	1.020083874592259	1140	0.006866999292525753	0.9999650917215911	5030.5	5734770	1618	static	LBD33	LOB domain-containing protein 33	NA
AT2G30070	2	0.11314939817511054	5040	0.011463609885905486	0.9909229306280463	1138	5735520	1619	static	ATKT1	potassium transporter 1	ATKT1P--NA, ATKUP1--NA, KT1--potassium transporter 1, KUP1--POTASSIUM UPTAKE TRANSPORTER 1
AT5G16023	1	1.0192872912976438	1142	-0.0014166878137672524	0.9999650917215911	5030.5	5744831	1620	static	DVL1	DEVIL 1	RTFL18--ROTUNDIFOLIA like 18
AT4G09655	3	1.6476529725138764	495	0	NA	11644	5763780	1621	static	NA	NA	NA
AT4G39100	3	1.0164457385503023	1146	1.617992614951611e-4	0.9999650917215911	5030.5	5764953	1622	static	SHL	SHORT LIFE	NA
AT1G21900	4	1.0157469535407229	1148	4.7917934132534786e-4	0.9999650917215911	5030.5	5775014	1623	static	p24delta5	p24 subfamily delta 5	NA
AT5G05895	3	1.6463168952225042	497	0.041075059603064984	NA	11644	5787068	1624	static	NA	NA	NA
AT5G14000	1	1.0146697429884404	1151	0.007209603691719796	0.9999650917215911	5030.5	5790105.5	1625	static	anac084	NAC domain containing protein 84	NAC084--NAC domain containing protein 84
AT3G53260	2	0.0684652267119826	5796	0.02392155605188266	0.7680460846201939	999	5790204	1626	static	ATPAL2	NA	PAL2--phenylalanine ammonia-lyase 2
AT3G14230	2	1.0142715460740024	1153	-0.0012736410004360115	0.9999650917215911	5030.5	5800166.5	1627	static	RAP2.2	related to AP2 2	NA
AT3G19670	4	1.0142151872055847	1154	3.557454562501517e-4	0.9999650917215911	5030.5	5805197	1628	static	ATPRP40B	pre-mRNA-processing protein 40B	PRP40B--pre-mRNA-processing protein 40B
AT5G62130	1	1.0140471340887425	1155	-0.0034436382745585132	0.9999650917215911	5030.5	5810227.5	1629	static	NA	NA	NA
AT2G09440	3	0.06322816065443769	5931	-0.05830732122735875	0.7361395772711166	980	5812380	1630	static	NA	NA	NA
AT3G21340	2	1.0135752008911143	1156	0.0020109842202889333	0.9999650917215911	5030.5	5815258	1631	static	NA	NA	NA
AT3G01990	3	1.0132206416214544	1158	0.0017341470277157387	0.9999650917215911	5030.5	5825319	1632	static	ACR6	ACT domain repeat 6	NA
AT1G08580	1	1.0129636475075288	1159	-2.2554382949160554e-4	0.9999650917215911	5030.5	5830349.5	1633	static	NA	NA	NA
AT2G09935	2	1.639767594511719	501	0	NA	11644	5833644	1634	static	NA	NA	NA
AT3G07460	1	1.0106106963331711	1160	5.5755345995187834e-005	0.9999650917215911	5030.5	5835380	1635	static	NA	NA	NA
AT2G04510	2	1.0103915004738373	1161	0.006013456449643492	0.9999650917215911	5030.5	5840410.5	1636	static	NA	NA	NA
AT1G12090	3	1.010207047914404	1162	0.013584628813263434	0.9999650917215911	5030.5	5845441	1637	static	ELP	extensin-like protein	NA
AT2G46530	1	0.0817020875262446	5532	-0.008319739429299278	0.8572121170109321	1057	5847324	1638	static	ARF11	auxin response factor 11	NA
AT4G29150	1	0.07434801771719105	5655	-0.029531164201662227	0.8193511310178473	1035.5	5855752.5	1639	static	IQD25	IQ-domain 25	NA
AT2G23170	2	1.0086953168198154	1165	3.716055688803366e-4	0.9999650917215911	5030.5	5860532.5	1640	static	GH3.3	NA	NA
AT4G39404	2	1.0073253874751138	1166	0.0018168810101486105	0.9999650917215911	5030.5	5865563	1641	static	NA	NA	NA
AT3G15520	2	1.0068129431742079	1167	7.268581384547649e-4	0.9999650917215911	5030.5	5870593.5	1642	static	NA	NA	NA
AT1G21410	2	1.0064098205079208	1168	6.68837496860824e-4	0.9999650917215911	5030.5	5875624	1643	static	SKP2A	NA	NA
AT5G43170	3	1.0052895642490278	1170	-5.426775714519679e-4	0.9999650917215911	5030.5	5885685	1644	static	AZF3	zinc-finger protein 3	ZF3--zinc-finger protein 3
AT2G41530	2	1.005247449967784	1171	2.773527703980968e-4	0.9999650917215911	5030.5	5890715.5	1645	static	ATSFGH	ARABIDOPSIS THALIANA S-FORMYLGLUTATHIONE HYDROLASE	SFGH--S-formylglutathione hydrolase
AT3G02625	1	1.6313786368598875	506	0.013981930508643168	NA	11644	5891864	1646	static	NA	NA	NA
AT5G09555	2	1.6311658070500457	507	-0.0166765828183574	NA	11644	5903508	1647	static	NA	NA	NA
AT5G01425	2	1.6311332971907853	508	0.022227954187897418	NA	11644	5915152	1648	static	NA	NA	NA
AT1G11230	2	1.0022765632867854	1176	0.0404131615480459	0.9999650917215911	5030.5	5915868	1649	static	NA	NA	NA
AT2G43290	2	1.0018081180172662	1177	-0.003505330077779711	0.9999650917215911	5030.5	5920898.5	1650	static	AtCML5	NA	MSS3--multicopy suppressors of snf4 deficiency in yeast 3
AT5G09000	2	1.6294168014680075	509	0	NA	11644	5926796	1651	static	NA	NA	NA
AT3G04740	4	1.0004517872120562	1180	5.911888325440256e-4	0.9999650917215911	5030.5	5935990	1652	static	ATMED14	ARABIDOPSIS MEDIATOR COMPONENTS 14	MED14--MEDIATOR COMPONENTS 14, SWP--STRUWWELPETER
AT4G23730	2	0.999669453643694	1182	5.184444989242343e-4	0.9999650917215911	5030.5	5946051	1653	static	NA	NA	NA
AT4G34230	1	0.021352411175727483	7670	-0.07238146052241502	0.37961984819085315	776	5951920	1654	static	ATCAD5	cinnamyl alcohol dehydrogenase 5	CAD-5--cinnamyl alcohol dehydrogenase 5, CAD5--cinnamyl alcohol dehydrogenase 5
AT5G59750	3	0.999483888924767	1184	0.0017346493781353275	0.9999650917215911	5030.5	5956112	1655	static	AtRIBA3	NA	RIBA3--homolog of ribA 3
AT1G26730	1	0.9993947561045883	1185	0.0034746837389459844	0.9999650917215911	5030.5	5961142.5	1656	static	NA	NA	NA
AT1G15290	1	0.9993857445559349	1186	0.0015487882800453248	0.9999650917215911	5030.5	5966173	1657	static	REC3	REDUCED CHLOROPLAST COVERAGE 3	NA
AT2G29680	1	0.997779992071032	1188	4.717123156348132e-4	0.9999650917215911	5030.5	5976234	1658	static	ATCDC6	NA	CDC6--cell division control 6
AT4G33440	3	0.9970856439414486	1190	0.0022730590593125054	0.9999650917215911	5030.5	5986295	1659	static	NA	NA	NA
AT2G41940	4	0.9965456894246921	1192	0.007028988170365254	0.9999650917215911	5030.5	5996356	1660	static	ZFP8	zinc finger protein 8	NA
AT3G14300	2	1.6145456366963233	515	-0.011659328215278734	NA	11644	5996660	1661	static	ATPME26	A. THALIANA PECTIN METHYLESTERASE 26	ATPMEPCRC--NA, PME26--PECTIN METHYLESTERASE 26
AT2G22190	1	0.009684226472184485	8830	0.11358762419635823	0.22198894699307073	680	6004400	1662	static	TPPE	trehalose-6-phosphate phosphatase E	NA
AT3G05140	1	0.9941524747924925	1194	0.007442475766265248	0.9999650917215911	5030.5	6006417	1663	static	RBK2	ROP binding protein kinases 2	NA
AT1G09743	1	1.6129422060759488	516	0.04336350357199649	NA	11644	6008304	1664	static	NA	NA	NA
AT1G17160	1	0.9923217111088484	1197	0.0018207634554741326	0.9999650917215911	5030.5	6021508.5	1665	static	RBSK	Ribokinase	NA
AT5G05965	1	0.991568204837064	1199	-0.001030914259224009	0.9999650917215911	5030.5	6031569.5	1666	static	NA	NA	NA
AT4G36120	1	0.049772445640611944	6343	-0.02275741707655555	0.6919509946672903	951	6032193	1667	static	NA	NA	NA
AT4G26000	2	0.9912843298041714	1200	-0.001141911769409451	0.9999650917215911	5030.5	6036600	1668	static	PEP	PEPPER	NA
AT1G30690	3	0.9897225047825646	1201	-0.0011948887729805794	0.9999650917215911	5030.5	6041630.5	1669	static	PATL4	NA	NA
AT3G60200	2	0.9891719540304397	1203	0.0014315501867256204	0.9999650917215911	5030.5	6051691.5	1670	static	NA	NA	NA
AT2G38890	2	0.07497459266067004	5643	0.04991467837319126	0.8750266135610474	1073	6054939	1671	static	NA	NA	NA
AT5G14380	2	0.9891504169371207	1204	0.006771868556673667	0.9999650917215911	5030.5	6056722	1672	static	AGP6	arabinogalactan protein 6	NA
AT4G20080	1	0.09547965041378759	5319	0.09119658404443542	0.9934453974195422	1142	6074298	1673	static	MCTP11	multiple C2 domain and transmembrane region protein 11	NA
AT2G04015	5	1.6115972664866198	522	0	NA	11644	6078168	1674	static	NA	NA	NA
AT3G06060	1	0.9840493405924742	1214	1.591710227119721e-5	0.9999650917215911	5030.5	6107027	1675	static	TSC10A	TSC10A	NA
AT1G08650	4	0.9835860500005636	1215	0.014156800849307087	0.9999650917215911	5030.5	6112057.5	1676	static	ATPPCK1	PHOSPHOENOLPYRUVATE CARBOXYLASE KINASE 1	PPCK1--phosphoenolpyruvate carboxylase kinase 1
AT5G02145	1	1.6047940981806441	525	0	NA	11644	6113100	1677	static	NA	NA	NA
AT2G37700	1	0.06850771080428476	5795	-0.0309071730860644	0.85541756019357	1055.5	6116622.5	1678	static	NA	NA	NA
AT5G55960	1	0.9835790113438686	1216	0.001416721202337465	0.9999650917215911	5030.5	6117088	1679	static	NA	NA	NA
AT5G09545	2	1.602182857425369	526	-0.004747481463782113	NA	11644	6124744	1680	static	NA	NA	NA
AT1G77760	7	0.9815941912873116	1219	0.001090635179791981	0.9999650917215911	5030.5	6132179.5	1681	static	GNR1	NA	NIA1--nitrate reductase 1, NR1--NITRATE REDUCTASE 1
AT1G27040	1	0.0011433711519642019	11426	0.7828669877603859	0.06809757943924971	537	6135762	1682	static	AtNPF4.5	NA	NPF4.5--NRT1/ PTR family 4.5
AT3G22830	2	0.9815821036383455	1220	0.0013588009799508827	0.9999650917215911	5030.5	6137210	1683	static	AT-HSFA6B	ARABIDOPSIS THALIANA HEAT SHOCK TRANSCRIPTION FACTOR A6B	HSFA6B--heat shock transcription factor A6B
AT5G65090	1	0.0329493604924755	7008	-0.01854616880455192	0.5476609869045984	877	6146016	1684	static	BST1	BRISTLED 1	DER4--DEFORMED ROOT HAIRS 4, MRH3--NA
AT5G47225	4	0.9809528042647551	1222	0.05568661746802883	0.9999650917215911	5030.5	6147271	1685	static	NA	NA	NA
AT3G14380	1	0.08553479141314525	5457	-0.07408162396910492	0.9764183548727432	1127	6150039	1686	static	CASPL2A2	CASP-like protein 2A2	NA
AT4G13330	4	0.9807084334382581	1223	-9.997706199974354e-4	0.9999650917215911	5030.5	6152301.5	1687	static	NA	NA	NA
AT5G58400	1	0.04097656483097905	6659	0.13094650558640694	0.66021066094879	926	6166234	1688	static	NA	NA	NA
AT4G07110	3	1.6002065710521773	530	-0.004747481463782113	NA	11644	6171320	1689	static	NA	NA	NA
AT1G27290	1	0.9794238908662947	1227	-0.008319886208095841	0.9999650917215911	5030.5	6172423.5	1690	static	NA	NA	NA
AT4G28815	3	0.03799760476406696	6783	0.046459483743136465	0.6185577760072533	910	6172530	1691	static	NA	NA	NA
AT1G22210	3	0.026116869497473293	7383	0.1576116541440188	0.48246588503526144	837	6179571	1692	static	TPPC	trehalose-6-phosphate phosphatase C	NA
AT3G17860	1	0.9787123816744904	1229	-1.780140182347274e-4	0.9999650917215911	5030.5	6182484.5	1693	static	JAI3	JASMONATE-INSENSITIVE 3	JAZ3--jasmonate-zim-domain protein 3, TIFY6B--NA
AT2G14610	1	0.024562562218586683	7463	0.21143150107243816	0.46470040548550245	829	6186827	1694	static	AtCAPE9	NA	ATPR1--PATHOGENESIS-RELATED GENE 1, PR 1--PATHOGENESIS-RELATED GENE 1, PR1--pathogenesis-related gene 1
AT3G20820	2	0.9760726749610087	1230	0.00954898223681564	0.9999650917215911	5030.5	6187515	1695	static	NA	NA	NA
AT3G13520	2	0.9750642330684773	1231	-0.0037221850278958213	0.9999650917215911	5030.5	6192545.5	1696	static	AGP12	arabinogalactan protein 12	ATAGP12--NA
AT4G07895	3	1.599480659987391	532	0	NA	11644	6194608	1697	static	NA	NA	NA
AT2G23690	2	0.9749946505537186	1232	-0.004741982964996315	0.9999650917215911	5030.5	6197576	1698	static	NA	NA	NA
AT5G05465	1	0.08023083476445624	5556	-0.06048258473148566	0.9549948421181894	1117	6206052	1699	static	NA	NA	NA
AT5G10510	1	0.9727840860079545	1234	0.0036712171023884524	0.9999650917215911	5030.5	6207637	1700	static	AIL6	AINTEGUMENTA-like 6	PLT3--PLETHORA 3
AT2G30750	1	0.020174813054608	7767	0.17260162400983073	0.4358354859767436	799.5	6209716.5	1701	static	CYP71A12	cytochrome P450, family 71, subfamily A, polypeptide 12	NA
AT3G56050	2	0.9693549798484161	1236	0.0020881539770784157	0.9999650917215911	5030.5	6217698	1702	static	NA	NA	NA
AT2G23985	1	0.96910883033033135	1237	0.008720952533534549	0.9999650917215911	5030.5	6222728.5	1703	static	NA	NA	NA
AT2G09620	3	1.5927931916713445	535	0	NA	11644	6229540	1704	static	NA	NA	NA
AT3G15530	2	0.9659499292874186	1240	0.008621796274588879	0.9999650917215911	5030.5	6237820	1705	static	NA	NA	NA
AT2G37040	1	0.9646382557420382	1241	0.004273685835125359	0.9999650917215911	5030.5	6242850.5	1706	static	ATPAL1	NA	PAL1--PHE ammonia lyase 1
AT1G16170	2	0.9638112590038628	1242	-0.004081067396904304	0.9999650917215911	5030.5	6247881	1707	static	NA	NA	NA
AT1G20440	1	0.9631856940111119	1243	-5.377132240282195e-4	0.9999650917215911	5030.5	6252911.5	1708	static	AtCOR47	NA	COR47--cold-regulated 47, RD17--NA
AT4G35720	1	0.9630245249327416	1244	0.0011031119934746204	0.9999650917215911	5030.5	6257942	1709	static	NA	NA	NA
AT1G21370	3	0.9629775067484235	1245	8.592879919607708e-4	0.9999650917215911	5030.5	6262972.5	1710	static	NA	NA	NA
AT3G04145	2	1.591456783633651	538	0	NA	11644	6264472	1711	static	NA	NA	NA
AT4G33830	1	0.0011710880500511315	11404	-0.5941528214154579	0.0791201303110556	550	6272200	1712	static	NA	NA	NA
AT2G32560	1	0.9627557856404283	1247	1.827700350232287e-4	0.9999650917215911	5030.5	6273033.5	1713	static	NA	NA	NA
AT4G30370	1	0.010826233766912195	8674	-0.052219594555807415	0.2996082853051175	724	6279976	1714	static	IDF1	IRT1 DEGRADATION FACTOR 1	NA
AT1G33590	1	0.012875441019193974	8436	0.16358952105334032	0.33711255441138277	744.5	6280602	1715	static	NA	NA	NA
AT4G30180	2	1.5904835862930637	540	0.015621931609296404	NA	11644	6287760	1716	static	NA	NA	NA
AT3G18485	4	0.9599894204514086	1251	0.023510557184639496	0.9999650917215911	5030.5	6293155.5	1717	static	ILR2	IAA-LEUCINE RESISTANT 2	NA
AT1G69485	2	0.9585606477620747	1254	0.0018014608648192106	0.9999650917215911	5030.5	6308247	1718	static	NA	NA	NA
AT4G22690	1	0.9583215762122937	1255	0.02765352119272762	0.9999650917215911	5030.5	6313277.5	1719	static	CYP706A1	cytochrome P450, family 706, subfamily A, polypeptide 1	NA
AT1G70230	3	0.016314592401305332	8067	-0.05398969294916553	0.39990628457889693	783.5	6320494.5	1720	static	AXY4	ALTERED XYLOGLUCAN 4	TBL27--TRICHOME BIREFRINGENCE-LIKE 27
AT3G54840	2	0.9566795036731675	1257	3.5544068043608947e-4	0.9999650917215911	5030.5	6323338.5	1721	static	ARA-6	NA	ARA6--NA, AtARA6--NA, ATRAB5C--NA, ATRABF1--NA, RABF1--NA
AT3G54210	2	0.9561251061617059	1259	-1.0309630389548552e-4	0.9999650917215911	5030.5	6333399.5	1722	static	PRPL17	plastid ribosomal proteins of the 50S subunit 17	NA
AT1G04990	3	0.9560146493279758	1260	-0.00556285347373652	0.9999650917215911	5030.5	6338430	1723	static	NA	NA	NA
AT5G02465	2	1.5854433998351682	545	0.007903081576911787	NA	11644	6345980	1724	static	NA	NA	NA
AT1G15175	1	0.9546994965307227	1262	0.008116091000243294	0.9999650917215911	5030.5	6348491	1725	static	NA	NA	NA
AT4G21680	1	0.025108561906789183	7440	-0.04338521544608248	0.510771288409875	854	6353760	1726	static	AtNPF7.2	NA	NPF7.2--NRT1/ PTR family 7.2, NRT1.8--NITRATE TRANSPORTER 1.8
AT3G62529	1	1.5824314184038433	546	-0.05721758032634122	NA	11644	6357624	1727	static	NA	NA	NA
AT4G26210	4	0.9541425602208269	1264	0.001061184915105849	0.9999650917215911	5030.5	6358552	1728	static	NA	NA	NA
AT3G49530	2	0.9531591832862634	1265	9.231590200590505e-6	0.9999650917215911	5030.5	6363582.5	1729	static	ANAC062	NAC domain containing protein 62	NAC062--NAC domain containing protein 62, NTL6--NTM1 (NAC WITH TRANSMEMBRANE MOTIF 1)-LIKE 6
AT5G59740	3	0.9523799181657654	1267	-4.3332495073608185e-5	0.9999650917215911	5030.5	6373643.5	1730	static	NA	NA	NA
AT5G39070	4	0.9522580780049928	1268	0.0018830810695662124	0.9999650917215911	5030.5	6378674	1731	static	NA	NA	NA
AT2G04185	3	0.9513227561077082	1270	0.006799610502701461	0.9999650917215911	5030.5	6388735	1732	static	NA	NA	NA
AT5G20190	2	0.9504846678098924	1273	-0.001507086110518657	0.9999650917215911	5030.5	6403826.5	1733	static	NA	NA	NA
AT3G43280	4	1.5779408828806678	550	0	NA	11644	6404200	1734	static	NA	NA	NA
AT5G16460	1	0.9503147577342189	1274	0.011667286725634248	0.9999650917215911	5030.5	6408857	1735	static	SEIPIN1	SEIPIN1	NA
AT1G78070	6	0.9493155368600322	1276	3.989280831475787e-4	0.9999650917215911	5030.5	6418918	1736	static	NA	NA	NA
AT4G17550	1	0.9488994554408726	1277	0.014228847454615506	0.9999650917215911	5030.5	6423948.5	1737	static	AtG3Pp4	glycerol-3-phosphate permease 4	G3Pp4--glycerol-3-phosphate permease 4
AT5G51460	2	0.9478289972617117	1279	-0.001917343211241094	0.9999650917215911	5030.5	6434009.5	1738	static	ATTPPA	NA	TPPA--trehalose-6-phosphate phosphatase A
AT5G39610	1	0.9469665651105926	1282	-0.00894977206447277	0.9999650917215911	5030.5	6449101	1739	static	ANAC092	Arabidopsis NAC domain containing protein 92	ATNAC2--NAC domain containing protein 2, ATNAC6--NAC domain containing protein 6, NAC2--NAC domain containing protein 2, NAC6--NAC domain containing protein 6, ORE1--ORESARA 1
AT3G60400	3	0.9468533004820385	1283	2.869363296596108e-4	0.9999650917215911	5030.5	6454131.5	1740	static	SHOT1	suppressor of hot1-4 1	NA
AT4G30470	2	0.04758833566808117	6413	-0.013565107703416535	0.7892361203116182	1007	6457891	1741	static	NA	NA	NA
AT4G39403	2	0.9465430024587589	1284	-0.004005914646751497	0.9999650917215911	5030.5	6459162	1742	static	PLS	POLARIS	NA
AT4G37890	1	0.006412723026802382	9389	-0.08775923061287388	0.24649171982437845	688.5	6464326.5	1743	static	EDA40	embryo sac development arrest 40	NA
AT3G01980	3	0.9437543415784813	1286	-5.547244174267943e-4	0.9999650917215911	5030.5	6469223	1744	static	NA	NA	NA
AT4G01450	1	0.017911658231140076	7928	0.0908497131501614	0.4573534945312014	816	6469248	1745	static	UMAMIT30	Usually multiple acids move in and out Transporters 30	NA
AT3G62528	1	1.5725904250893326	556	0.018950263214936817	NA	11644	6474064	1746	static	NA	NA	NA
AT3G05410	1	0.9436000415143361	1287	-9.50142283944739e-4	0.9999650917215911	5030.5	6474253.5	1747	static	NA	NA	NA
AT2G30990	1	0.9431485993157738	1289	-8.083710455175177e-4	0.9999650917215911	5030.5	6484314.5	1748	static	NA	NA	NA
AT5G15320	2	0.942585737904429	1291	4.437943719744438e-5	0.9999650917215911	5030.5	6494375.5	1749	static	NA	NA	NA
AT2G38350	2	0.9423347532505737	1292	-0.004271063190200437	0.9999650917215911	5030.5	6499406	1750	static	NA	NA	NA
AT4G23620	2	0.9415397161839957	1293	-6.710218680041981e-4	0.9999650917215911	5030.5	6504436.5	1751	static	NA	NA	NA
AT1G79520	1	0.9410653514603401	1294	2.764143956499416e-4	0.9999650917215911	5030.5	6509467	1752	static	NA	NA	NA
AT1G22180	3	0.9408415542792009	1296	0.001400043004222715	0.9999650917215911	5030.5	6519528	1753	static	NA	NA	NA
AT4G17070	1	0.9406519869118448	1297	0.0017587930343653916	0.9999650917215911	5030.5	6524558.5	1754	static	NA	NA	NA
AT2G32660	1	0.9389946349914717	1300	0.0011821450385469576	0.9999650917215911	5030.5	6539650	1755	static	AtRLP22	receptor like protein 22	RLP22--receptor like protein 22
AT2G39930	1	0.9388141245405234	1301	0.00468342385411489	0.9999650917215911	5030.5	6544680.5	1756	static	ATISA1	ARABIDOPSIS THALIANA ISOAMYLASE 1	ISA1--isoamylase 1
AT3G08765	3	0.9381723228856197	1302	0.014167138927717928	0.9999650917215911	5030.5	6549711	1757	static	NA	NA	NA
AT4G27800	2	0.937613323154765	1304	5.921392634616378e-4	0.9999650917215911	5030.5	6559772	1758	static	PPH1	PROTEIN PHOSPHATASE 1	TAP38--thylakoid-associated phosphatase 38
AT1G15180	1	0.936998474126431	1307	3.320567035837847e-4	0.9999650917215911	5030.5	6574863.5	1759	static	NA	NA	NA
AT5G13340	4	0.9356282993311827	1308	0.0015434562569942598	0.9999650917215911	5030.5	6579894	1760	static	NA	NA	NA
AT3G52940	1	0.9353177638070854	1309	0.004783052686100176	0.9999650917215911	5030.5	6584924.5	1761	static	ELL1	EXTRA-LONG-LIFESPAN 1	FK--FACKEL, HYD2--NA
AT3G12640	4	0.934834073746854	1310	0.0012914396299617418	0.9999650917215911	5030.5	6589955	1762	static	NA	NA	NA
AT2G26530	2	0.9348287691339245	1311	0.004461268444858428	0.9999650917215911	5030.5	6594985.5	1763	static	AR781	NA	NA
AT1G16180	2	0.9322718170498391	1316	-9.327467461423761e-6	0.9999650917215911	5030.5	6620138	1764	static	NA	NA	NA
AT3G29360	3	0.9308240866667999	1317	6.426255979621779e-4	0.9999650917215911	5030.5	6625168.5	1765	static	UGD2	UDP-glucose dehydrogenase 2	NA
AT5G08205	3	1.5489685346679933	569	0	NA	11644	6625436	1766	static	NA	NA	NA
AT4G35050	3	0.930500020464211	1318	-0.0012389714746356474	0.9999650917215911	5030.5	6630199	1767	static	MSI3	MULTICOPY SUPPRESSOR OF IRA1 3	NFC3--NUCLEOSOME/CHROMATIN ASSEMBLY FACTOR GROUP C 3
AT2G37420	2	0.04690680357319195	6440	0.03505180227250103	0.8073198516457546	1030	6633200	1768	static	NA	NA	NA
AT5G47380	1	0.014720228254306956	8229	-0.03413246405497209	0.4455626309677178	807.5	6644917.5	1769	static	NA	NA	NA
AT3G05327	2	0.9295687768241996	1321	-0.004326192440742171	0.9999650917215911	5030.5	6645290.5	1770	static	NA	NA	NA
AT1G19190	5	0.9283738377134424	1322	0.0015103092669733534	0.9999650917215911	5030.5	6650321	1771	static	NA	NA	NA
AT3G25250	1	0.9280211089823184	1323	0.006222232515883798	0.9999650917215911	5030.5	6655351.5	1772	static	AGC2	NA	AGC2-1--AGC2 kinase 1, AtOXI1--NA, OXI1--oxidative signal-inducible1
AT1G48870	1	0.9278899568721696	1324	-0.009545528873168193	0.9999650917215911	5030.5	6660382	1773	static	NA	NA	NA
AT1G07590	5	0.9260281146346692	1326	-0.0017267207551992449	0.9999650917215911	5030.5	6670443	1774	static	NA	NA	NA
AT1G29400	1	0.9260231549674584	1327	-3.869344688580918e-4	0.9999650917215911	5030.5	6675473.5	1775	static	AML5	MEI2-like protein 5	ML5--MEI2-like protein 5
AT5G51770	1	0.007585899308374809	9159	-0.04371465798639642	0.31156726145908126	729	6676911	1776	static	NA	NA	NA
AT3G54810	1	0.9249591040124516	1328	-2.759055697382215e-4	0.9999650917215911	5030.5	6680504	1777	static	BME3	BLUE MICROPYLAR END 3	BME3-ZF--BLUE MICROPYLAR END 3-ZINC FINGER, GATA8--GATA TRANSCRIPTION FACTOR 8
AT2G45720	1	0.00343741942197021	10240	-0.15627165728865638	0.17812453139123666	652.5	6681600	1778	static	NA	NA	NA
AT1G22660	2	0.9248659226055057	1329	0.0020177017572801177	0.9999650917215911	5030.5	6685534.5	1779	static	NA	NA	NA
AT1G17345	1	0.9247120998898712	1330	0.0018799012607144416	0.9999650917215911	5030.5	6690565	1780	static	SAUR77	SMALL AUXIN UPREGULATED RNA 77	NA
AT1G22500	1	0.03203252987785587	7063	-0.04392145566130919	0.6913655426101246	947.5	6692192.5	1781	static	AtATL15	Arabidopsis thaliana Arabidopsis toxicos en levadura 15	ATL15--Arabidopsis toxicos en levadura 15
AT1G80630	1	0.9246651480014626	1331	-0.0018699080140579317	0.9999650917215911	5030.5	6695595.5	1782	static	NA	NA	NA
AT5G66290	1	0.9237113315712027	1332	0.0018895592690561219	0.9999650917215911	5030.5	6700626	1783	static	NA	NA	NA
AT5G09760	1	0.9233191964554567	1333	-1.948849985012376e-4	0.9999650917215911	5030.5	6705656.5	1784	static	NA	NA	NA
AT1G16150	2	0.9232492860637657	1334	0.007590414686623752	0.9999650917215911	5030.5	6710687	1785	static	WAKL4	wall associated kinase-like 4	NA
AT3G12740	1	0.9213297948474948	1336	0.01666289679365213	0.9999650917215911	5030.5	6720748	1786	static	ALIS1	ALA-interacting subunit 1	NA
AT4G27950	1	0.9204346856694222	1337	-9.829093628878738e-5	0.9999650917215911	5030.5	6725778.5	1787	static	CRF4	cytokinin response factor 4	NA
AT1G03860	4	0.9203438176826203	1338	3.622454586522038e-4	0.9999650917215911	5030.5	6730809	1788	static	ATPHB2	prohibitin 2	PHB2--prohibitin 2
AT1G70290	1	0.003918724642657178	10058	-0.037419461005132805	0.21111302030119558	670	6738860	1789	static	ATTPS8	NA	ATTPSC--NA, TPS8--trehalose-6-phosphatase synthase S8
AT3G22565	2	0.919024218590335	1341	0.003205936999871751	0.9999650917215911	5030.5	6745900.5	1790	static	NA	NA	NA
AT2G33570	1	0.917577040439461	1342	6.550807367242077e-4	0.9999650917215911	5030.5	6750931	1791	static	GALS1	galactan synthase 1	NA
AT5G08775	6	1.5329660714500755	580	0.013981930508643168	NA	11644	6753520	1792	static	NA	NA	NA
AT5G62670	1	0.9173603123408315	1343	0.0013695089861998821	0.9999650917215911	5030.5	6755961.5	1793	static	AHA11	H(+)-ATPase 11	HA11--H(+)-ATPase 11
AT1G72131	3	0.9171173560645706	1344	0.020677118150547548	0.9999650917215911	5030.5	6760992	1794	static	NA	NA	NA
AT2G39415	2	0.915147706299801	1346	-0.004534007234084539	0.9999650917215911	5030.5	6771053	1795	static	NA	NA	NA
AT1G06413	1	1.5304283225698523	582	0.007903081576911788	NA	11644	6776808	1796	static	NA	NA	NA
AT4G24080	3	0.005536237727481324	9590	0.08908416848240662	0.2600121474935687	707	6780130	1797	static	ALL1	aldolase like	NA
AT5G20060	4	0.9146880674722947	1348	1.1513487912672477e-4	0.9999650917215911	5030.5	6781114	1798	static	NA	NA	NA
AT2G35900	6	0.9134375980978567	1350	3.292850290590678e-4	0.9999650917215911	5030.5	6791175	1799	static	NA	NA	NA
AT1G49340	1	0.9123358825031893	1353	-4.785959149341644e-4	0.9999650917215911	5030.5	6806266.5	1800	static	ATPI4K ALPHA	NA	NA
AT1G53635	1	0.00875824377904899	8956	0.13614057768218146	0.35689238140672846	760	6806560	1801	static	NA	NA	NA
AT3G47240	1	0.9111806690747765	1356	0.021152183106864633	0.9999650917215911	5030.5	6821358	1802	static	NA	NA	NA
AT2G36490	2	0.9111488531203656	1357	6.833655684091784e-4	0.9999650917215911	5030.5	6826388.5	1803	static	AtROS1	NA	DML1--demeter-like 1, ROS1--REPRESSOR OF SILENCING1
AT5G57550	1	0.06066656830454674	5995	0.030865677044248245	0.9928006442360725	1139	6828305	1804	static	XTH25	xyloglucan endotransglucosylase/hydrolase 25	XTR3--xyloglucan endotransglycosylase 3
AT5G04115	3	1.5266316487941134	587	0	NA	11644	6835028	1805	static	NA	NA	NA
AT1G79160	2	0.9091351949014189	1360	0.0037405222412210948	0.9999650917215911	5030.5	6841480	1806	static	NA	NA	NA
AT5G53940	3	0.908187127414439	1361	3.9389859149905937e-4	0.9999650917215911	5030.5	6846510.5	1807	static	NA	NA	NA
AT1G14740	2	0.9081446630714878	1362	0.0013175208978464833	0.9999650917215911	5030.5	6851541	1808	static	OBE3	NA	TTA1--TITANIA 1
AT5G19770	1	0.9080387677081434	1363	-4.3877776164246254e-4	0.9999650917215911	5030.5	6856571.5	1809	static	TUA3	tubulin alpha-3	NA
AT4G17870	2	0.9071415148354971	1364	-6.272217895394099e-4	0.9999650917215911	5030.5	6861602	1810	static	PYR1	PYRABACTIN RESISTANCE 1	RCAR11--regulatory component of ABA receptor 11
AT1G07260	2	0.9067198948905889	1365	0.0032301203814376267	0.9999650917215911	5030.5	6866632.5	1811	static	UGT71C3	UDP-glucosyl transferase 71C3	NA
AT4G23190	2	0.9057837535146666	1368	0.00448125866401509	0.9999650917215911	5030.5	6881724	1812	static	AT-RLK3	RECEPTOR LIKE PROTEIN KINASE 3	CRK11--cysteine-rich RLK (RECEPTOR-like protein kinase) 11
AT4G32460	2	0.9053556273553099	1369	0.0023413668955080966	0.9999650917215911	5030.5	6886754.5	1813	static	BDX	NA	NA
AT2G46700	1	0.013266758485519144	8389	-0.0183487628120389	0.46155549634532395	822.5	6899952.5	1814	static	ATCRK3	NA	CRK3--CDPK-related kinase 3
AT2G26882	2	1.518380450034216	593	0	NA	11644	6904892	1815	static	NA	NA	NA
AT2G18350	1	0.9037784729893232	1376	3.5676483177803905e-4	0.9999650917215911	5030.5	6921968	1816	static	AtHB24	homeobox protein 24	HB24--homeobox protein 24, ZHD6--ZINC FINGER HOMEODOMAIN 6
AT1G25480	2	0.9034811966588321	1377	0.002484363637845081	0.9999650917215911	5030.5	6926998.5	1817	static	ALMT4	ALUMINIUM ACTIVATED MALATE TRANSPORTER 4	NA
AT3G25655	1	0.9016301631475402	1380	0.014220049733736443	0.9999650917215911	5030.5	6942090	1818	static	IDL1	inflorescence deficient in abscission (IDA)-like 1	NA
AT4G33467	1	0.9011014737091433	1382	0.006534899647789056	0.9999650917215911	5030.5	6952151	1819	static	NA	NA	NA
AT4G21926	7	0.9000233805659263	1385	0.0526036353727551	0.9999650917215911	5030.5	6967242.5	1820	static	NA	NA	NA
AT5G03370	4	0.8982315073609836	1386	8.165630774623088e-4	0.9999650917215911	5030.5	6972273	1821	static	NA	NA	NA
AT4G31580	2	0.8982076979630665	1387	0.0018394852335420328	0.9999650917215911	5030.5	6977303.5	1822	static	At-RSZ22	RS-containing zinc finger protein 22	AtRSZ22--NA, RSZ22--RS-containing zinc finger protein 22, RSZP22--RS-CONTAINING ZINC FINGER PROTEIN 22, SRZ-22--serine/arginine-rich 22, SRZ22--NA
AT5G52850	2	0.897855925684132	1388	0.008532085926079512	0.9999650917215911	5030.5	6982334	1823	static	NA	NA	NA
AT5G54130	2	0.8977749623195226	1389	0.013348130895998699	0.9999650917215911	5030.5	6987364.5	1824	static	NA	NA	NA
AT3G04184	4	0.8964582873202649	1391	0.00962801713807814	0.9999650917215911	5030.5	6997425.5	1825	static	NA	NA	NA
AT1G70140	1	0.8962030049533023	1392	0.0024032488915627526	0.9999650917215911	5030.5	7002456	1826	static	ATFH8	formin 8	FH8--formin 8, FORMIN 8--FORMIN HOMOLOGUE 8
AT1G63750	1	0.8930791147412305	1394	0.00791403837786299	0.9999650917215911	5030.5	7012517	1827	static	NA	NA	NA
AT2G41010	1	0.8922885701180385	1397	0.005923533442058739	0.9999650917215911	5030.5	7027608.5	1828	static	ATCAMBP25	calmodulin (CAM)-binding protein of 25 kDa	CAMBP25--calmodulin (CAM)-binding protein of 25 kDa
AT2G18860	1	0.8907076481299047	1400	0.0011312000888688899	0.9999650917215911	5030.5	7042700	1829	static	NA	NA	NA
AT2G42300	1	0.05102165555347474	6301	-0.022138894579386885	0.9583392493440219	1118	7044518	1830	static	NA	NA	NA
AT1G16400	3	0.8905148681771192	1402	0.01334195206078187	0.9999650917215911	5030.5	7052761	1831	static	CYP79F2	cytochrome P450, family 79, subfamily F, polypeptide 2	NA
AT2G23180	1	0.004452852522793602	9899	0.16980909329918886	0.2809215573774484	713	7057987	1832	static	CYP96A1	cytochrome P450, family 96, subfamily A, polypeptide 1	NA
AT2G38870	1	0.8902768997292079	1404	0.01094114362541081	0.9999650917215911	5030.5	7062822	1833	static	NA	NA	NA
AT2G40140	1	0.890230761330352	1405	0.001679785741153356	0.9999650917215911	5030.5	7067852.5	1834	static	ATSZF2	NA	CZF1--NA, SZF2--(SALT-INDUCIBLE ZINC FINGER 2, TZF10--TANDEM ZINC FINGER 10, ZFAR1--NA
AT4G06335	2	1.502464511484201	608	-0.017782487458938435	NA	11644	7079552	1835	static	NA	NA	NA
AT2G45450	3	0.03538954425034307	6904	-0.01738053244887826	0.8041244528372737	1026	7083504	1836	static	ZPR1	LITTLE ZIPPER 1	NA
AT4G03280	1	0.8889876236224129	1409	4.952751835780574e-4	0.9999650917215911	5030.5	7087974.5	1837	static	PETC	photosynthetic electron transfer C	PGR1--PROTON GRADIENT REGULATION 1
AT5G60290	2	0.8887751145715063	1410	0.001929374791623762	0.9999650917215911	5030.5	7093005	1838	static	NA	NA	NA
AT3G09600	1	0.8879775470353333	1412	0.001445235840197476	0.9999650917215911	5030.5	7103066	1839	static	LCL5	LHY-CCA1-LIKE5	RVE8--REVEILLE 8
AT1G64080	1	0.0060100154593080435	9483	-0.03674741667949663	0.3395195096548419	750.5	7116991.5	1840	static	MAKR2	MEMBRANE-ASSOCIATED KINASE REGULATOR 2	NA
AT2G32200	1	0.8874677187126954	1415	0.006534711541087523	0.9999650917215911	5030.5	7118157.5	1841	static	AthCYSTM5	Cysteine-Rich Transmembrane Module 5	NA
AT1G07277	1	1.4966703978286655	612	0	NA	11644	7126128	1842	static	NA	NA	NA
AT1G06013	1	0.8870741159261171	1417	-0.014681419397101325	0.9999650917215911	5030.5	7128218.5	1843	static	NA	NA	NA
AT5G54040	1	0.010759155191196601	8684	-0.04191395465033735	0.4612961768389977	821	7129564	1844	static	NA	NA	NA
AT4G35060	3	0.8859177299690162	1418	-6.52903303699287e-4	0.9999650917215911	5030.5	7133249	1845	static	HIPP25	heavy metal associated isoprenylated plant protein 25	NA
AT2G07355	1	0.029364248351805424	7201	-0.12526336256598167	0.7555830467321034	991	7136191	1846	static	NA	NA	NA
AT4G09705	2	1.4960164094855934	613	0.0015433637940705093	NA	11644	7137772	1847	static	NA	NA	NA
AT3G59060	1	0.8850777180620142	1419	-6.25050190780506e-4	0.9999650917215911	5030.5	7138279.5	1848	static	A-PUT2	NA	bHLHb1--NA, PIF5--PHYTOCHROME-INTERACTING FACTOR 5, PIL6--phytochrome interacting factor 3-like 6
AT1G68630	2	0.8839974782739883	1421	0.03227906959056156	0.9999650917215911	5030.5	7148340.5	1849	static	NA	NA	NA
AT1G03590	1	0.883609834300275	1422	0.0063760182157930195	0.9999650917215911	5030.5	7153371	1850	static	NA	NA	NA
AT4G17560	1	0.8835153675007218	1423	9.109549198960832e-4	0.9999650917215911	5030.5	7158401.5	1851	static	NA	NA	NA
AT5G55910	6	0.883326690198193	1424	-0.0016541609328831436	0.9999650917215911	5030.5	7163432	1852	static	AGC1-1	AGC VIIIa Kinase 1-1	D6PK--D6 protein kinase
AT5G14350	2	0.8826634110119658	1425	-2.953567203686012e-4	0.9999650917215911	5030.5	7168462.5	1853	static	NA	NA	NA
AT1G17360	1	0.012967787556637312	8421	-0.010961300321711609	0.5095152774117967	851.5	7170481.5	1854	static	NA	NA	NA
AT5G60580	1	0.88221391907209	1427	0.0047754704995922655	0.9999650917215911	5030.5	7178523.5	1855	static	NA	NA	NA
AT5G47229	4	1.483122161903648	617	0.042534057564416104	NA	11644	7184348	1856	static	NA	NA	NA
AT2G01410	6	0.8816326312477859	1429	0.002591108629060676	0.9999650917215911	5030.5	7188584.5	1857	static	NA	NA	NA
AT3G03825	1	0.8808429582012444	1431	0.005804355844745619	0.9999650917215911	5030.5	7198645.5	1858	static	NA	NA	NA
AT1G07160	5	0.8800334390236157	1434	0.013058807259159744	0.9999650917215911	5030.5	7213737	1859	static	NA	NA	NA
AT3G19025	4	0.8785574259276995	1439	0.011408438722896328	0.9999650917215911	5030.5	7238889.5	1860	static	NA	NA	NA
AT5G03710	5	0.8778827510169941	1440	-0.013725963606983504	0.9999650917215911	5030.5	7243920	1861	static	NA	NA	NA
AT3G52360	3	0.8776253268051035	1441	0.008692396615590393	0.9999650917215911	5030.5	7248950.5	1862	static	NA	NA	NA
AT5G42440	1	0.8773012493198473	1442	0.0062004020142820415	0.9999650917215911	5030.5	7253981	1863	static	NA	NA	NA
AT1G18460	1	0.8771223943260753	1443	0.0033940516375086066	0.9999650917215911	5030.5	7259011.5	1864	static	alpha/beta-hydrolase	NA	NA
AT2G37440	1	0.031104854323352717	7112	0.037056539229833846	0.7990100357042647	1023.5	7279132	1865	static	NA	NA	NA
AT1G08590	1	0.8757447872316754	1447	0.002812180550571459	0.9999650917215911	5030.5	7279133.5	1866	static	ATPXL1	PHLOEM INTERCALATED WITH XYLEM-LIKE 1	PXL1--PXY-like1
AT5G67370	4	0.8756647997417375	1448	0.005615945129256072	0.9999650917215911	5030.5	7284164	1867	static	CGLD27	CONSERVED IN THE GREEN LINEAGE AND DIATOMS 27	NA
AT5G49110	2	0.8755591056028451	1449	3.3406485901949175e-5	0.9999650917215911	5030.5	7289194.5	1868	static	NA	NA	NA
AT3G56370	2	0.8753276967235397	1450	-0.001677974685682734	0.9999650917215911	5030.5	7294225	1869	static	NA	NA	NA
AT4G31570	6	0.8738016681326252	1452	3.2127620660049057e-4	0.9999650917215911	5030.5	7304286	1870	static	NA	NA	NA
AT3G09400	2	0.8736803992041836	1453	0.006809172207746123	0.9999650917215911	5030.5	7309316.5	1871	static	PLL3	pol-like 3	NA
AT1G02660	1	0.8732523869238086	1454	-0.0011836300737480233	0.9999650917215911	5030.5	7314347	1872	static	PLIP2	PLASTID LIPASE2	NA
AT3G52770	1	0.8729913197509332	1455	0.011385491039394518	0.9999650917215911	5030.5	7319377.5	1873	static	ZPR3	LITTLE ZIPPER 3	NA
AT5G01810	3	0.8729524277987841	1456	-6.234517098433168e-4	0.9999650917215911	5030.5	7324408	1874	static	ATPK10	PROTEIN KINASE 10	CIPK15--CBL-interacting protein kinase 15, PKS3--NA, SIP2--SOS3-INTERACTING PROTEIN 2, SNRK3.1--SNF1-RELATED PROTEIN KINASE 3.1
AT4G00720	6	0.8713557928471909	1458	0.0016218719800524584	0.9999650917215911	5030.5	7334469	1875	static	ASKTHETA	SHAGGY-LIKE PROTEIN KINASE THETA	ATSK32--shaggy-like protein kinase 32, SK32--shaggy-like protein kinase 32
AT1G24140	1	0.8709688946975985	1459	0.005120983224092018	0.9999650917215911	5030.5	7339499.5	1876	static	AT3-MMP	NA	NA
AT3G11760	1	0.8702850739182247	1460	8.268076933640585e-5	0.9999650917215911	5030.5	7344530	1877	static	NA	NA	NA
AT1G08357	1	0.8692291809544844	1461	-0.011314751093044025	0.9999650917215911	5030.5	7349560.5	1878	static	NA	NA	NA
AT3G09835	3	1.4649147347307234	632	0.006338860082838484	NA	11644	7359008	1879	static	NA	NA	NA
AT5G53420	2	0.00875103703685979	8957	0.03739364479785428	0.46155549634532395	822.5	7367132.5	1880	static	NA	NA	NA
AT2G08670	2	1.4633826655934414	633	0.007903081576911787	NA	11644	7370652	1881	static	NA	NA	NA
AT1G30110	2	0.8682577435734701	1466	-0.0075822723797659315	0.9999650917215911	5030.5	7374713	1882	static	ATNUDX25	nudix hydrolase homolog 25	NUDX25--nudix hydrolase homolog 25
AT2G44820	2	0.8677653116307394	1467	0.0018068137329843282	0.9999650917215911	5030.5	7379743.5	1883	static	NA	NA	NA
AT5G14220	1	0.8677034006064027	1468	8.55592581807595e-4	0.9999650917215911	5030.5	7384774	1884	static	HEMG2	NA	MEE61--MATERNAL EFFECT EMBRYO ARREST 61, PPO2--NA
AT1G23970	1	0.0027425000365542095	10513	0.10237036978348837	0.2576450475535179	703	7390639	1885	static	NA	NA	NA
AT2G20880	1	0.8676616798695013	1470	0.023071919679981328	0.9999650917215911	5030.5	7394835	1886	static	AtERF53	NA	ERF53--ERF domain 53
AT1G80520	1	0.8665614143724868	1471	-4.884358171632418e-4	0.9999650917215911	5030.5	7399865.5	1887	static	NA	NA	NA
AT3G58780	3	0.006777698533831731	9314	0.13923380563512638	0.4296142090733773	796	7413944	1888	static	AGL1	AGAMOUS-like 1	SHP1--SHATTERPROOF 1
AT4G09890	1	0.8662775863125861	1474	0.021650203082446674	0.9999650917215911	5030.5	7414957	1889	static	NA	NA	NA
AT3G12300	1	0.8661483540286076	1475	0.002058292797749517	0.9999650917215911	5030.5	7419987.5	1890	static	AtBUG22	NA	BUG22--NA
AT1G68450	1	0.03291875422456061	7011	0.05270254421644251	0.8601214960753325	1059	7424649	1891	static	PDE337	PIGMENT DEFECTIVE 337	NA
AT5G44130	2	0.8656233998365472	1477	4.12527579847476e-4	0.9999650917215911	5030.5	7430048.5	1892	static	FLA13	FASCICLIN-like arabinogalactan protein 13 precursor	NA
AT3G46720	2	0.011443748736586209	8614	0.025226132700561194	0.528971264671837	864	7442496	1893	static	NA	NA	NA
AT4G02540	1	0.8637643389562669	1481	-5.010814894518872e-4	0.9999650917215911	5030.5	7450170.5	1894	static	NA	NA	NA
AT5G27030	1	0.8615844726181209	1483	-0.0026685273699139055	0.9999650917215911	5030.5	7460231.5	1895	static	TPR3	TOPLESS-related 3	NA
AT1G07200	1	0.861317171295651	1485	0.004169552618946758	0.9999650917215911	5030.5	7470292.5	1896	static	SMXL6	SMAX1-like 6	NA
AT4G27440	3	0.8611291537002541	1487	-5.953324010698381e-4	0.9999650917215911	5030.5	7480353.5	1897	static	PORB	protochlorophyllide oxidoreductase B	NA
AT1G53840	1	0.023171703653291142	7545	0.01323322326831999	0.7565786622257643	992	7484640	1898	static	ATPME1	pectin methylesterase 1	PME1--pectin methylesterase 1
AT4G20260	1	0.8609042210256308	1490	1.5266275190549083e-4	0.9999650917215911	5030.5	7495445	1899	static	ATPCAP1	ARABIDOPSIS THALIANA PLASMA-MEMBRANE ASSOCIATED CATION-BINDING PROTEIN 1	MDP25--microtubule-destabilizing protein 25, PCAP1--plasma-membrane associated cation-binding protein 1
AT1G70720	1	0.012713990111582382	8462	0.09632266115841359	0.5732990353575416	886	7497332	1900	static	NA	NA	NA
AT5G14200	1	0.8607524846615483	1491	6.068626332543865e-4	0.9999650917215911	5030.5	7500475.5	1901	static	ATIMD1	ARABIDOPSIS ISOPROPYLMALATE DEHYDROGENASE 1	IMD1--isopropylmalate dehydrogenase 1
AT4G09515	3	1.449747111733501	645	0.05490752246238726	NA	11644	7510380	1902	static	NA	NA	NA
AT2G19440	1	0.0380354177881858	6780	0.011709576235457504	0.9260895799403712	1108	7512240	1903	static	ZETH	ZERZAUST HOMOLOG	NA
AT1G24260	2	0.860298986131704	1494	-0.009792591764517444	0.9999650917215911	5030.5	7515567	1904	static	AGL9	AGAMOUS-like 9	SEP3--SEPALLATA3
AT3G55560	1	0.860172667305174	1496	3.4846127371886815e-4	0.9999650917215911	5030.5	7525628	1905	static	AGF2	AT-hook protein of GA feedback 2	AHL15--AT-hook motif nuclear-localized protein 15
AT1G67360	1	0.8574490371455306	1499	-0.012120052137419346	0.9999650917215911	5030.5	7540719.5	1906	static	LDAP1	LD-associated protein 1	SRP1--small rubber particle protein
AT4G28910	1	0.8574116299314669	1501	5.104069675889353e-4	0.9999650917215911	5030.5	7550780.5	1907	static	NINJA	novel interactor of JAZ	NA
AT3G02750	1	0.8570852273736567	1502	0.0018762509368696497	0.9999650917215911	5030.5	7555811	1908	static	NA	NA	NA
AT4G15550	1	0.8559361066318527	1504	0.0036771653118892285	0.9999650917215911	5030.5	7565872	1909	static	IAGLU	indole-3-acetate beta-D-glucosyltransferase	NA
AT2G43750	1	0.8557751338120698	1505	5.148592463323584e-4	0.9999650917215911	5030.5	7570902.5	1910	static	ACS1	ARABIDOPSIS CYSTEINE SYNTHASE 1	ATCS-B--ARABIDOPSIS THALIANA CYSTEIN SYNTHASE-B, CPACS1--CHLOROPLAST O-ACETYLSERINE SULFHYDRYLASE 1, OASB--O-acetylserine (thiol) lyase B
AT3G09780	1	0.8554437776647131	1506	-7.127222793285048e-4	0.9999650917215911	5030.5	7575933	1911	static	ATCRR1	NA	CCR1--CRINKLY4 related 1
AT2G06635	2	1.4430001889137323	651	-0.004747481463782113	NA	11644	7580244	1912	static	NA	NA	NA
AT2G02450	3	0.8552122822662094	1507	0.012813877725468928	0.9999650917215911	5030.5	7580963.5	1913	static	ANAC034	Arabidopsis NAC domain containing protein 34	ANAC035--NAC domain containing protein 35, AtLOV1--NA, LOV1--LONG VEGETATIVE PHASE 1, NAC035--NAC domain containing protein 35
AT3G16500	1	0.8536452207706923	1509	-0.0031063758087005594	0.9999650917215911	5030.5	7591024.5	1914	static	IAA26	indole-3-acetic acid inducible 26	PAP1--phytochrome-associated protein 1
AT5G17850	2	0.8532577928932588	1511	5.037676043888252e-4	0.9999650917215911	5030.5	7601085.5	1915	static	CCX2	CATION/Ca2+EXCHANGER2	NA
AT3G61220	2	0.8531652037828903	1512	0.010330053162652217	0.9999650917215911	5030.5	7606116	1916	static	SDR1	short-chain dehydrogenase/reductase 1	NA
AT4G02280	1	0.8528258108644942	1513	0.0011864927523965087	0.9999650917215911	5030.5	7611146.5	1917	static	ATSUS3	NA	SUS3--sucrose synthase 3
AT3G46160	1	0.006503213263893589	9365	-0.20013581543997602	0.45225896644380886	813	7613745	1918	static	NA	NA	NA
AT2G18090	1	0.8524243067600352	1516	8.591453999301845e-4	0.9999650917215911	5030.5	7626238	1919	static	NA	NA	NA
AT4G18640	4	0.8520765492043387	1517	0.001495321719461231	0.9999650917215911	5030.5	7631268.5	1920	static	MDIS2	Male Disoverer 2	MRH1--morphogenesis of root hair 1
AT4G01700	5	0.8504837891327421	1520	0.007530236444851419	0.9999650917215911	5030.5	7646360	1921	static	NA	NA	NA
AT1G80640	1	0.8490979635201987	1522	-0.0026482434933622094	0.9999650917215911	5030.5	7656421	1922	static	NA	NA	NA
AT1G09240	3	0.0340264537332163	6965	-0.01948529544190906	0.9206340580393557	1099.5	7658017.5	1923	static	ATNAS3	ARABIDOPSIS THALIANA NICOTIANAMINE SYNTHASE 3	NAS3--nicotianamine synthase 3
AT5G19730	2	0.8489682458481324	1523	0.0028471288833306456	0.9999650917215911	5030.5	7661451.5	1924	static	NA	NA	NA
AT1G68730	1	0.8477604715900763	1525	0.005295834647067296	0.9999650917215911	5030.5	7671512.5	1925	static	NA	NA	NA
AT4G14135	3	1.4333577873297565	659	0.007903081576911788	NA	11644	7673396	1926	static	NA	NA	NA
AT1G25280	1	0.8476215923372599	1526	0.0012751300476795272	0.9999650917215911	5030.5	7676543	1927	static	AtTLP10	tubby like protein 10	TLP10--tubby like protein 10
AT5G02410	3	0.8473603752157302	1527	-5.482731553521419e-4	0.9999650917215911	5030.5	7681573.5	1928	static	ALG10	homolog of yeast ALG10	NA
AT4G12300	1	0.8464003435462312	1528	-0.0032252035384450132	0.9999650917215911	5030.5	7686604	1929	static	CYP706A4	cytochrome P450, family 706, subfamily A, polypeptide 4	NA
AT4G32480	3	0.8462629128376528	1529	0.0014261019358320155	0.9999650917215911	5030.5	7691634.5	1930	static	NA	NA	NA
AT3G27390	3	0.8461071960785871	1530	-1.32753714502305e-4	0.9999650917215911	5030.5	7696665	1931	static	NA	NA	NA
AT3G52520	2	0.8451320908704723	1532	-5.821309006193052e-4	0.9999650917215911	5030.5	7706726	1932	static	NA	NA	NA
AT3G61190	2	0.8448337801094549	1534	-0.0025544843197797197	0.9999650917215911	5030.5	7716787	1933	static	BAP1	BON association protein 1	NA
AT1G69270	3	0.8445957423811453	1536	-2.598195203240584e-4	0.9999650917215911	5030.5	7726848	1934	static	AtRPK1	NA	RPK1--receptor-like protein kinase 1
AT2G15390	1	0.8444195343678735	1537	0.004130757364222279	0.9999650917215911	5030.5	7731878.5	1935	static	atfut4	NA	FUT4--fucosyltransferase 4
AT3G06160	1	0.843977361195681	1540	-0.0028400634312017708	0.9999650917215911	5030.5	7746970	1936	static	NA	NA	NA
AT3G22810	1	0.0010549247597830863	11498	-0.06657783560043037	0.2178418857224593	674	7749652	1937	static	FL2	FORKED-LIKE2	NA
AT1G17070	2	0.8438498451360495	1541	-2.1381699134633684e-4	0.9999650917215911	5030.5	7752000.5	1938	static	NTR1	NTC-Related protein 1	NTR1--NTR1, STIPL1--SPLICEOSOMAL TIMEKEEPER LOCUS1
AT1G65930	1	0.841582924729461	1543	0.002253974712678764	0.9999650917215911	5030.5	7762061.5	1939	static	cICDH	cytosolic NADP+-dependent isocitrate dehydrogenase	NA
AT3G61420	1	0.8415183706301328	1544	0.0015662456824812338	0.9999650917215911	5030.5	7767092	1940	static	NA	NA	NA
AT1G15150	1	0.003978677227554251	10036	0.12444787142114003	0.3781649553516419	774	7767864	1941	static	NA	NA	NA
AT3G63000	7	0.841457180663867	1545	-0.0017416739006215964	0.9999650917215911	5030.5	7772122.5	1942	static	NPL41	NPL4-like protein 1	NA
AT2G27090	1	0.8403501421218872	1546	0.00491567632769732	0.9999650917215911	5030.5	7777153	1943	static	NA	NA	NA
AT5G57120	3	0.8398999669210095	1547	4.558734628226937e-4	0.9999650917215911	5030.5	7782183.5	1944	static	NA	NA	NA
AT3G53390	1	0.8391785860686046	1549	3.650322526883183e-4	0.9999650917215911	5030.5	7792244.5	1945	static	NA	NA	NA
AT5G19740	2	0.8386613866873414	1550	0.0058707003957349955	0.9999650917215911	5030.5	7797275	1946	static	LAMP1	LIKE AMP 1	NA
AT1G17120	1	0.8384148506965414	1551	-2.4278532380526345e-5	0.9999650917215911	5030.5	7802305.5	1947	static	CAT8	cationic amino acid transporter 8	NA
AT3G25670	2	0.016799233683775817	8028	-0.06080670705285533	0.7184635297066002	972	7803216	1948	static	NA	NA	NA
AT1G05630	1	0.8382515791579744	1552	8.841187913218639e-4	0.9999650917215911	5030.5	7807336	1949	static	5PTASE13	inositol-polyphosphate 5-phosphatase 13	AT5PTASE13--Arabidopsis thaliana inositol-polyphosphate 5-phosphatase 13
AT4G20010	1	0.8378590611495456	1554	3.8085845831063904e-4	0.9999650917215911	5030.5	7817397	1950	static	OSB2	ORGANELLAR SINGLE-STRANDED DNA BINDING PROTEIN 2	PTAC9--plastid transcriptionally active 9
AT2G42870	2	0.8361552414591569	1556	0.011252362366318349	0.9999650917215911	5030.5	7827458	1951	static	HLH1	HELIX-LOOP-HELIX 1	PAR1--PHY RAPIDLY REGULATED 1
AT5G01570	1	0.8351142704783765	1558	0.0026833678496220505	0.9999650917215911	5030.5	7837519	1952	static	NA	NA	NA
AT1G07170	5	0.8346145565474014	1560	0.0028124622939865356	0.9999650917215911	5030.5	7847580	1953	static	NA	NA	NA
AT5G07280	1	0.03596304005926662	6883	-0.009904935415455002	0.9928316541274951	1140.5	7850061.5	1954	static	EMS1	EXCESS MICROSPOROCYTES1	EXS--EXTRA SPOROGENOUS CELLS
AT2G16586	1	0.8344636345785403	1561	0.0010434637604726771	0.9999650917215911	5030.5	7852610.5	1955	static	NA	NA	NA
AT3G46920	1	0.8343842078884048	1562	0.0018050877930767349	0.9999650917215911	5030.5	7857641	1956	static	NA	NA	NA
AT1G19835	1	0.8339539114592925	1563	7.94608925929823e-4	0.9999650917215911	5030.5	7862671.5	1957	static	TCS1	Trichome Cell Shape 1	NA
AT5G43570	1	0.8338083221069277	1564	0.02336860447787924	0.9999650917215911	5030.5	7867702	1958	static	NA	NA	NA
AT4G30460	1	0.8328415454090922	1567	0.003388552256581279	0.9999650917215911	5030.5	7882793.5	1959	static	NA	NA	NA
AT3G07465	1	0.8319694327493898	1570	0.0038911697537251026	0.9999650917215911	5030.5	7897885	1960	static	NA	NA	NA
AT4G04850	3	0.8311295423571318	1571	2.588049001728573e-4	0.9999650917215911	5030.5	7902915.5	1961	static	ATKEA3	NA	KEA3--K+ efflux antiporter 3
AT5G03080	1	0.8307881771051722	1572	-1.6152684956325427e-4	0.9999650917215911	5030.5	7907946	1962	static	LPPgamma	lipid phosphate phosphatase gamma	NA
AT1G68580	2	0.8307828496967918	1573	-3.9056851154256606e-4	0.9999650917215911	5030.5	7912976.5	1963	static	NA	NA	NA
AT3G61470	1	0.8301812971910185	1574	-4.176403642779577e-4	0.9999650917215911	5030.5	7918007	1964	static	LHCA2	photosystem I light harvesting complex gene 2	NA
AT3G27400	3	0.8280824377702535	1576	0.004142522525073509	0.9999650917215911	5030.5	7928068	1965	static	PLL18	NA	NA
AT2G43010	3	0.8270770172461298	1578	0.0027599953783273862	0.9999650917215911	5030.5	7938129	1966	static	AtPIF4	NA	PIF4--phytochrome interacting factor 4, SRL2--NA
AT1G78260	4	0.8262355811797051	1580	0.005550406719875304	0.9999650917215911	5030.5	7948190	1967	static	NA	NA	NA
AT4G08850	2	0.8250850189273574	1583	0.003502662601844769	0.9999650917215911	5030.5	7963281.5	1968	static	MIK2	MDIS1-INTERACTING RECEPTOR LIKE KINASE2	NA
AT1G04607	3	1.4051056593776257	684	0.007903081576911787	NA	11644	7964496	1969	static	NA	NA	NA
AT3G12600	4	0.8245870763606341	1585	-1.573999647472178e-4	0.9999650917215911	5030.5	7973342.5	1970	static	atnudt16	nudix hydrolase homolog 16	NUDT16--nudix hydrolase homolog 16
AT5G22608	1	0.8244696555253973	1586	-0.0023119047075272703	0.9999650917215911	5030.5	7978373	1971	static	NA	NA	NA
AT5G19040	2	0.8242711438522066	1587	0.019934560903914014	0.9999650917215911	5030.5	7983403.5	1972	static	ATIPT5	Arabidopsis thaliana ISOPENTENYLTRANSFERASE 5	IPT5--isopentenyltransferase 5
AT5G57480	1	0.8230390089391273	1588	0.004528688530963644	0.9999650917215911	5030.5	7988434	1973	static	NA	NA	NA
AT1G27910	1	0.8229651370413033	1589	-2.80499707679973e-4	0.9999650917215911	5030.5	7993464.5	1974	static	ATPUB45	ARABIDOPSIS THALIANA PLANT U-BOX 45	PUB45--plant U-box 45
AT3G05840	3	0.8219646720934775	1594	-5.945144470800532e-4	0.9999650917215911	5030.5	8018617	1975	static	ATSK12	NA	NA
AT3G03790	1	0.8214076251798351	1595	-2.1351938194271433e-5	0.9999650917215911	5030.5	8023647.5	1976	static	NA	NA	NA
AT4G27870	1	0.8211364442515828	1597	2.2542824355096416e-4	0.9999650917215911	5030.5	8033708.5	1977	static	NA	NA	NA
AT3G04380	1	0.8203924483808771	1598	0.009491298216516245	0.9999650917215911	5030.5	8038739	1978	static	SDG31	SET DOMAIN PROTEIN 31	SUVR4--NA
AT1G80940	1	0.8199784643380292	1599	0.002927357395865698	0.9999650917215911	5030.5	8043769.5	1979	static	NA	NA	NA
AT2G30770	1	0.029558136251426417	7187	-0.09464442794217803	0.9591740941099899	1119.5	8045846.5	1980	static	CYP71A13	cytochrome P450, family 71, subfamily A, polypeptide 13	NA
AT1G17495	4	1.3975290098349482	691	-0.004747481463782113	NA	11644	8046004	1981	static	NA	NA	NA
AT3G21710	2	0.021510005677224123	7659	-0.05640198986594201	0.8523958081582301	1051	8049609	1982	static	VUP1	VASCULAR-RELATED UNKNOWN PROTEIN 1	NA
AT2G23150	2	0.8185397392318177	1601	0.007088151897610249	0.9999650917215911	5030.5	8053830.5	1983	static	ATNRAMP3	NA	NRAMP3--natural resistance-associated macrophage protein 3
AT3G49540	2	0.816607629425183	1607	-0.012941776351546525	0.9999650917215911	5030.5	8084013.5	1984	static	NA	NA	NA
AT5G12840	1	0.8147736733507578	1609	7.837717033268073e-4	0.9999650917215911	5030.5	8094074.5	1985	static	ATHAP2A	NA	AtNFYA1--NA, EMB2220--EMBRYO DEFECTIVE 2220, HAP2A--NA, NF-YA1--nuclear factor Y, subunit A1, NFYA1--nuclear factor Y subunit A1
AT5G13180	1	0.028555234234255156	7239	-0.024616744340857775	0.9591740941099899	1119.5	8104060.5	1986	static	ANAC083	NAC domain containing protein 83	NAC083--NAC domain containing protein 83, VNI2--VND-interacting 2
AT2G40110	4	0.8135956895750625	1611	-3.690495209427014e-5	0.9999650917215911	5030.5	8104135.5	1987	static	NA	NA	NA
AT5G01985	1	1.3850125308622525	696	-0.01912106031722677	NA	11644	8104224	1988	static	NA	NA	NA
AT3G01300	1	0.813020941100004	1613	-4.540414753398383e-4	0.9999650917215911	5030.5	8114196.5	1989	static	NA	NA	NA
AT5G65300	5	0.8123225567694401	1614	-1.2567204999938128e-4	0.9999650917215911	5030.5	8119227	1990	static	NA	NA	NA
AT1G74000	1	0.8118144068581356	1615	0.0057653755912704	0.9999650917215911	5030.5	8124257.5	1991	static	SS3	strictosidine synthase 3	NA
AT5G48430	1	0.8112761913237916	1616	0.014455462150293025	0.9999650917215911	5030.5	8129288	1992	static	NA	NA	NA
AT5G64250	4	0.8098089306137339	1618	-0.001145404781465373	0.9999650917215911	5030.5	8139349	1993	static	NA	NA	NA
AT5G62360	1	0.013835089896891925	8314	0.08698445233598782	0.7385718057567109	981	8156034	1994	static	PMEI13	pectin methyl-esterase inhibitor 13	NA
AT1G19650	1	0.8068733527271231	1622	0.0028820186026876156	0.9999650917215911	5030.5	8159471	1995	static	NA	NA	NA
AT3G04745	1	0.8068099306109872	1623	0.040135382385934	0.9999650917215911	5030.5	8164501.5	1996	static	NA	NA	NA
AT5G10750	1	0.8062978070454232	1624	-3.8462528495218114e-4	0.9999650917215911	5030.5	8169532	1997	static	NA	NA	NA
AT2G23130	1	0.8062487460219009	1625	-0.0037229716808915517	0.9999650917215911	5030.5	8174562.5	1998	static	AGP17	arabinogalactan protein 17	ATAGP17--NA
AT5G54730	2	0.8060981566593535	1626	5.413555381160903e-4	0.9999650917215911	5030.5	8179593	1999	static	ATATG18F	ARABIDOPSIS THALIANA HOMOLOG OF YEAST AUTOPHAGY 18 (ATG18) F	ATG18F--homolog of yeast autophagy 18 (ATG18) F, G18F--homolog of yeast autophagy 18 (ATG18) F
[truncated: 9,645 more rows]
