# Supplementary material for: FindIT2: an R/Bioconductor package to identify influential transcription factor and targets based on multi-omics data
Source: BMC Genomics. 2022 Apr 7;23(Suppl 1):272. doi: 10.1186/s12864-022-08506-8 (PMC8988339; doi:10.1186/s12864-022-08506-8)
Supplement: Supplementary file 4 — Additional file 4. The TF rankings of interesting gene set or peak set. [file 12864_2022_8506_MOESM4_ESM.xlsx]

## Sheet: enrichFisher_motif
TF_id	num_TFHit_inputFeature	inputRatio	bgRatio	pvalue	odds_ratio	padj	qvalue	rank
FUS3	430	430/1447	2805/22994	2.18657e-76	3.41317	1.02332e-73	1.92933e-74	1
LEC2	387	387/1447	2455/22994	4.20313e-71	3.43864	1.96286e-68	1.85432e-69	2
ABI3	267	267/1447	1369/22994	2.18243e-66	4.19752	1.01701e-63	6.41892e-65	3
HBI1	306	306/1447	2799/22994	1.32444e-23	2.04968	6.15865e-21	2.92156e-22	4
TCP24	350	350/1447	3412/22994	2.39932e-22	1.92609	1.11328e-19	4.23409e-21	5
TCP3	347	347/1447	3437/22994	5.87568e-21	1.88429	2.72044e-18	8.6407e-20	6
bHLH80	264	264/1447	2421/22994	5.04929e-20	2.00601	2.33277e-17	6.36465e-19	7
bHLH130	269	269/1447	2491/22994	7.86531e-20	1.98596	3.62591e-17	8.67498e-19	8
TCP5	271	271/1447	2544/22994	3.63999e-19	1.95401	1.6744e-16	3.56862e-18	9
TCP21	307	307/1447	3169/22994	8.38092e-16	1.7581	3.84684e-13	7.39493e-15	10
OBP3	882	882/1447	11697/22994	1.07179e-15	1.54904	4.90882e-13	8.22489e-15	11
IDD2	790	790/1447	10232/22994	1.11858e-15	1.54151	5.11193e-13	8.22489e-15	12
PIF3	378	378/1447	4137/22994	1.24196e-15	1.67324	5.66335e-13	8.42961e-15	13
AT1G69570	842	842/1447	11104/22994	4.1115e-15	1.53043	1.87073e-12	2.59128e-14	14
JKD	698	698/1447	8857/22994	5.20814e-15	1.52907	2.36449e-12	3.06361e-14	15
PIF5	290	290/1447	3021/22994	2.21361e-14	1.72686	1.00277e-11	1.22074e-13	16
AT5G66940	857	857/1447	11438/22994	4.88979e-14	1.50536	2.21018e-11	2.53795e-13	17
At1g72010	279	279/1447	2923/22994	1.601e-13	1.70773	7.22053e-11	7.84806e-13	18
OBP1	750	750/1447	9811/22994	2.75362e-13	1.48272	1.23913e-10	1.27877e-12	19
TCP4	289	289/1447	3074/22994	3.2668e-13	1.68124	1.46679e-10	1.44123e-12	20
AT2G28810	725	725/1447	9437/22994	4.09112e-13	1.47931	1.83282e-10	1.64388e-12	21
TCP17	287	287/1447	3053/22994	4.09875e-13	1.67988	1.83282e-10	1.64388e-12	22
AT5G02460	814	814/1447	10855/22994	6.72941e-13	1.47352	3.00131e-10	2.58161e-12	23
PTF1	281	281/1447	2993/22994	9.07582e-13	1.67368	4.03874e-10	3.3367e-12	24
BZR2	337	337/1447	3784/22994	2.63037e-12	1.59416	1.16788e-09	9.28364e-12	25
NUC	525	525/1447	6505/22994	5.65941e-12	1.48226	2.50712e-09	1.92061e-11	26
IDD7	578	578/1447	7297/22994	6.00673e-12	1.46786	2.65497e-09	1.96298e-11	27
ATHB40	297	297/1447	3261/22994	6.43389e-12	1.61914	2.83734e-09	2.02749e-11	28
dof4.2	682	682/1447	8890/22994	7.89441e-12	1.44873	3.47354e-09	2.40195e-11	29
AT3G45610	658	658/1447	8530/22994	9.81413e-12	1.44866	4.3084e-09	2.88651e-11	30
BZR1	251	251/1447	2657/22994	1.10563e-11	1.66955	4.84267e-09	3.14696e-11	31
TCP19	299	299/1447	3342/22994	4.23119e-11	1.58373	1.84903e-08	1.16669e-10	32
TCP1	280	280/1447	3092/22994	5.89256e-11	1.5985	2.56916e-08	1.54437e-10	33
MYC2	198	198/1447	2004/22994	5.95098e-11	1.73277	2.58868e-08	1.54437e-10	34
AT1G14580	745	745/1447	9960/22994	6.72073e-11	1.42018	2.9168e-08	1.6943e-10	35
BHLH78	125	125/1447	1105/22994	9.1987e-11	1.9843	3.98304e-08	2.20379e-10	36
ZHD3	226	226/1447	2380/22994	9.24121e-11	1.6664	3.9922e-08	2.20379e-10	37
MGP	548	548/1447	6958/22994	9.98944e-11	1.43946	4.30545e-08	2.28113e-10	38
IDD5	569	569/1447	7274/22994	1.02e-10	1.43454	4.38601e-08	2.28113e-10	39
ATHB53	244	244/1447	2622/22994	1.03411e-10	1.63493	4.43634e-08	2.28113e-10	40
SGR5	600	600/1447	7753/22994	1.31878e-10	1.42551	5.64436e-08	2.83811e-10	41
AIB	125	125/1447	1113/22994	1.46604e-10	1.96748	6.26e-08	3.07992e-10	42
BEH3	326	326/1447	3757/22994	1.63187e-10	1.53548	6.95178e-08	3.34858e-10	43
bHLH31	319	319/1447	3661/22994	1.71553e-10	1.54048	7.291e-08	3.44023e-10	44
PIF4	369	369/1447	4376/22994	2.41662e-10	1.49834	1.02465e-07	4.73846e-10	45
bZIP68	364	364/1447	4310/22994	2.79809e-10	1.49915	1.18359e-07	5.36718e-10	46
TCP16	279	279/1447	3127/22994	3.1304e-10	1.5683	1.32103e-07	5.87685e-10	47
MYC3	305	305/1447	3492/22994	3.86134e-10	1.53856	1.62563e-07	7.09806e-10	48
WRKY20	279	279/1447	3134/22994	3.95521e-10	1.56387	1.66119e-07	7.12222e-10	49
BEH2	255	255/1447	2811/22994	4.55604e-10	1.58942	1.90898e-07	8.03623e-10	50
MYB56	158	158/1447	1540/22994	4.64494e-10	1.78841	1.94158e-07	8.03623e-10	51
AP1	678	678/1447	9014/22994	5.9547e-10	1.39722	2.48311e-07	1.01041e-09	52
WRKY28	243	243/1447	2668/22994	8.95644e-10	1.59144	3.72588e-07	1.49108e-09	53
PI	775	775/1447	10555/22994	1.00013e-09	1.38755	4.15056e-07	1.63421e-09	54
ZHD6	250	250/1447	2769/22994	1.11299e-09	1.57761	4.60777e-07	1.78554e-09	55
IDD4	631	631/1447	8321/22994	1.17601e-09	1.39335	4.85691e-07	1.85295e-09	56
Adof1	727	727/1447	9817/22994	1.42955e-09	1.38369	5.88973e-07	2.21292e-09	57
AHL12	229	229/1447	2508/22994	2.46093e-09	1.58953	1.01144e-06	3.68036e-09	58.5
AHL25	229	229/1447	2508/22994	2.46093e-09	1.58953	1.01144e-06	3.68036e-09	58.5
BHLH34	330	330/1447	3910/22994	2.94954e-09	1.48267	1.20636e-06	4.33755e-09	60
SPL11	131	131/1447	1245/22994	3.49731e-09	1.82568	1.4269e-06	5.0588e-09	61
GT-A3	255	255/1447	2882/22994	4.94739e-09	1.54069	2.01359e-06	6.98997e-09	62
bZIP3	302	302/1447	3534/22994	4.99084e-09	1.49461	2.02628e-06	6.98997e-09	63
KAN1	219	219/1447	2402/22994	6.70039e-09	1.58189	2.71366e-06	9.08275e-09	64
COG1	671	671/1447	9019/22994	6.72524e-09	1.36711	2.717e-06	9.08275e-09	65
TCP7	235	235/1447	2619/22994	6.86104e-09	1.55851	2.765e-06	9.08275e-09	66
bHLH69	299	299/1447	3503/22994	6.89683e-09	1.49107	2.77253e-06	9.08275e-09	67
ANL2	164	164/1447	1681/22994	8.08416e-09	1.68772	3.24175e-06	1.04898e-08	68
ATHB-16	311	311/1447	3679/22994	8.51396e-09	1.47765	3.40558e-06	1.08874e-08	69
ATHB13	205	205/1447	2223/22994	9.10315e-09	1.59727	3.63216e-06	1.14746e-08	70
HDG1	170	170/1447	1762/22994	9.23987e-09	1.66861	3.67747e-06	1.14829e-08	71
TCP8	275	275/1447	3180/22994	9.82052e-09	1.50571	3.89875e-06	1.2035e-08	72
SPT	324	324/1447	3869/22994	1.01273e-08	1.46508	4.0104e-06	1.22409e-08	73
ATHB18	217	217/1447	2389/22994	1.08646e-08	1.57371	4.29151e-06	1.29546e-08	74
ATHB20	218	218/1447	2416/22994	1.72307e-08	1.56143	6.78889e-06	2.02714e-08	75
ARF2	282	282/1447	3303/22994	2.08419e-08	1.48438	8.19085e-06	2.41972e-08	76
ABI5	318	318/1447	3812/22994	2.18673e-08	1.4553	8.57196e-06	2.5058e-08	77
bZIP28	331	331/1447	3998/22994	2.24864e-08	1.44615	8.7922e-06	2.54371e-08	78
BHLH13	292	292/1447	3456/22994	2.99646e-08	1.46883	1.16862e-05	3.34675e-08	79
HY5	266	266/1447	3118/22994	6.34296e-08	1.47638	2.46741e-05	6.99592e-08	80
WRKY18	250	250/1447	2896/22994	6.45624e-08	1.49187	2.50502e-05	7.03295e-08	81
At2g45680	191	191/1447	2092/22994	6.63645e-08	1.57153	2.56831e-05	7.14109e-08	82
ABF2	226	226/1447	2571/22994	7.70506e-08	1.5156	2.97415e-05	8.19106e-08	83
DOF2.4	674	674/1447	9196/22994	8.94627e-08	1.33261	3.44431e-05	9.39734e-08	84
AT1G47655	259	259/1447	3034/22994	9.39336e-08	1.47476	3.60705e-05	9.69511e-08	85
At2g38090	268	268/1447	3160/22994	9.4495e-08	1.46625	3.61916e-05	9.69511e-08	86
WRKY26	278	278/1447	3304/22994	1.04476e-07	1.45552	3.99098e-05	1.05959e-07	87
BEH4	264	264/1447	3110/22994	1.11863e-07	1.46636	4.26198e-05	1.12162e-07	88
TCX3	290	290/1447	3490/22994	1.63016e-07	1.43705	6.19462e-05	1.61616e-07	89
bHLH77	246	246/1447	2874/22994	1.72062e-07	1.47454	6.52116e-05	1.68688e-07	90
WRKY33	275	275/1447	3282/22994	1.81345e-07	1.44668	6.85485e-05	1.75836e-07	91
WRKY14	265	265/1447	3143/22994	1.8974e-07	1.45429	7.1532e-05	1.81976e-07	92
TCP20	168	168/1447	1819/22994	2.18047e-07	1.58287	8.19858e-05	2.05727e-07	93
WRKY60	240	240/1447	2799/22994	2.19168e-07	1.47538	8.2188e-05	2.05727e-07	94
ATHB-51	213	213/1447	2428/22994	2.28948e-07	1.50646	8.56267e-05	2.12646e-07	95
SRM1	184	184/1447	2041/22994	2.86537e-07	1.54467	0.000106878	2.63362e-07	96
SPL15	123	123/1447	1243/22994	3.2955e-07	1.6943	0.000122593	2.99773e-07	97
ATHB34	241	241/1447	2831/22994	3.67071e-07	1.46262	0.000136183	3.28503e-07	98
DPBF3	326	326/1447	4037/22994	3.6858e-07	1.39769	0.000136375	3.28503e-07	99
WRKY42	243	243/1447	2860/22994	3.7868e-07	1.45988	0.000139733	3.34129e-07	100
bHLH74	271	271/1447	3254/22994	3.87286e-07	1.43408	0.000142521	3.3834e-07	101
ATHB-5	205	205/1447	2339/22994	4.30616e-07	1.50148	0.000158036	3.68915e-07	102
GBF3	338	338/1447	4217/22994	4.32076e-07	1.38818	0.00015814	3.68915e-07	103
SPL8	147	147/1447	1561/22994	4.41063e-07	1.60998	0.000160988	3.68915e-07	104
NAC055	82	82/1447	741/22994	4.41399e-07	1.90409	0.000160988	3.68915e-07	105
SPL13	116	116/1447	1161/22994	4.4603e-07	1.7098	0.000161909	3.68915e-07	106
bZIP48	254	254/1447	3020/22994	4.4737e-07	1.44561	0.000161948	3.68915e-07	107
ABF4	304	304/1447	3731/22994	4.69872e-07	1.40625	0.000169624	3.83883e-07	108
MYB113	156	156/1447	1682/22994	4.81238e-07	1.58532	0.000173246	3.89562e-07	109
AP3	429	429/1447	5568/22994	6.12704e-07	1.34549	0.000219961	4.91473e-07	110
SOC1	453	453/1447	5926/22994	6.19247e-07	1.33846	0.00022169	4.92247e-07	111
EDT1	151	151/1447	1625/22994	6.68678e-07	1.58662	0.000238718	5.26794e-07	112
FLC	489	489/1447	6477/22994	7.69625e-07	1.3263	0.000273987	6.00957e-07	113
MYC4	230	230/1447	2709/22994	8.81179e-07	1.45364	0.000312819	6.82027e-07	114
GBF6	249	249/1447	2977/22994	9.29061e-07	1.43379	0.000328888	7.12834e-07	115
HAT5	180	180/1447	2024/22994	9.57656e-07	1.51795	0.000338053	7.2844e-07	116
WRKY59	267	267/1447	3237/22994	1.0786e-06	1.41527	0.000379667	8.13424e-07	117
bZIP16	350	350/1447	4432/22994	1.08945e-06	1.36506	0.000382397	8.14644e-07	118
RVE1	238	238/1447	2829/22994	1.10287e-06	1.44019	0.000386005	8.17751e-07	119
CDF2	327	327/1447	4099/22994	1.12155e-06	1.37582	0.000391422	8.24672e-07	120
AREB3	362	362/1447	4619/22994	1.40343e-06	1.35508	0.000488393	1.0234e-06	121
PIF7	333	333/1447	4198/22994	1.46896e-06	1.36752	0.00050973	1.06241e-06	122
bHLH18	241	241/1447	2885/22994	1.59646e-06	1.42867	0.000552374	1.14523e-06	123
TSO1	278	278/1447	3414/22994	1.79017e-06	1.39612	0.000617607	1.27022e-06	124
bZIP53	246	246/1447	2960/22994	1.79948e-06	1.42133	0.000619021	1.27022e-06	125
BBM	990	990/1447	14428/22994	1.84004e-06	1.30721	0.000631135	1.28855e-06	126
GT-4	138	138/1447	1482/22994	1.87919e-06	1.58469	0.000642684	1.30221e-06	127
TCP15	155	155/1447	1708/22994	1.88907e-06	1.54449	0.000644173	1.30221e-06	128
UNE10	301	301/1447	3751/22994	2.11393e-06	1.37772	0.000718737	1.44592e-06	129
WRKY21	214	214/1447	2521/22994	2.30964e-06	1.44743	0.000782968	1.56763e-06	130
RVE7	244	244/1447	2944/22994	2.46355e-06	1.41578	0.000832681	1.65933e-06	131
WRKY31	241	241/1447	2902/22994	2.48416e-06	1.41826	0.000837161	1.66053e-06	132
PIF1	321	321/1447	4054/22994	2.87657e-06	1.36039	0.000966529	1.90839e-06	133
WRKY11	270	270/1447	3323/22994	3.13443e-06	1.38958	0.00105003	2.06393e-06	134
WRKY2	244	244/1447	2954/22994	3.17586e-06	1.4098	0.00106074	2.07573e-06	135
WRKY22	259	259/1447	3170/22994	3.43867e-06	1.39568	0.00114508	2.23097e-06	136
WRKY29	257	257/1447	3142/22994	3.47693e-06	1.39698	0.00115434	2.23933e-06	137
CAMTA1	153	153/1447	1700/22994	3.52994e-06	1.52857	0.00116841	2.257e-06	138
ABF1	325	325/1447	4122/22994	3.56642e-06	1.35407	0.00117692	2.26391e-06	139
TGA1	172	172/1447	1958/22994	3.62982e-06	1.49257	0.00119421	2.2877e-06	140
WRKY48	239	239/1447	2890/22994	3.7576e-06	1.41021	0.00123249	2.35144e-06	141
2021-09-03	494	494/1447	6638/22994	3.80377e-06	1.29955	0.00124383	2.36357e-06	142
WRKY55	227	227/1447	2723/22994	3.96241e-06	1.42014	0.00129174	2.43744e-06	143
ZHD1	214	214/1447	2541/22994	3.9779e-06	1.4335	0.00129282	2.43744e-06	144
WRKY24	264	264/1447	3248/22994	4.04544e-06	1.38823	0.00131072	2.46173e-06	145
WRKY3	276	276/1447	3421/22994	4.17464e-06	1.37908	0.00134841	2.52295e-06	146
TGA10	162	162/1447	1827/22994	4.22039e-06	1.50538	0.00135897	2.53325e-06	147
SPL14	122	122/1447	1295/22994	4.39369e-06	1.59922	0.00141038	2.61945e-06	148
WRKY57	245	245/1447	2984/22994	4.71506e-06	1.3996	0.00150882	2.79218e-06	149
At3g11280	211	211/1447	2507/22994	4.91444e-06	1.43132	0.00156771	2.89085e-06	150
ATHB23	166	166/1447	1887/22994	5.03409e-06	1.4928	0.00160084	2.94162e-06	151
AGL3	188	188/1447	2189/22994	5.10386e-06	1.45859	0.00161792	2.96277e-06	152
BPC1	822	822/1447	11771/22994	5.53812e-06	1.27302	0.00175005	3.19384e-06	153
TCP14	213	213/1447	2540/22994	5.61736e-06	1.42565	0.00176947	3.2185e-06	154
WRKY27	261	261/1447	3220/22994	5.75453e-06	1.38241	0.00180692	3.27583e-06	155
SVP	483	483/1447	6499/22994	6.21765e-06	1.2935	0.00194612	3.48027e-06	156
OBP4	396	396/1447	5194/22994	6.22251e-06	1.31527	0.00194612	3.48027e-06	157
BHLH3	195	195/1447	2293/22994	6.23201e-06	1.44382	0.00194612	3.48027e-06	158
AT3G10580	187	187/1447	2185/22994	6.73549e-06	1.45208	0.002088	3.73778e-06	159
WRKY6	250	250/1447	3070/22994	6.77958e-06	1.38694	0.00209489	3.73874e-06	160
ARR18	139	139/1447	1535/22994	7.4633e-06	1.53393	0.0022987	4.09022e-06	161
2021-09-01	182	182/1447	2121/22994	7.76596e-06	1.45488	0.00238415	4.22982e-06	162
WRKY15	222	222/1447	2681/22994	8.1888e-06	1.40673	0.00250577	4.43277e-06	163
BPC6	676	676/1447	9490/22994	8.60114e-06	1.2666	0.00262335	4.62759e-06	164
GBF2	307	307/1447	3902/22994	8.75373e-06	1.34475	0.00266113	4.68114e-06	165
PHL1	156	156/1447	1770/22994	8.99736e-06	1.4923	0.0027262	4.78244e-06	166
ATHB7	193	193/1447	2280/22994	9.33235e-06	1.43506	0.00281837	4.93079e-06	167
At5g05790	218	218/1447	2632/22994	9.85776e-06	1.40586	0.00296718	5.17739e-06	168
bZIP50	142	142/1447	1589/22994	1.16863e-05	1.51145	0.00350588	6.07405e-06	169
WRKY23	146	146/1447	1643/22994	1.17027e-05	1.50299	0.00350588	6.07405e-06	170
WRKY43	244	244/1447	3008/22994	1.18345e-05	1.3783	0.00352668	6.10654e-06	171
bZIP44	244	244/1447	3010/22994	1.24031e-05	1.37716	0.00368373	6.36276e-06	172
AHL20	337	337/1447	4359/22994	1.27898e-05	1.32287	0.00378577	6.52317e-06	173
WRKY8	260	260/1447	3243/22994	1.36134e-05	1.36312	0.00401597	6.90337e-06	174
WRKY75	165	165/1447	1909/22994	1.45393e-05	1.4614	0.00427457	7.33076e-06	175
WRKY50	277	277/1447	3495/22994	1.59289e-05	1.34847	0.00466718	7.94831e-06	176
WUS	175	175/1447	2050/22994	1.59443e-05	1.44341	0.00466718	7.94831e-06	177
ZHD5	166	166/1447	1931/22994	1.8413e-05	1.45236	0.00535818	9.12738e-06	178
ATHB-6	87	87/1447	880/22994	1.8816e-05	1.67415	0.00545664	9.27505e-06	179
TGA4	192	192/1447	2296/22994	2.06322e-05	1.41373	0.00596269	1.01138e-05	180
HYH	250	250/1447	3120/22994	2.15821e-05	1.35914	0.00621564	1.05113e-05	181
WRKY17	290	290/1447	3698/22994	2.16813e-05	1.33405	0.00622254	1.05113e-05	182
CCA1	224	224/1447	2756/22994	2.55403e-05	1.37546	0.00730453	1.23145e-05	183
NAC043	79	79/1447	786/22994	2.56813e-05	1.70218	0.00731917	1.23152e-05	184
WRKY7	277	277/1447	3525/22994	3.01145e-05	1.33383	0.00855253	1.4336e-05	185
At5g58900	182	182/1447	2171/22994	3.02204e-05	1.41469	0.00855253	1.4336e-05	186
WRKY30	194	194/1447	2340/22994	3.1006e-05	1.39971	0.00874369	1.45888e-05	187
WRKY47	212	212/1447	2594/22994	3.10839e-05	1.38111	0.00874369	1.45888e-05	188
RVE5	246	246/1447	3084/22994	3.4706e-05	1.35028	0.00971767	1.61278e-05	189
AT2G40260	208	208/1447	2542/22994	3.47286e-05	1.38191	0.00971767	1.61278e-05	190
BEE2	132	132/1447	1489/22994	3.51251e-05	1.49346	0.00976479	1.61651e-05	191
DOF5.6	366	366/1447	4841/22994	3.51752e-05	1.29164	0.00976479	1.61651e-05	192
HHO3	159	159/1447	1862/22994	3.97263e-05	1.43842	0.0109645	1.8162e-05	193
At3g09600	216	216/1447	2665/22994	4.34392e-05	1.36832	0.0119458	1.97571e-05	194
MYB101	308	308/1447	3996/22994	4.37871e-05	1.30945	0.0119977	1.98131e-05	195
PHL11	172	172/1447	2049/22994	4.76115e-05	1.41367	0.0129979	2.14337e-05	196
AGL25	312	312/1447	4060/22994	4.84476e-05	1.30542	0.0131778	2.16994e-05	197
MYR2	180	180/1447	2162/22994	4.92087e-05	1.40237	0.0133356	2.1929e-05	198
DOF5.3	876	876/1447	12789/22994	5.23174e-05	1.24065	0.0141257	2.31972e-05	199
AGL42	332	332/1447	4360/22994	5.34716e-05	1.29502	0.0143839	2.35904e-05	200
TCX2	281	281/1447	3613/22994	5.52797e-05	1.31743	0.014815	2.42668e-05	201
ARR10	290	290/1447	3751/22994	6.29019e-05	1.30978	0.0167948	2.74761e-05	202
BHLH104	195	195/1447	2386/22994	6.76095e-05	1.37593	0.0179841	2.93869e-05	203
AT3G10113	231	231/1447	2901/22994	7.04331e-05	1.34305	0.0186648	3.04642e-05	204
RVE6	236	236/1447	2975/22994	7.37089e-05	1.33817	0.0194591	3.17255e-05	205
ATHB15	174	174/1447	2095/22994	7.56189e-05	1.39642	0.0198878	3.23896e-05	206
PHL12	210	210/1447	2604/22994	7.6007e-05	1.35817	0.0199138	3.23985e-05	207
MYB55	143	143/1447	1668/22994	8.27117e-05	1.43975	0.0215877	3.5087e-05	208
At1g49010	185	185/1447	2258/22994	9.27764e-05	1.37708	0.0241219	3.91682e-05	209
NAC078	282	282/1447	3655/22994	9.44154e-05	1.30422	0.0244536	3.96704e-05	210
WRKY71	268	268/1447	3452/22994	9.70765e-05	1.31095	0.0250457	4.05951e-05	211
AGL13	297	297/1447	3879/22994	0.000101875	1.29525	0.0261819	4.24009e-05	212
TCP23	279	279/1447	3616/22994	0.000103685	1.3035	0.0265432	4.29514e-05	213
AT1G13300	166	166/1447	1997/22994	0.000107468	1.39534	0.0274043	4.43105e-05	214
WRKY65	233	233/1447	2951/22994	0.00011059	1.32956	0.0280898	4.53857e-05	215
AG	210	210/1447	2621/22994	0.000111134	1.3474	0.028117	4.5398e-05	216
AGL27	326	326/1447	4316/22994	0.000119814	1.27963	0.0301931	4.85165e-05	217
bZIP43	226	226/1447	2854/22994	0.000119868	1.33248	0.0301931	4.85165e-05	218
TGA7	121	121/1447	1381/22994	0.000122606	1.46919	0.0306514	4.93979e-05	219
DAG2	319	319/1447	4214/22994	0.000123373	1.28163	0.0307199	4.94811e-05	220
TGA2	146	146/1447	1725/22994	0.000126712	1.41912	0.0314246	5.05904e-05	221
ARR11	76	76/1447	786/22994	0.000127646	1.62682	0.0315286	5.07337e-05	222
NAC029	107	107/1447	1194/22994	0.00012987	1.50294	0.0319481	5.13863e-05	223
WRKY25	164	164/1447	1977/22994	0.000131282	1.39132	0.0321642	5.17131e-05	224
SOL1	285	285/1447	3717/22994	0.000132786	1.29457	0.0323998	5.2073e-05	225
PHL7	141	141/1447	1659/22994	0.000137821	1.42447	0.0334906	5.38084e-05	226
AT-GTL1	198	198/1447	2474/22994	0.000190205	1.34223	0.0460296	7.39329e-05	227
KAN2	187	187/1447	2321/22994	0.000207016	1.35009	0.0498909	8.01147e-05	228
AGL55	564	564/1447	7966/22994	0.000213198	1.22057	0.0511676	8.21468e-05	229
MYB27	141	141/1447	1676/22994	0.000216685	1.4075	0.0517877	8.31272e-05	230
WRKY40	221	221/1447	2813/22994	0.000228182	1.31821	0.0543073	8.71589e-05	231
bZIP42	219	219/1447	2786/22994	0.000237031	1.31859	0.0561763	9.01486e-05	232
SPL12	90	90/1447	988/22994	0.000256818	1.52501	0.060609	9.7255e-05	233
CDF3	244	244/1447	3168/22994	0.000344217	1.29179	0.080891	0.000129795	234
ARR1	211	211/1447	2692/22994	0.000366026	1.31187	0.0856501	0.000137431	235
WRKY38	173	173/1447	2153/22994	0.000414247	1.34193	0.0965195	0.000154878	236
SPL7	91	91/1447	1018/22994	0.000443646	1.49272	0.102926	0.00016517	237
DOF1.8	238	238/1447	3095/22994	0.000451645	1.28779	0.10433	0.000167441	238
AT2G20110	287	287/1447	3819/22994	0.000480105	1.26192	0.110424	0.000177248	239
AT1G76880	257	257/1447	3379/22994	0.000500943	1.27455	0.114716	0.00018417	240
AT3G46070	247	247/1447	3233/22994	0.000507419	1.27945	0.115691	0.000185777	241
AT5G56840	165	165/1447	2052/22994	0.000549301	1.34091	0.124691	0.000199446	242
MYB57	118	118/1447	1393/22994	0.00055089	1.41167	0.124691	0.000199446	243
AT3G52440	246	246/1447	3223/22994	0.000551686	1.27767	0.124691	0.000199446	244
HHO5	193	193/1447	2453/22994	0.000553795	1.31344	0.124691	0.000199446	245
dof4.5	232	232/1447	3021/22994	0.000580489	1.28423	0.129449	0.00020821	246
WRKY62	120	120/1447	1425/22994	0.000618104	1.40263	0.137219	0.000220804	247
DREB2	196	196/1447	2502/22994	0.000621901	1.30726	0.13744	0.000221265	248
AGL15	297	297/1447	3985/22994	0.000642293	1.25061	0.141305	0.000227602	249
AT5G61620	178	178/1447	2245/22994	0.000645051	1.32191	0.141305	0.000227665	250
WRKY45	165	165/1447	2060/22994	0.000654636	1.33471	0.142711	0.000230127	251
NAC083	79	79/1447	871/22994	0.000680786	1.5133	0.147731	0.00023837	252
BIM3	124	124/1447	1485/22994	0.000694017	1.3901	0.149908	0.000242043	253
WRKY70	200	200/1447	2566/22994	0.00070294	1.30021	0.151132	0.00024419	254
bZIP52	121	121/1447	1444/22994	0.000706249	1.39489	0.151137	0.000244377	255
AT3G24120	146	146/1447	1800/22994	0.000810383	1.34969	0.172612	0.000279314	256
TGA6	112	112/1447	1325/22994	0.000817761	1.40634	0.173365	0.00028076	257
STZ	153	153/1447	1903/22994	0.000882933	1.33755	0.186299	0.000301961	258
WRKY12	171	171/1447	2161/22994	0.000905385	1.31701	0.190131	0.000308444	259
TGA5	120	120/1447	1442/22994	0.000955683	1.38343	0.199738	0.000323451	260
BPC5	643	643/1447	9315/22994	0.000956767	1.18735	0.199738	0.000323451	261
ATHB-12	106	106/1447	1249/22994	0.000979576	1.41103	0.202772	0.000329898	262
MYB77	110	110/1447	1306/22994	0.00102704	1.39993	0.21157	0.000344567	263
LCL1	182	182/1447	2327/22994	0.00106097	1.30135	0.217498	0.000354601	264
TGA9	130	130/1447	1589/22994	0.00113485	1.35904	0.23151	0.000377864	265
EPR1	208	208/1447	2708/22994	0.00114476	1.27901	0.232387	0.000379731	266
ARR2	149	149/1447	1859/22994	0.00116976	1.33163	0.236292	0.00038657	267
AT4G12670	272	272/1447	3655/22994	0.00124697	1.2429	0.250641	0.000410548	268
ATHB4	110	110/1447	1314/22994	0.00126371	1.39008	0.252743	0.000414514	269
HSFB2A	160	160/1447	2020/22994	0.00127546	1.31584	0.253818	0.000416819	270
ANT	149	149/1447	1866/22994	0.00136068	1.32574	0.269414	0.000443025	271
ABF3	92	92/1447	1070/22994	0.00140627	1.42795	0.277034	0.000456185	272
WRKY63	151	151/1447	1900/22994	0.00152839	1.31885	0.299564	0.000493985	273
MYB46	92	92/1447	1079/22994	0.00180574	1.41431	0.35212	0.000581497	274
BIM2	129	129/1447	1599/22994	0.0019726	1.33674	0.382685	0.000632921	275
MYB81	109	109/1447	1320/22994	0.00208053	1.36799	0.401543	0.000665132	276
EFM	116	116/1447	1420/22994	0.00217837	1.35291	0.418248	0.000693897	277
BIM1	181	181/1447	2351/22994	0.00220657	1.27663	0.421455	0.00070035	278
NAC028	96	96/1447	1142/22994	0.00222889	1.39268	0.423488	0.000704897	279
AGL1	184	184/1447	2396/22994	0.00226304	1.27341	0.427715	0.000713143	280
MYB65	123	123/1447	1526/22994	0.00257225	1.33382	0.483583	0.000805604	281
MYB59	62	62/1447	685/22994	0.00257471	1.50344	0.483583	0.000805604	282
NAC025	42	42/1447	426/22994	0.00270104	1.64742	0.502394	0.000842146	283
ERF035	175	175/1447	2276/22994	0.00275693	1.27336	0.510031	0.000856543	284
SPL9	120	120/1447	1487/22994	0.00277731	1.33492	0.511024	0.000859847	285
AT5G47660	189	189/1447	2481/22994	0.0028075	1.26213	0.513772	0.000866156	286
PLT3	125	125/1447	1561/22994	0.00297644	1.32419	0.541713	0.000915078	287
LHY1	185	185/1447	2430/22994	0.00319607	1.26036	0.578488	0.000979063	288
ATHB-9	105	105/1447	1282/22994	0.00320676	1.35408	0.578488	0.000979063	289
F3A4.140	94	94/1447	1129/22994	0.00325205	1.37686	0.582117	0.000987031	290
ARF1	159	159/1447	2053/22994	0.00325523	1.28093	0.582117	0.000987031	291
ANAC13	232	232/1447	3125/22994	0.00336402	1.23121	0.595432	0.00101653	292
ERF037	177	177/1447	2320/22994	0.00359817	1.26192	0.633279	0.00108357	293
DOF2.5	178	178/1447	2336/22994	0.00368811	1.26025	0.645419	0.00110688	294
GT-2	222	222/1447	2984/22994	0.00375638	1.23254	0.653611	0.00112227	295
AT4G32800	181	181/1447	2381/22994	0.00376483	1.25728	0.653611	0.00112227	296
AGL16	245	245/1447	3326/22994	0.00379055	1.22163	0.653611	0.00112561	297
TGA3	123	123/1447	1544/22994	0.00380367	1.31575	0.653611	0.00112561	298
RAX3	183	183/1447	2411/22994	0.00381433	1.25536	0.653611	0.00112561	299
AGL6	322	322/1447	4485/22994	0.00396143	1.19522	0.669482	0.00116513	300
MYB98	116	116/1447	1448/22994	0.00409872	1.32264	0.688585	0.0012015	301
NAC92	208	208/1447	2787/22994	0.00439099	1.23469	0.733295	0.00128291	302
BZIP60	95	95/1447	1158/22994	0.00470655	1.354	0.781287	0.00137057	303
MYB73	120	120/1447	1521/22994	0.00574381	1.30033	0.947728	0.00166713	304
HHO6	157	157/1447	2056/22994	0.00583258	1.25921	0.956543	0.00168734	305
RAP2-10	170	170/1447	2247/22994	0.00595563	1.2479	0.970767	0.00171731	306
WRKY46	264	264/1447	3649/22994	0.00655856	1.19731	1	0.00188501	307
HAT22	139	139/1447	1802/22994	0.00665624	1.27061	1	0.00190687	308
MYB118	126	126/1447	1617/22994	0.0069959	1.28301	1	0.00199769	309
CMTA2	117	117/1447	1491/22994	0.00745969	1.29155	1	0.00212325	310
HHO2	151	151/1447	1986/22994	0.00790517	1.25159	1	0.00224281	311
TRP1	294	294/1447	4116/22994	0.00793488	1.18254	1	0.00224403	312
TCP2	120	120/1447	1545/22994	0.00922632	1.27691	1	0.00260092	313
DYT1	182	182/1447	2456/22994	0.0100031	1.21936	1	0.00280802	314
SPL1	61	61/1447	716/22994	0.0100246	1.40377	1	0.00280802	315
MYB24	105	105/1447	1339/22994	0.0111156	1.28792	1	0.00310375	316
HAT1	106	106/1447	1355/22994	0.011489	1.28458	1	0.00319791	317
DREB1B	141	141/1447	1866/22994	0.0123078	1.24059	1	0.00341504	318
SPL5	101	101/1447	1287/22994	0.0123593	1.2882	1	0.00341859	319
ERF043	145	145/1447	1925/22994	0.012405	1.23673	1	0.00342049	320
MYB1	120	120/1447	1562/22994	0.012667	1.26079	1	0.00348187	321
MYB33	109	109/1447	1404/22994	0.0128798	1.27398	1	0.00352936	322
DEAR3	207	207/1447	2848/22994	0.0133948	1.195	1	0.00365911	323
ERF027	152	152/1447	2036/22994	0.0141709	1.22501	1	0.00385918	324
AT1G01250	200	200/1447	2749/22994	0.014448	1.19534	1	0.00392254	325
PLT1	136	136/1447	1810/22994	0.016357	1.23151	1	0.00442719	326
DOF5.7	257	257/1447	3617/22994	0.0166282	1.16894	1	0.00448682	327
RAV1	197	197/1447	2715/22994	0.0167337	1.19098	1	0.00450154	328
NAC058	107	107/1447	1392/22994	0.0176658	1.25908	1	0.00473785	329
HAT2	142	142/1447	1907/22994	0.0188436	1.21955	1	0.00503839	330
TINY	177	177/1447	2429/22994	0.0198277	1.19409	1	0.00527469	331
MYB105	102	102/1447	1326/22994	0.0198469	1.25915	1	0.00527469	332
DREB1C	136	136/1447	1824/22994	0.0204712	1.22044	1	0.00542427	333
AT3G16280	154	154/1447	2091/22994	0.0208886	1.20577	1	0.00551829	334
AT2G44940	172	172/1447	2359/22994	0.0210951	1.19417	1	0.00555622	335
MYB3	89	89/1447	1142/22994	0.0211581	1.27551	1	0.00555624	336
LEC1	1186	1186/1447	18369/22994	0.0216582	1.15406	1	0.00567068	337
NTL8	150	150/1447	2041/22994	0.0239139	1.20212	1	0.00624274	338
DRE1C	84	84/1447	1078/22994	0.0246646	1.27429	1	0.00641973	339
At1g74840	154	154/1447	2105/22994	0.025565	1.19626	1	0.0066345	340
FAR1	156	156/1447	2135/22994	0.0256667	1.19479	1	0.00664138	341
SPL3	92	92/1447	1196/22994	0.0259909	1.25724	1	0.0067056	342
ERF039	164	164/1447	2256/22994	0.026358	1.18872	1	0.00678048	343
RAP210	149	149/1447	2035/22994	0.0271556	1.19666	1	0.00696535	344
FHY3	147	147/1447	2009/22994	0.0286205	1.19543	1	0.00731982	345
NAC062	141	141/1447	1923/22994	0.0298885	1.19746	1	0.00762203	346
AGL63	239	239/1447	3396/22994	0.0301659	1.15245	1	0.00767059	347
AIL7	131	131/1447	1778/22994	0.0312678	1.20274	1	0.00790521	348.5
ARF3	131	131/1447	1778/22994	0.0312678	1.20274	1	0.00790521	348.5
HSFB2B	146	146/1447	2001/22994	0.0315257	1.19129	1	0.00794767	350
RAP2-1	178	178/1447	2480/22994	0.0319385	1.17263	1	0.00802878	351
UIF1	143	143/1447	1959/22994	0.0326927	1.19148	1	0.00819502	352
MYB62	130	130/1447	1773/22994	0.0360919	1.19579	1	0.00902148	353
SPL4	68	68/1447	868/22994	0.0363729	1.27881	1	0.00906604	354
ARF5	140	140/1447	1923/22994	0.0368634	1.18733	1	0.00914503	355
MYB15	118	118/1447	1597/22994	0.0368972	1.20473	1	0.00914503	356
AT1G77640	252	252/1447	3613/22994	0.0371084	1.14107	1	0.00917162	357
DEAR5	189	189/1447	2658/22994	0.0372615	1.16086	1	0.00918375	358
MYB3R1	121	121/1447	1644/22994	0.0384058	1.19974	1	0.00943941	359
MYB111	53	53/1447	658/22994	0.0390026	1.31604	1	0.00955947	360
MYB70	92	92/1447	1219/22994	0.0391384	1.2302	1	0.00956618	361
NAC017	146	146/1447	2021/22994	0.0413893	1.17738	1	0.0100884	362
CBF1	150	150/1447	2083/22994	0.042602	1.17349	1	0.0103554	363
CMTA3	82	82/1447	1080/22994	0.0439491	1.23691	1	0.0106535	364
NTL9	39	39/1447	468/22994	0.0451738	1.36348	1	0.0109203	365
ERF38	182	182/1447	2580/22994	0.0513988	1.14885	1	0.0123912	366
MYB119	86	86/1447	1149/22994	0.0526968	1.21764	1	0.0126695	367
MYB4	88	88/1447	1179/22994	0.0532905	1.2141	1	0.0127774	368
CBF4	146	146/1447	2041/22994	0.0535329	1.16376	1	0.0128008	369
AT4G28140	266	266/1447	3866/22994	0.0545281	1.12287	1	0.0130035	370
KUA1	133	133/1447	1851/22994	0.0569111	1.16823	1	0.0135204	371
CBF2	140	140/1447	1956/22994	0.057002	1.1638	1	0.0135204	372
AT5G18450	324	324/1447	4765/22994	0.0575417	1.11132	1	0.0136118	373
T11I18.17	57	57/1447	737/22994	0.062546	1.25836	1	0.0147167	374.5
NAC080	57	57/1447	737/22994	0.062546	1.25836	1	0.0147167	374.5
E2FA	81	81/1447	1095/22994	0.0721153	1.20073	1	0.0169232	376
MYB3R5	127	127/1447	1782/22994	0.0741688	1.15639	1	0.0173589	377
ARF8	147	147/1447	2090/22994	0.0800907	1.14087	1	0.0186953	378
DREB1A	128	128/1447	1804/22994	0.0807438	1.15054	1	0.018798	379
ERF015	199	199/1447	2889/22994	0.0868006	1.11782	1	0.0201549	380
AT3G10030	102	102/1447	1420/22994	0.0872117	1.16395	1	0.0201972	381
SMZ	108	108/1447	1513/22994	0.0908347	1.15628	1	0.0209812	382
MYB52	87	87/1447	1207/22994	0.101207	1.16671	1	0.0232603	383
CEJ1	289	289/1447	4293/22994	0.101229	1.09346	1	0.0232603	384
At5g08520	140	140/1447	2010/22994	0.106551	1.12709	1	0.0244197	385
MYB124	96	96/1447	1346/22994	0.107211	1.15381	1	0.0245071	386
HSFA6B	140	140/1447	2016/22994	0.113491	1.12314	1	0.0258757	387
DREB1E	116	116/1447	1655/22994	0.117453	1.13301	1	0.0267101	388
AT1G76870	275	275/1447	4098/22994	0.11968	1.08785	1	0.0271464	389
ERF019	208	208/1447	3069/22994	0.126111	1.09648	1	0.0285318	390
ZAP1	137	137/1447	1981/22994	0.126655	1.1174	1	0.0285817	391
DREB26	268	268/1447	4002/22994	0.131405	1.0844	1	0.029578	392
GATA15	117	117/1447	1691/22994	0.147231	1.11625	1	0.0330558	393
ERF017	205	205/1447	3045/22994	0.151153	1.08724	1	0.0338076	394
AT1G36060	226	226/1447	3370/22994	0.151345	1.08344	1	0.0338076	395
At1g19000	142	142/1447	2078/22994	0.15472	1.10219	1	0.0344742	396
DREB2C	155	155/1447	2286/22994	0.166818	1.09309	1	0.0370762	397
KAN4	44	44/1447	606/22994	0.180343	1.17102	1	0.0399814	398
TRP2	305	305/1447	4625/22994	0.1808	1.06503	1	0.0399823	399
ERF018	158	158/1447	2346/22994	0.187366	1.08455	1	0.0413306	400
GATA12	28	28/1447	373/22994	0.191046	1.21263	1	0.0420375	401
MYB3R4	117	117/1447	1721/22994	0.197712	1.09371	1	0.0433959	402
AT1G44830	326	326/1447	4991/22994	0.225246	1.05241	1	0.0493168	403
DREB19	150	150/1447	2247/22994	0.228007	1.0727	1	0.0497978	404
LFY	61	61/1447	883/22994	0.239786	1.10963	1	0.0522409	405
ERF096	199	199/1447	3036/22994	0.273307	1.05161	1	0.0593974	406
REF6	271	271/1447	4192/22994	0.31694	1.0359	1	0.0687108	407
GT-1	46	46/1447	679/22994	0.322022	1.08477	1	0.0696414	408
AT1G75490	311	311/1447	4828/22994	0.326474	1.03216	1	0.0704315	409
AT5G67000	164	164/1447	2529/22994	0.349706	1.03677	1	0.0752595	410
ERF1B	200	200/1447	3099/22994	0.358018	1.03169	1	0.0768609	411
GATA9	71	71/1447	1085/22994	0.382091	1.04486	1	0.08183	412
ERF094	205	205/1447	3192/22994	0.384909	1.02559	1	0.0821494	413
ANAC050	111	111/1447	1713/22994	0.385445	1.0344	1	0.0821494	414
RAP2-3	178	178/1447	2774/22994	0.400041	1.02397	1	0.0850547	415
ERF008	239	239/1447	3749/22994	0.422139	1.01669	1	0.0895373	416
ERF021	181	181/1447	2841/22994	0.440151	1.01514	1	0.0931339	417
AT4G16750	209	209/1447	3309/22994	0.488576	1.00459	1	0.103133	418
RAV1_var.2	85	85/1447	1345/22994	0.50052	1.00482	1	0.105402	419
ERF098	173	173/1447	2756/22994	0.52744	0.99697	1	0.110807	420
HSFC1	104	104/1447	1675/22994	0.574054	0.984668	1	0.120313	421
AT4G18450	311	311/1447	4988/22994	0.586412	0.987482	1	0.122612	422
ERF13	196	196/1447	3157/22994	0.595668	0.983436	1	0.124253	423
ERF15	284	284/1447	4566/22994	0.600844	0.984595	1	0.125037	424
ERF3	285	285/1447	4594/22994	0.620539	0.981177	1	0.128832	425
ERF7	113	113/1447	1850/22994	0.648367	0.966066	1	0.134156	426
ARR14	74	74/1447	1220/22994	0.649228	0.959463	1	0.134156	427
ERF069	142	142/1447	2319/22994	0.65208	0.968163	1	0.134431	428
RAP21	222	222/1447	3606/22994	0.654966	0.972685	1	0.134535	429
AT2G33710	286	286/1447	4632/22994	0.655634	0.974978	1	0.134535	430
ERF109	180	180/1447	2934/22994	0.659327	0.969453	1	0.134979	431
ERF104	314	314/1447	5093/22994	0.674923	0.972387	1	0.137852	432
AT3G57600	305	305/1447	4967/22994	0.701475	0.967289	1	0.142944	433
ESE3	326	326/1447	5307/22994	0.706133	0.967176	1	0.143562	434
AT1G22810	319	319/1447	5197/22994	0.709242	0.966366	1	0.143789	435
GATA8	61	61/1447	1030/22994	0.710508	0.934643	1	0.143789	436
GATA19	125	125/1447	2086/22994	0.736802	0.944375	1	0.148769	437
ERF2	299	299/1447	4900/22994	0.742256	0.959256	1	0.149528	438
GATA6	76	76/1447	1294/22994	0.755237	0.925217	1	0.151796	439
CRF4	274	274/1447	4515/22994	0.765343	0.95317	1	0.153478	440
CRF2	209	209/1447	3487/22994	0.795463	0.940855	1	0.158972	441
CDC5	47	47/1447	830/22994	0.796344	0.890262	1	0.158972	442
GATA20	96	96/1447	1655/22994	0.817689	0.911036	1	0.162865	443
RAP2-6	195	195/1447	3278/22994	0.819632	0.932766	1	0.162884	444
ERF8	122	122/1447	2090/22994	0.827883	0.916018	1	0.164154	445
RAP212	215	215/1447	3613/22994	0.831331	0.932061	1	0.164468	446
ERF10	301	301/1447	5019/22994	0.843473	0.936883	1	0.166497	447
ERF9	311	311/1447	5189/22994	0.851434	0.935516	1	0.167693	448
ERF5	333	333/1447	5578/22994	0.880052	0.929086	1	0.172944	449
ESE1	300	300/1447	5061/22994	0.893901	0.922165	1	0.175275	450
ERF6	126	126/1447	2217/22994	0.902715	0.887474	1	0.176397	451
ERF112	168	168/1447	2914/22994	0.903625	0.899355	1	0.176397	452
GATA14	73	73/1447	1364/22994	0.940034	0.833592	1	0.1831	453
ERF11	190	190/1447	3352/22994	0.951988	0.878866	1	0.18502	454
TBP3	187	187/1447	3327/22994	0.962722	0.870016	1	0.185994	455
RAP26	265	265/1447	4627/22994	0.965692	0.883273	1	0.185994	456
ERF105	286	286/1447	4974/22994	0.966204	0.885892	1	0.185994	457
ERF4	195	195/1447	3471/22994	0.966668	0.868663	1	0.185994	458
ERF087	267	267/1447	4671/22994	0.969074	0.880788	1	0.185994	459
RAP211	243	243/1447	4281/22994	0.970876	0.87514	1	0.185994	460
ERF118	206	206/1447	3670/22994	0.971755	0.866545	1	0.185994	461
LEP	300	300/1447	5262/22994	0.980407	0.874219	1	0.187244	462
LBD18	137	137/1447	2560/22994	0.984654	0.825426	1	0.18736	463
AT1G72740	245	245/1447	4380/22994	0.985262	0.858298	1	0.18736	464
ABR1	201	201/1447	3683/22994	0.990604	0.836933	1	0.18797	465
PUCHI	253	253/1447	4635/22994	0.99643	0.830027	1	0.188478	466
GATA10	17	17/1447	539/22994	0.999685	0.478863	1	0.188478	467.5
GATA11	17	17/1447	539/22994	0.999685	0.478863	1	0.188478	467.5

## Sheet: enrichFisher_public
TF_id	num_TFHit_inputFeature	inputRatio	bgRatio	pvalue	odds_ratio	padj	qvalue	rank
LEC2	803	803/1447	2216/22994	0	17.7609	0	0	1
GSE94307.HEC1.Col-0_seedling_12d	752	752/1447	6425/22994	1.4838e-88	3.02746	7.44867e-86	1.85969e-86	2
GSE26722.REV.Col-0_seedling_10d-DEX-90min	676	676/1447	5754/22994	1.8117e-76	2.84339	9.07662e-74	1.51378e-74	3
GSE60141.FUS3.Col-0_leaves_tnt_col	138	138/1447	352/22994	1.08226e-73	10.5069	5.41131e-71	6.78217e-72	4
GSE48081.KAN1.Col-0_seedling_10d-rep1	897	897/1447	9101/22994	1.07867e-70	2.6524	5.38255e-68	5.40772e-69	5
GSE84483.FIE.Col_whole-plant_30h	521	521/1447	3993/22994	1.4073e-69	2.92886	7.00837e-67	5.8794e-68	6
GSE20176.AP1.Col_apical-meristem_DEX	636	636/1447	5515/22994	8.03437e-67	2.67884	3.99308e-64	2.87707e-65	7
GSE94486.ARR10.Col-0_seedling_3d-6BA-4h	724	724/1447	6869/22994	4.98499e-62	2.50979	2.47255e-59	1.56196e-60	8
GSE85922.WRKY18.Col-0_seedling_12d	966	966/1447	10698/22994	8.67949e-58	2.43809	4.29635e-55	2.4174e-56	9
GSE85922.WRKY18.Col-0_seedling_12d-flg22	882	882/1447	9569/22994	7.28657e-53	2.31089	3.59957e-50	1.8265e-51	10
GSE76571.TFL2.Col-0_seedling_14	592	592/1447	5470/22994	1.68832e-50	2.36595	8.32339e-48	3.84731e-49	11
GSE80566.AT5G50360.Col-0_seedling_4d-DEX-6h	1056	1056/1447	12613/22994	1.14338e-48	2.33436	5.62541e-46	2.38838e-47	12
GSE85922.WRKY40.Col-0_seedling_12d-flg22	872	872/1447	9632/22994	7.09917e-48	2.21361	3.48569e-45	1.36887e-46	13
GSE46986.SEP3.Ler_inflorescence_4w-8d	685	685/1447	6854/22994	9.14503e-48	2.24083	4.48107e-45	1.6374e-46	14
GSE52400.BBM.Col-0_somatic-embryo	973	973/1447	11264/22994	1.36811e-47	2.24517	6.69003e-45	2.28626e-46	15
GSE94486.ARR10.Col-0_seedling_3d-mock-4h	772	772/1447	8130/22994	1.98838e-47	2.20544	9.70328e-45	3.11512e-46	16
GSE80564.HAT22.Col-0_seedling_3d-EtOH	927	927/1447	10527/22994	2.38624e-47	2.21846	1.1621e-44	3.51854e-46	17
GSE94486.ARR1.Col-0_seedling_3d-6BA-4h	419	419/1447	3389/22994	5.08422e-47	2.5492	2.47093e-44	7.08025e-46	18
GSE94486.ARR1.Col-0_seedling_3d-mock-4h-LD	583	583/1447	5545/22994	3.5384e-45	2.25527	1.71612e-42	4.66821e-44	19
GSE80564.ABF4.Col-0_seedling_3d-ABA	1022	1022/1447	12230/22994	1.64145e-44	2.2182	7.94464e-42	2.05729e-43	20
GSE78727.RPL.Ler-0_inflorescence-apices	666	666/1447	6720/22994	1.80852e-44	2.18226	8.73516e-42	2.15874e-43	21
GSE80564.MYB44.Col-0_seedling_3d-EtOH	1013	1013/1447	12206/22994	6.32745e-42	2.15906	3.04983e-39	7.20946e-41	22
GSE80566.RBOHJ.Col-0_seedling_4d-DEX-6h	1012	1012/1447	12343/22994	6.31157e-39	2.09744	3.03586e-36	6.87869e-38	23
GSE80564.ATHB-6.Col-0_seedling_3d-EtOH	811	811/1447	9118/22994	8.74656e-39	2.03236	4.19835e-36	9.1353e-38	24
GSE80564.ABF4.Col-0_seedling_3d-EtOH	847	847/1447	9683/22994	1.27788e-38	2.03071	6.12107e-36	1.28129e-37	25
GSE80564.GBF2.Col-0_seedling_3d-EtOH	1085	1085/1447	13663/22994	9.64426e-38	2.13715	4.60996e-35	9.29806e-37	26
GSE80564.MYB3.Col-0_seedling_3d-EtOH	805	805/1447	9096/22994	2.18645e-37	2.00475	1.04294e-34	2.02989e-36	27
GSE85922.WRKY33.Col-0_seedling_12d-flg22	931	931/1447	11089/22994	2.7981e-37	2.02287	1.3319e-34	2.50497e-36	28
GSE80564.GBF3.Col-0_seedling_3d-ABA	1021	1021/1447	12634/22994	2.52764e-36	2.05013	1.20063e-33	2.18481e-35	29
GSE46986.SEP3.Ler_inflorescence_4w-4d	621	621/1447	6453/22994	5.20194e-36	2.02584	2.46572e-33	4.34651e-35	30
GSE94486.ARR12.Col-0_seedling_3d-mock-4h	944	944/1447	11402/22994	2.14505e-35	1.9899	1.01461e-32	1.73449e-34	31
GSE80564.GBF3.Col-0_seedling_3d-EtOH	1120	1120/1447	14425/22994	3.88407e-35	2.12165	1.83328e-32	3.04252e-34	32
GSE14600.SEP3.Col-0_inflorescence_5-7w	455	455/1447	4243/22994	4.87315e-35	2.15027	2.29525e-32	3.70162e-34	33
GSE43283.PIF1.Col-0_seedling_3d	348	348/1447	2909/22994	6.08399e-35	2.34738	2.85948e-32	4.48545e-34	34
GSE68193.PIF4.Col-0_seedling_5d	861	861/1447	10095/22994	6.33603e-35	1.95917	2.9716e-32	4.5378e-34	35
GSE94486.ARR1.Col-0_seedling_3d-mock-4h-etiolated	310	310/1447	2467/22994	9.90917e-35	2.4509	4.63749e-32	6.89972e-34	36
GSE108455.AGL8.Ler_gynoecium_6w	768	768/1447	8671/22994	1.11917e-34	1.95271	5.22652e-32	7.58212e-34	37
GSE80564.HAT22.Col-0_seedling_3d-ABA	1004	1004/1447	12447/22994	1.69593e-34	2.0011	7.90302e-32	1.11872e-33	38
GSE35059.PIF5.Col-0_seedling_14d	264	264/1447	1960/22994	3.32758e-34	2.61187	1.54733e-31	2.13875e-33	39
GSE95562.FIE.Ws_whole-plant_30h-wt	200	200/1447	1283/22994	3.59453e-34	3.03035	1.66786e-31	2.25257e-33	40
GSE66289.WRKY33.Col-0_leaves_4w-Bc	846	846/1447	9909/22994	5.29734e-34	1.93897	2.45267e-31	3.2387e-33	41
GSE52400.BBM.Col-0_whole-embryogenic-seedling	1140	1140/1447	14889/22994	2.86976e-33	2.10603	1.32583e-30	1.71274e-32	42
GSE80564.GBF2.Col-0_seedling_3d-ABA	1091	1091/1447	14070/22994	2.82627e-32	2.02301	1.30291e-29	1.64756e-31	43
GSE80564.ABF1.Col-0_seedling_3d-ABA	1044	1044/1447	13288/22994	1.14055e-31	1.96823	5.24654e-29	6.49769e-31	44
GSE80564.ANAC102.Col-0_seedling_3d-EtOH	758	758/1447	8731/22994	9.94059e-31	1.87299	4.56273e-28	5.53728e-30	45
GSE35315.PIF4.Col-0_seedling-etiolated	222	222/1447	1616/22994	9.5533e-30	2.61978	4.37541e-27	5.20585e-29	46
GSE43284.PIF4.Col-0_seedling_3d	184	184/1447	1224/22994	2.32699e-29	2.87245	1.06344e-26	1.24106e-28	47
GSE80564.ATHB-5.Col-0_seedling_3d-EtOH	1076	1076/1447	13988/22994	3.36873e-29	1.93951	1.53614e-26	1.75922e-28	48
GSE80564.ABF1.Col-0_seedling_3d-EtOH	657	657/1447	7334/22994	9.64013e-29	1.85214	4.38626e-26	4.93155e-28	49
GSE94486.ARR12.Col-0_seedling_3d-6BA-4h	550	550/1447	5848/22994	7.81283e-28	1.88059	3.54703e-25	3.91683e-27	50
GSE36361.APRR5.Col-0_whole-plant_18d	549	549/1447	5878/22994	5.63758e-27	1.86042	2.55383e-24	2.77089e-26	51
GSE39215.PIF3.Col-0_seedling_2d	193	193/1447	1379/22994	8.6468e-27	2.64204	3.90836e-24	4.1682e-26	52
GSE59187.RGA.Ler_seedling_11d	335	335/1447	3059/22994	3.35977e-26	2.08164	1.51526e-23	1.58902e-25	53
GSE80564.MYB3.Col-0_seedling_3d-ABA	980	980/1447	12551/22994	5.10009e-26	1.80918	2.29504e-23	2.36745e-25	54
GSE80564.NAC032.Col-0_seedling_3d-EtOH	254	254/1447	2086/22994	5.72849e-26	2.29107	2.57209e-23	2.6108e-25	55
GSE51770.ARF.Col-0_seedling-etiolated_5d	256	256/1447	2116/22994	9.16832e-26	2.27495	4.10741e-23	4.10391e-25	56
GSE80564.ATHB-5.Col-0_seedling_3d-ABA	1054	1054/1447	13840/22994	1.8173e-25	1.83761	8.12335e-23	7.99189e-25	57
GSE94486.ARR1.Col-0_seedling_3d-6BA-72h	1162	1162/1447	15753/22994	2.03657e-25	1.94368	9.08309e-23	8.80171e-25	58
GSE60142.ABI5.Col-0_seedling_36h-ypet	608	608/1447	6814/22994	2.94992e-25	1.79122	1.31272e-22	1.2533e-24	59
GSE108960.EZA1.Col-0_seedling_10d	156	156/1447	1031/22994	3.41902e-25	2.85458	1.51805e-22	1.42839e-24	60
GSE64245.LFY.Col-0_seedling_15d-LFY	590	590/1447	6601/22994	1.99157e-24	1.77923	8.82264e-22	8.18393e-24	61
GSE80564.ABF3.Col-0_seedling_3d-EtOH	1069	1069/1447	14186/22994	3.8652e-24	1.81747	1.70842e-21	1.5627e-23	62
GSE80564.ATHB-7.Col-0_seedling_3d-EtOH	871	871/1447	10904/22994	5.38381e-24	1.7353	2.37426e-21	2.14213e-23	63
GSE54881.SVP.Col-0_seedling_2w-FLC	451	451/1447	4690/22994	1.05913e-23	1.84871	4.66017e-21	4.14825e-23	64
GSE24568.LFY.Col-0_seedling_15d	400	400/1447	4038/22994	5.26112e-23	1.88076	2.30963e-20	2.0289e-22	65
GSE80564.ANAC102.Col-0_seedling_3d-ABA	826	826/1447	10303/22994	2.64787e-22	1.69397	1.15977e-19	1.00566e-21	66
GSE80564.ABF3.Col-0_seedling_3d-ABA	1154	1154/1447	15829/22994	5.12208e-22	1.8443	2.23835e-19	1.91632e-21	67
GSE80564.ZAT6.Col-0_seedling_3d-EtOH	1064	1064/1447	14245/22994	5.35802e-22	1.7632	2.3361e-19	1.97511e-21	68
GSE21301.AP2.Col-0_inflorescence	185	185/1447	1422/22994	5.87401e-22	2.40674	2.55519e-19	2.13394e-21	69
GSE108455.AGL8.Col-0_Inflorescence-meristem_6w	904	904/1447	11602/22994	1.43713e-21	1.68827	6.23715e-19	5.1463e-21	70
GSE94486.ARR14.Col-0_seedling_3d-6BA-72h	1111	1111/1447	15128/22994	4.45444e-21	1.77625	1.92877e-18	1.57265e-20	71
GSE80564.MYB44.Col-0_seedling_3d-ABA	1130	1130/1447	15519/22994	2.71536e-20	1.77325	1.17303e-17	9.45347e-20	72
GSE99587.NFYB9.Ws-0_seeds-bent-cotyledon-stage	1036	1036/1447	13897/22994	3.7742e-20	1.70236	1.62668e-17	1.29598e-19	73
GSE94926.RGA.Ler_inflorescence-apices	600	600/1447	7030/22994	8.37205e-20	1.66537	3.59998e-17	2.83594e-19	74
GSE79554.AGL8.Col-0xLer_gynoecium-silique-fruit_stage12-16	227	227/1447	1994/22994	2.19623e-19	2.08275	9.42185e-17	7.3403e-19	75
GSE85922.WRKY33.Col-0_seedling_12d	393	393/1447	4158/22994	7.93655e-19	1.76098	3.39684e-16	2.61767e-18	76
GSE80564.NAC032.Col-0_seedling_3d-ABA	948	948/1447	12531/22994	1.0143e-18	1.63422	4.33104e-16	3.30195e-18	77
GSE68193.PIF5.Col-0_seedling_5d	487	487/1447	5519/22994	6.52953e-18	1.66489	2.78158e-15	2.09838e-17	78
GSE80564.BHLH122.Col-0_seedling_3d-EtOH	799	799/1447	10205/22994	8.65303e-18	1.59149	3.67754e-15	2.7456e-17	79
GSE80564.HSFA6A.Col-0_seedling_3d-ABA	490	490/1447	5573/22994	9.82527e-18	1.6584	4.16592e-15	3.07859e-17	80
GSE70533.CCA1.Ws-2_seedling_14d-LD	368	368/1447	3900/22994	2.30583e-17	1.73951	9.75367e-15	7.13574e-17	81
GSE46986.SEP3.Ler_inflorescence_4w-2d	289	289/1447	2863/22994	3.41843e-17	1.83943	1.44258e-14	1.04498e-16	82
GSE80564.AT5G04760.Col-0_seedling_3d-EtOH	1093	1093/1447	15126/22994	7.34896e-17	1.65321	3.09391e-14	2.21944e-16	83
GSE80564.DREB2A.Col-0_seedling_3d-ABA	915	915/1447	12153/22994	1.17291e-16	1.57771	4.92624e-14	3.50012e-16	84
GSE80564.BHLH122.Col-0_seedling_3d-ABA	497	497/1447	5772/22994	3.06018e-16	1.61377	1.28222e-13	9.02453e-16	85
GSE80564.RD26.Col-0_seedling_3d-EtOH	1046	1046/1447	14373/22994	3.50111e-16	1.60886	1.46346e-13	1.02048e-15	86
GSE14600.SEP3.Ler_inflorescence_5-7w	394	394/1447	4356/22994	1.1643e-15	1.66067	4.85514e-13	3.35461e-15	87
GSE52175.LHY.Ws_seedling_2w-wt	330	330/1447	3493/22994	1.73416e-15	1.71707	7.21412e-13	4.88859e-15	88
GSE80564.ZAT6.Col-0_seedling_3d-ABA	1109	1109/1447	15514/22994	1.73571e-15	1.62672	7.21412e-13	4.88859e-15	89
GSE49282.APRR7.Col-2_seedling_2w	309	309/1447	3225/22994	2.93697e-15	1.73481	1.21591e-12	8.18001e-15	90
GSE84483.BPC1.Col_whole-plant_30h	130	130/1447	1010/22994	3.16822e-15	2.31809	1.30848e-12	8.72712e-15	91
GSE108960.CLF.Col-0_seedling_10d	96	96/1447	667/22994	2.0038e-14	2.61017	8.25565e-12	5.45962e-14	92
GSE85922.WRKY40.Col-0_seedling_12d	247	247/1447	2470/22994	3.66098e-14	1.78917	1.50466e-11	9.8676e-14	93
GSE80564.ATHB-6.Col-0_seedling_3d-ABA	1051	1051/1447	14643/22994	5.40514e-14	1.5533	2.21611e-11	1.44137e-13	94
GSE60142.ABI5.Col-0_seedling_36h-wt	276	276/1447	2956/22994	2.89629e-12	1.65924	1.18458e-09	7.64215e-12	95
GSE109149.WRKY18-33-40.Col-0_seedling_12d-wt-flg22-2h	794	794/1447	10611/22994	4.00146e-12	1.45283	1.6326e-09	1.04483e-11	96
GSE67903.CCA1.Col-0_seedling_14d	355	355/1447	4123/22994	4.64083e-11	1.53388	1.88882e-08	1.19928e-10	97
GSE60141.BHLH122.Col-0_leaves_tnt_col	49	49/1447	280/22994	6.48022e-11	3.23403	2.63097e-08	1.65752e-10	98
GSE60141.BIM2.Col-0_leaves_tnt_col	260	260/1447	2825/22994	6.72696e-11	1.62093	2.72442e-08	1.70326e-10	99
GSE80564.AT5G04760.Col-0_seedling_3d-ABA	1143	1143/1447	16522/22994	9.12264e-11	1.50793	3.68555e-08	2.28674e-10	100
GSE95301.AGO1.Col-0_seedling_10d-wt	995	995/1447	14041/22994	1.9444e-10	1.4344	7.83595e-08	4.82571e-10	101
GSE46986.AP1.Ler_inflorescence_4w-2d	108	108/1447	919/22994	2.12803e-10	2.06219	8.55466e-08	5.22966e-10	102
GSE52175.LHY.Ws_seedling_2w-mutant	923	923/1447	12894/22994	4.51594e-10	1.40902	1.81089e-07	1.09902e-09	103
GSE48082.MAF1.Col-0_seedling_10d-genomicFLM	305	305/1447	3532/22994	1.33919e-09	1.51618	5.35675e-07	3.22779e-09	104
GSE80564.NFYC2.Col-0_seedling_3d-EtOH	865	865/1447	12020/22994	1.82751e-09	1.38457	7.29176e-07	4.36281e-09	105
GSE64245.LFY-TERE.Col-0_seedling_15d-LFY-TERE	271	271/1447	3072/22994	1.89712e-09	1.54222	7.55053e-07	4.48627e-09	106
GSE60141.ZHD6.Col-0_leaves_tnt_colamp	364	364/1447	4411/22994	4.68244e-09	1.45335	1.85893e-06	1.09695e-08	107
GSE68193.CRY2.Col-0_seedling_5d	202	202/1447	2174/22994	6.56062e-09	1.61051	2.598e-06	1.52271e-08	108
GSE80564.ATHB-7.Col-0_seedling_3d-ABA	1139	1139/1447	16678/22994	1.49375e-08	1.42983	5.9003e-06	3.43516e-08	109
GSE70533.CCA1.Ws-2_seedling_14d-LL	192	192/1447	2070/22994	1.89047e-08	1.60226	7.44846e-06	4.30798e-08	110
GSE60141.HDG1.Col-0_leaves_tnt_col	47	47/1447	311/22994	2.1179e-08	2.70612	8.32333e-06	4.78276e-08	111
GSE84483.AZF1.Col_whole-plant_30h	105	105/1447	971/22994	3.4396e-08	1.86849	1.34832e-05	7.69816e-08	112
GSE94486.ARR1.Col-0_seedling_3d-Dex-4h	701	701/1447	9568/22994	3.50694e-08	1.34372	1.37121e-05	7.77941e-08	113
GSE45938.AG.Ler-0_inflorescence_4w	198	198/1447	2187/22994	6.86415e-08	1.55876	2.67702e-05	1.50931e-07	114
GSE60141.SPL1.Col-0_leaves_tnt_colamp	153	153/1447	1611/22994	1.49109e-07	1.62909	5.80035e-05	3.25015e-07	115
GSE85651.HSFA1B.Col-0_leaves_5w-mutant-NS	718	718/1447	9953/22994	3.22516e-07	1.31304	0.000125136	6.96931e-07	116
GSE60141.ZHD3.Col-0_leaves_tnt_colamp	260	260/1447	3099/22994	3.87702e-07	1.44336	0.000150041	8.30632e-07	117
GSE60554.MYB3R-3.Col-0_seedling_9d	322	322/1447	3983/22994	4.01943e-07	1.39833	0.00015515	8.53844e-07	118
GSE60141.PC-MYB1.Col-0_leaves_tnt_colamp	206	206/1447	2357/22994	4.90994e-07	1.49678	0.000189033	1.03201e-06	119
GSE80564.NFYC2.Col-0_seedling_3d-ABA	1034	1034/1447	15081/22994	4.94048e-07	1.33673	0.000189714	1.03201e-06	120
GSE109149.WRKY18-33-40.Col-0_seedling_12d-mutant-flg22-2h	711	711/1447	9869/22994	5.10395e-07	1.30683	0.000195481	1.05735e-06	121
GSE80564.RD26.Col-0_seedling_3d-ABA	1070	1070/1447	15719/22994	9.5045e-07	1.33646	0.000363072	1.95284e-06	122
GSE60141.AtbZIP52.Col-0_leaves_tnt_colamp	146	146/1447	1573/22994	1.11019e-06	1.58222	0.000422982	2.2625e-06	123
GSE95301.AGO1.Col-0_seedling_10d-mutant	1021	1021/1447	14938/22994	1.77361e-06	1.31396	0.000673971	3.58536e-06	124
GSE35952.APRR1.C24_seedling_2w	45	45/1447	349/22994	3.90265e-06	2.24269	0.00147911	7.82612e-06	125
GSE54881.SVP.Col-0_seedling_2w-flc-3	115	115/1447	1201/22994	3.94329e-06	1.62659	0.00149057	7.84486e-06	126
GSE60141.BEH2.Col-0_leaves_tnt_col	133	133/1447	1450/22994	6.28963e-06	1.55472	0.00237119	1.24142e-05	127
GSE60141.BZIP68.Col-0_leaves_tnt_col	213	213/1447	2545/22994	6.40607e-06	1.42222	0.00240868	1.25452e-05	128
GSE117797.HY5.Ws_whole-plant_10d-blue-light	793	793/1447	11330/22994	7.77564e-06	1.26695	0.00291586	1.51092e-05	129
GSE80564.DREB2A.Col-0_seedling_3d-EtOH	137	137/1447	1526/22994	1.33958e-05	1.51769	0.00501002	2.58298e-05	130
GSE60141.ZHD14.Col-0_leaves_tnt_col	41	41/1447	325/22994	1.74701e-05	2.18315	0.00651636	3.34289e-05	131
GSE60141.GBF3.Col-0_leaves_tnt_colamp	186	186/1447	2218/22994	2.40069e-05	1.41656	0.00893058	4.55889e-05	132
GSE60141.ATMYB119.Col-0_leaves_tnt_colamp	246	246/1447	3068/22994	2.43379e-05	1.3591	0.00902936	4.58699e-05	133
GSE40329.RPS4.Col-0_leaves_3-5w	119	119/1447	1317/22994	3.82547e-05	1.52203	0.0141543	7.15611e-05	134
GSE60141.BMY2.Col-0_leaves_tnt_col	102	102/1447	1101/22994	5.29997e-05	1.5598	0.0195569	9.84094e-05	135
GSE109149.WRKY18-33-40.Col-0_seedling_12d-wt-flg22-0h	694	694/1447	9896/22994	5.49238e-05	1.23642	0.020212	0.000101232	136
GSE60141.HY5.Col-0_leaves_tnt_colamp	193	193/1447	2352/22994	5.89173e-05	1.38208	0.0216227	0.0001078	137
GSE60141.SPL1.Col-0_leaves_tnt_col	94	94/1447	1002/22994	6.57342e-05	1.57914	0.0240587	0.000119401	138
GSE60141.BZR1.Col-0_leaves_tnt_col	21	21/1447	131/22994	6.8682e-05	2.86972	0.0250689	0.000123858	139
GSE45846.SOC1.Col-0_whole-plant_18d	112	112/1447	1246/22994	8.01223e-05	1.51014	0.0291645	0.000143457	140
GSE60141.ATHB-9.Col-0_leaves_tnt_col	46	46/1447	407/22994	8.84412e-05	1.92688	0.0321041	0.000157229	141
GSE40329.RPS4.Col-0_leaves_3-5w-eds1	129	129/1447	1480/22994	9.17263e-05	1.4631	0.0332049	0.000161921	142
GSE60141.EICBP-B.Col-0_leaves_tnt_col	125	125/1447	1428/22994	9.85187e-05	1.46899	0.0355653	0.000172695	143
GSE38358.PI.Ler_flower_4w-dex	299	299/1447	3916/22994	0.000117205	1.29109	0.0421938	0.000204024	144
GSE109149.WRKY18-33-40.Col-0_seedling_12d-mutant-flg22-0h	709	709/1447	10196/22994	0.00013281	1.22124	0.0476788	0.000229593	145
GSE60141.ANL2.Col-0_leaves_tnt_col	25	25/1447	179/22994	0.000149525	2.44202	0.05353	0.000256719	146
GSE60141.LHY.Col-0_leaves_tnt_col	85	85/1447	912/22994	0.000180838	1.56355	0.0645591	0.000308367	147
GSE60141.TCP22.Col-0_leaves_tnt_col	57	57/1447	563/22994	0.000275006	1.70515	0.097902	0.000465775	148
GSE60141.BEH3.Col-0_leaves_tnt_col	53	53/1447	516/22994	0.000313759	1.73129	0.111384	0.000527844	149
GSE57497.SPCH.Col_seedling_4d	1087	1087/1447	16374/22994	0.000329701	1.23642	0.116714	0.000550967	150
GSE60141.IDD4.Col-0_leaves_tnt_col	55	55/1447	543/22994	0.000345172	1.70501	0.121846	0.000573	151
GSE60141.AT5G47660.Col-0_leaves_tnt_colamp	291	291/1447	3863/22994	0.000371097	1.26674	0.130626	0.000611984	152
GSE60141.WRKY71.Col-0_leaves_tnt_col	113	113/1447	1322/22994	0.000519558	1.42493	0.182365	0.000851215	153
GSE60141.TCP21.Col-0_leaves_tnt_col	65	65/1447	681/22994	0.000540805	1.59809	0.189282	0.000880271	154
GSE60141.TCP20.Col-0_leaves_tnt_col	47	47/1447	454/22994	0.00056262	1.74368	0.196354	0.000909872	155
GSE60141.WRKY70.Col-0_leaves_tnt_col	63	63/1447	657/22994	0.000580344	1.60565	0.20196	0.000932519	156
GSE60141.AT5G58900.Col-0_leaves_tnt_colamp	335	335/1447	4553/22994	0.000649379	1.23766	0.225335	0.0010368	157
GSE60141.TCP15.Col-0_leaves_tnt_colamp	43	43/1447	409/22994	0.000691771	1.77236	0.239353	0.00109749	158
GSE60141.ATHB-15.Col-0_leaves_tnt_col	15	15/1447	94/22994	0.000753203	2.8463	0.259855	0.00118744	159
GSE60141.TGA4.Col-0_leaves_tnt_colamp	179	179/1447	2271/22994	0.000820525	1.3128	0.28226	0.00128549	160
GSE30711.FHY3.No-0_seedling_4d-dark	116	116/1447	1383/22994	0.000876296	1.39496	0.300569	0.00136434	161
GSE60141.TCP24.Col-0_leaves_tnt_col	19	19/1447	136/22994	0.000883427	2.43678	0.302132	0.00136695	162
GSE60141.DREB1C.Col-0_leaves_tnt_colamp	259	259/1447	3443/22994	0.000907579	1.25733	0.309484	0.0013957	163
GSE60141.NAC002.Col-0_leaves_tnt_colamp	162	162/1447	2035/22994	0.000959085	1.32422	0.326089	0.00146592	164
GSE65876.HAT3.Col-0_whole-plant_10d	15	15/1447	97/22994	0.00105121	2.74157	0.356359	0.00159698	165
GSE60141.ATMYB119.Col-0_leaves_tnt_col	80	80/1447	908/22994	0.00144754	1.46436	0.489267	0.00218584	166
GSE60141.AtbZIP3.Col-0_leaves_tnt_col	161	161/1447	2047/22994	0.00165233	1.3051	0.556834	0.00248014	167
GSE60141.AtbZIP48.Col-0_leaves_tnt_colamp	186	186/1447	2411/22994	0.00174831	1.2809	0.587433	0.00260859	168
GSE117797.HY5.Ws_whole-plant_10d-red-light	554	554/1447	7992/22994	0.00207405	1.17677	0.694805	0.0030763	169
GSE60141.BEH4.Col-0_leaves_tnt_col	81	81/1447	937/22994	0.0022883	1.43328	0.764293	0.00337412	170
GSE60141.ZHD1.Col-0_leaves_tnt_col	68	68/1447	767/22994	0.00273181	1.47069	0.909693	0.00400453	171
GSE60141.ERF027.Col-0_leaves_tnt_colamp	208	208/1447	2763/22994	0.00297897	1.24786	0.989017	0.00434144	172
GSE89889.FLC.Col-FRI_aerial-part_2w	63	63/1447	705/22994	0.003204	1.4822	1	0.0046424	173
GSE60141.ERF035.Col-0_leaves_tnt_colamp	167	167/1447	2171/22994	0.00338166	1.27231	1	0.00487167	174
GSE95301.AGO1.Col-0_seedling_10d-wt_MeJAcontrol	489	489/1447	7033/22994	0.00360991	1.17022	1	0.00517077	175
GSE60011.AT1G14580.Col-0_roots	172	172/1447	2257/22994	0.00428218	1.2592	1	0.00609887	176
GSE60141.BHLH28.Col-0_leaves_tnt_col	87	87/1447	1043/22994	0.00432015	1.37781	1	0.00611818	177
GSE97499.GATA21.Col-0_whole-rosette-leaves_3w	267	267/1447	3667/22994	0.00453241	1.20768	1	0.00638272	178
GSE60141.BPE.Col-0_leaves_tnt_col	15	15/1447	113/22994	0.00481783	2.29254	1	0.00674676	179
GSE60141.VRN1.Col-0_leaves_tnt_col	102	102/1447	1259/22994	0.00500705	1.33645	1	0.00697278	180
GSE60141.PC-MYB1.Col-0_leaves_tnt_col	133	133/1447	1707/22994	0.00568181	1.28437	1	0.00786873	181
GSE97499.GATA22.Col-0_whole-rosette-leaves_3w	53	53/1447	590/22994	0.00585626	1.48748	1	0.00806577	182
GSE60141.WRKY24.Col-0_leaves_tnt_col	22	22/1447	197/22994	0.00648285	1.88546	1	0.00887997	183
GSE60141.GBF3.Col-0_leaves_tnt_col	110	110/1447	1387/22994	0.00688285	1.30592	1	0.00937664	184
GSE60141.TGA6.Col-0_leaves_tnt_col	101	101/1447	1261/22994	0.00717297	1.31876	1	0.00971905	185
GSE60141.WRKY15.Col-0_leaves_tnt_col	51	51/1447	574/22994	0.00829815	1.46854	1	0.0111832	186
GSE60141.MYB58.Col-0_leaves_tnt_col	61	61/1447	717/22994	0.0103065	1.40156	1	0.0137574	187
GSE80564.NFYB2.Col-0_seedling_3d-EtOH	1212	1212/1447	18732/22994	0.0103181	1.18544	1	0.0137574	188
GSE48793.ERF115.Ler_cell_suspension_2d	84	84/1447	1038/22994	0.0105409	1.33029	1	0.0139801	189
GSE60141.SPL14.Col-0_leaves_tnt_col	68	68/1447	819/22994	0.0118697	1.36545	1	0.0156597	190
GSE60141.LBD19.Col-0_leaves_tnt_col	55	55/1447	641/22994	0.0122439	1.41328	1	0.0160473	191
GSE60141.AT4G16150.Col-0_leaves_tnt_col	39	39/1447	426/22994	0.0122915	1.51444	1	0.0160473	192
GSE60141.ATHB-23.Col-0_leaves_tnt_col	32	32/1447	337/22994	0.0135185	1.57498	1	0.0175577	193
GSE60141.ZHD5.Col-0_leaves_tnt_col	58	58/1447	686/22994	0.0136412	1.3909	1	0.0176257	194
GSE104368.EBS.Col-0_seedling_10d	84	84/1447	1050/22994	0.0137846	1.313	1	0.0177197	195
GSE60141.WRKY30.Col-0_leaves_tnt_colamp	67	67/1447	812/22994	0.0141184	1.35561	1	0.0180562	196
GSE79354.HSFA1A.Col-0_seedling_12d-15min-17c	72	72/1447	883/22994	0.0144945	1.33883	1	0.0183597	197
GSE60141.RVE5.Col-0_leaves_tnt_col	70	70/1447	855/22994	0.0145022	1.34448	1	0.0183597	198
GSE60141.BZIP28.Col-0_leaves_tnt_col	52	52/1447	607/22994	0.014949	1.40987	1	0.0188303	199
GSE60141.ENY.Col-0_leaves_tnt_col	10	10/1447	73/22994	0.0157367	2.37307	1	0.0197233	200
GSE95301.AGO1.Col-0_seedling_10d-wt_BTHcontrol	925	925/1447	14094/22994	0.0177989	1.12738	1	0.0220988	201
GSE95301.AGO1.Col-0_seedling_10d-wt_Coldcontrol	754	754/1447	11359/22994	0.0178084	1.12259	1	0.0220988	202
GSE60141.TCP3.Col-0_leaves_tnt_col	13	13/1447	108/22994	0.0180951	2.04701	1	0.022344	203
GSE60141.RVE6.Col-0_leaves_tnt_col	61	61/1447	739/22994	0.0183925	1.35466	1	0.0225999	204
GSE60141.AGL15.Col-0_leaves_tnt_col	42	42/1447	479/22994	0.0188964	1.444	1	0.0231059	205
GSE60141.GT-3A.Col-0_leaves_tnt_col	16	16/1447	144/22994	0.019181	1.87101	1	0.02334	206
GSE60141.MYB98.Col-0_leaves_tnt_col	38	38/1447	426/22994	0.0193648	1.4707	1	0.0234498	207
GSE60141.RAP2-10.Col-0_leaves_tnt_col	90	90/1447	1154/22994	0.0201995	1.27676	1	0.0242651	208
GSE60141.DREB1A.Col-0_leaves_tnt_col	108	108/1447	1414/22994	0.0202317	1.25005	1	0.0242651	209
GSE60141.JKD.Col-0_leaves_tnt_col	16	16/1447	145/22994	0.0203453	1.85623	1	0.0242852	210
GSE60141.SPL9.Col-0_leaves_tnt_col	54	54/1447	646/22994	0.0204921	1.37214	1	0.0243445	211
GSE95301.AGO1.Col-0_seedling_10d-wt_Flg22	729	729/1447	10982/22994	0.0210234	1.1184	1	0.0248578	212
GSE60141.MYB56.Col-0_leaves_tnt_col	35	35/1447	390/22994	0.0221907	1.47967	1	0.0261149	213
GSE30711.FHY3.No-0_seedling_4d-far-red	75	75/1447	945/22994	0.0225455	1.29918	1	0.0264085	214
GSE60141.WRKY27.Col-0_leaves_tnt_col	17	17/1447	159/22994	0.0226738	1.79195	1	0.0264351	215
GSE60141.TGA10.Col-0_leaves_tnt_colamp	159	159/1447	2177/22994	0.0247459	1.19463	1	0.0287175	216
GSE60141.WRKY22.Col-0_leaves_tnt_col	68	68/1447	853/22994	0.0264712	1.30418	1	0.0304442	217
GSE60141.MYB118.Col-0_leaves_tnt_colamp	92	92/1447	1197/22994	0.0264767	1.25604	1	0.0304442	218
GSE60141.DREB1E.Col-0_leaves_tnt_col	144	144/1447	1975/22994	0.0332154	1.18999	1	0.0380183	219
GSE60141.DREB2D.Col-0_leaves_tnt_col	8	8/1447	61/22994	0.0365993	2.25439	1	0.041701	220
GSE60141.SMB.Col-0_leaves_tnt_col	101	101/1447	1349/22994	0.0381007	1.22048	1	0.0432153	221
GSE60141.TINY.Col-0_leaves_tnt_col	80	80/1447	1044/22994	0.0387405	1.24953	1	0.043743	222
GSE60141.SRM1.Col-0_leaves_tnt_colamp	81	81/1447	1060/22994	0.039831	1.24577	1	0.0447727	223
GSE60141.CDF5.Col-0_leaves_tnt_col	97	97/1447	1296/22994	0.0417603	1.21937	1	0.0467317	224
GSE60141.PHL11.Col-0_leaves_tnt_col	54	54/1447	678/22994	0.0445629	1.2998	1	0.0496464	225
GSE60141.TGA9.Col-0_leaves_tnt_col	81	81/1447	1073/22994	0.0501618	1.22867	1	0.0556367	226
GSE60141.ATHB-X.Col-0_leaves_tnt_col	13	13/1447	125/22994	0.0511299	1.73494	1	0.0564606	227
GSE60141.AT3G49930.Col-0_leaves_tnt_col	53	53/1447	671/22994	0.0522226	1.28756	1	0.0574143	228
GSE60141.WRKY3.Col-0_leaves_tnt_col	46	46/1447	572/22994	0.0525606	1.31214	1	0.0574453	229
GSE60141.AT2G40260.Col-0_leaves_tnt_col	23	23/1447	255/22994	0.0527091	1.48389	1	0.0574453	230
GSE60141.NAC004.Col-0_leaves_tnt_col	42	42/1447	516/22994	0.0529389	1.32896	1	0.0574459	231
GSE60141.ATMYB13.Col-0_leaves_tnt_col	34	34/1447	405/22994	0.0535239	1.3734	1	0.0578304	232
GSE60141.WRKY8.Col-0_leaves_tnt_col	28	28/1447	325/22994	0.0573784	1.41178	1	0.0617289	233
GSE38358.AP3.Ler_flower_4w-dex	227	227/1447	3275/22994	0.0577377	1.1293	1	0.06185	234
GSE85651.HSFA1B.Col-0_leaves_5w-wt-NS	11	11/1447	104/22994	0.0625539	1.76705	1	0.0667242	235
GSE60141.RAV1.Col-0_leaves_tnt_col	20	20/1447	220/22994	0.0630065	1.49589	1	0.0669222	236
GSE60141.STOP1.Col-0_leaves_tnt_colamp	16	16/1447	168/22994	0.0643957	1.57374	1	0.0681091	237
GSE60141.NAC007.Col-0_leaves_tnt_col	51	51/1447	654/22994	0.0667693	1.26888	1	0.0703229	238
GSE95301.AGO1.Col-0_seedling_10d-wt_Flg22control	852	852/1447	13098/22994	0.0673159	1.0876	1	0.0706018	239
GSE95301.AGO1.Col-0_seedling_10d-wt_IAA	894	894/1447	13772/22994	0.0682461	1.08828	1	0.0712792	240
GSE79354.HSFA1A.Col-0_seedling_12d-15min-27c	59	59/1447	771/22994	0.0690758	1.24386	1	0.0718464	241
GSE60141.CDF3.Col-0_leaves_tnt_col	47	47/1447	601/22994	0.0730951	1.27212	1	0.0757128	242
GSE60141.AT3G11280.Col-0_leaves_tnt_col	19	19/1447	211/22994	0.0738289	1.47982	1	0.0761582	243
GSE60141.WRKY29.Col-0_leaves_tnt_col	24	24/1447	279/22994	0.0749104	1.40822	1	0.0769571	244
GSE60141.HHO5.Col-0_leaves_tnt_col	103	103/1447	1425/22994	0.0763165	1.17244	1	0.0780816	245
GSE95301.AGO1.Col-0_seedling_10d-wt_MeJA	457	457/1447	6872/22994	0.0773311	1.08887	1	0.0787981	246
GSE60141.TGA2.Col-0_leaves_tnt_col	25	25/1447	294/22994	0.0779676	1.39062	1	0.079125	247
GSE60141.AT2G20110.Col-0_leaves_tnt_colamp	393	393/1447	5878/22994	0.0803304	1.09187	1	0.0811942	248
GSE85651.HSFA1B.Col-0_leaves_5w-mutant-HS	26	26/1447	309/22994	0.0808496	1.37476	1	0.0813908	249
GSE60141.AT3G10030.Col-0_leaves_tnt_col	25	25/1447	296/22994	0.0827637	1.38023	1	0.0829844	250
GSE60141.FAR1.Col-0_leaves_tnt_col	41	41/1447	522/22994	0.0846771	1.27711	1	0.0845647	251
GSE60141.DPBF3.Col-0_leaves_tnt_col	115	115/1447	1614/22994	0.0863169	1.15467	1	0.0858602	252
GSE60141.ERF039.Col-0_leaves_tnt_col	51	51/1447	670/22994	0.0916831	1.23514	1	0.0908376	253
GSE60141.PLT1.Col-0_leaves_tnt_col	5	5/1447	39/22994	0.0959984	2.19384	1	0.0947386	254
GSE60141.TGA7.Col-0_leaves_tnt_col	37	37/1447	471/22994	0.0970189	1.27655	1	0.0953702	255
GSE60141.DREB1C.Col-0_leaves_tnt_col	59	59/1447	792/22994	0.100653	1.20701	1	0.0985559	256
GSE60141.BPC1.Col-0_leaves_tnt_col	14	14/1447	153/22994	0.102135	1.50463	1	0.0996184	257
GSE60141.WRKY50.Col-0_leaves_tnt_col	24	24/1447	291/22994	0.106719	1.34418	1	0.103686	258
GSE60141.ERF027.Col-0_leaves_tnt_col	110	110/1447	1557/22994	0.107816	1.14283	1	0.104347	259
GSE60141.TGA4.Col-0_leaves_tnt_col	36	36/1447	462/22994	0.109062	1.26495	1	0.105027	260
GSE80564.NFYB2.Col-0_seedling_3d-ABA	1252	1252/1447	19634/22994	0.109357	1.10546	1	0.105027	261
GSE60141.WRKY45.Col-0_leaves_tnt_col	59	59/1447	798/22994	0.111235	1.19686	1	0.106423	262
GSE60141.LBD16.Col-0_leaves_tnt_colamp	71	71/1447	980/22994	0.118873	1.17149	1	0.112896	263
GSE95301.AGO1.Col-0_seedling_10d-wt-BTH	870	870/1447	13477/22994	0.118901	1.06924	1	0.112896	264
GSE60141.GT-4.Col-0_leaves_tnt_colamp	30	30/1447	381/22994	0.121761	1.27848	1	0.115175	265
GSE60141.WRKY20.Col-0_leaves_tnt_col	20	20/1447	242/22994	0.129453	1.34627	1	0.121991	266
GSE60141.BHLH104.Col-0_leaves_tnt_col	5	5/1447	43/22994	0.131385	1.96259	1	0.123347	267
GSE60141.EMB1789.Col-0_leaves_tnt_col	8	8/1447	81/22994	0.136552	1.63533	1	0.12772	268
GSE60141.ANAC076.Col-0_leaves_tnt_col	70	70/1447	976/22994	0.138763	1.15815	1	0.129306	269
GSE60141.WRKY28.Col-0_leaves_tnt_col	66	66/1447	917/22994	0.14025	1.16226	1	0.130207	270
GSE60141.PHL12.Col-0_leaves_tnt_colamp	120	120/1447	1734/22994	0.143184	1.11678	1	0.132441	271
GSE60141.WRKY33.Col-0_leaves_tnt_col	55	55/1447	755/22994	0.143889	1.1767	1	0.132604	272
GSE85651.HSFA1B.Col-0_leaves_5w-wt-HS	29	29/1447	375/22994	0.146997	1.25313	1	0.134972	273
GSE95301.AGO1.Col-0_seedling_10d-wt_Cold	831	831/1447	12894/22994	0.148116	1.06062	1	0.135502	274
GSE60141.WRKY18.Col-0_leaves_tnt_col	37	37/1447	492/22994	0.149509	1.21642	1	0.135753	275
GSE79354.HSFA1A.Col-0_seedling_12d-15min-37c	62	62/1447	862/22994	0.150015	1.16092	1	0.135753	276
GSE60141.AT3G10030.Col-0_leaves_tnt_colamp	53	53/1447	728/22994	0.150015	1.17563	1	0.135753	277
GSE60141.NAC68.Col-0_leaves_tnt_col	55	55/1447	758/22994	0.150685	1.17151	1	0.13587	278
GSE60141.NAC69.Col-0_leaves_tnt_col	22	22/1447	276/22994	0.151464	1.29421	1	0.136082	279
GSE69422.FHY3.Ler-0_inflorescence_stage8-flower	40	40/1447	537/22994	0.15247	1.20409	1	0.136497	280
GSE60141.MYR2.Col-0_leaves_tnt_col	39	39/1447	524/22994	0.157177	1.20286	1	0.14021	281
GSE60141.NAC101.Col-0_leaves_tnt_col	74	74/1447	1046/22994	0.158465	1.14085	1	0.140858	282
GSE60141.SPL3.Col-0_leaves_tnt_colamp	16	16/1447	194/22994	0.163144	1.34226	1	0.144505	283
GSE60141.ANAC075.Col-0_leaves_tnt_col	32	32/1447	424/22994	0.164752	1.22044	1	0.145252	284
GSE60141.DREB1B.Col-0_leaves_tnt_col	104	104/1447	1504/22994	0.165147	1.11437	1	0.145252	285
GSE60141.WRKY25.Col-0_leaves_tnt_col	46	46/1447	634/22994	0.175442	1.17033	1	0.153767	286
GSE60141.ERF011.Col-0_leaves_tnt_col	88	88/1447	1267/22994	0.176952	1.11863	1	0.154325	287
GSE60141.NAC037.Col-0_leaves_tnt_col	59	59/1447	829/22994	0.177309	1.14697	1	0.154325	288
GSE60141.PDF2.Col-0_leaves_tnt_col	8	8/1447	87/22994	0.180853	1.5107	1	0.156864	289
GSE60141.SGR5.Col-0_leaves_tnt_col	16	16/1447	198/22994	0.183109	1.31252	1	0.15792	290
GSE60141.HHO3.Col-0_leaves_tnt_colamp	38	38/1447	518/22994	0.183329	1.18367	1	0.15792	291
GSE60141.NAC031.Col-0_leaves_tnt_col	26	26/1447	342/22994	0.184104	1.2293	1	0.158044	292
GSE60141.NAC029.Col-0_leaves_tnt_col	29	29/1447	386/22994	0.184933	1.21389	1	0.158213	293
GSE60141.NAC078.Col-0_leaves_tnt_colamp	127	127/1447	1868/22994	0.186174	1.09456	1	0.158734	294
GSE60141.JUB1.Col-0_leaves_tnt_col	50	50/1447	698/22994	0.187357	1.15431	1	0.159201	295
GSE66289.WRKY33.Col-0_leaves_4w-mock	24	24/1447	314/22994	0.188396	1.23625	1	0.159543	296
GSE60141.TGA5.Col-0_leaves_tnt_col	75	75/1447	1076/22994	0.190222	1.122	1	0.160547	297
GSE60141.MYB83.Col-0_leaves_tnt_col	5	5/1447	49/22994	0.193496	1.69448	1	0.162604	298
GSE60141.ZAT10.Col-0_leaves_tnt_col	19	19/1447	243/22994	0.193957	1.26654	1	0.162604	299
GSE60141.RVE7.Col-0_leaves_tnt_col	36	36/1447	492/22994	0.195048	1.18006	1	0.162973	300
GSE60141.MYB99.Col-0_leaves_tnt_colamp	54	54/1447	762/22994	0.19823	1.14099	1	0.165082	301
GSE60141.DOF2-2.Col-0_leaves_tnt_col	25	25/1447	334/22994	0.21105	1.20835	1	0.174925	302
GSE60141.AT5G56840.Col-0_leaves_tnt_col	15	15/1447	189/22994	0.211446	1.28664	1	0.174925	303
GSE60141.MYB33.Col-0_leaves_tnt_col	36	36/1447	497/22994	0.212157	1.16699	1	0.174936	304
GSE60141.DOF4-7.Col-0_leaves_tnt_col	6	6/1447	64/22994	0.213838	1.54262	1	0.175745	305
GSE60141.WRKY65.Col-0_leaves_tnt_col	12	12/1447	148/22994	0.222058	1.3165	1	0.181775	306
GSE60141.ATHB-53.Col-0_leaves_tnt_col	40	40/1447	560/22994	0.223248	1.14957	1	0.181775	307
GSE60141.BIM1.Col-0_leaves_tnt_col	17	17/1447	220/22994	0.223828	1.24994	1	0.181775	308
GSE60141.WIP5.Col-0_leaves_tnt_col	6	6/1447	65/22994	0.224076	1.51641	1	0.181775	309
GSE60141.SVP.Col-0_leaves_tnt_col	16	16/1447	207/22994	0.232096	1.25015	1	0.187673	310
GSE60141.WRKY14.Col-0_leaves_tnt_col	25	25/1447	340/22994	0.237341	1.185	1	0.191298	311
GSE60141.ANAC103.Col-0_leaves_tnt_col	28	28/1447	385/22994	0.239406	1.17121	1	0.192104	312
GSE60141.MYB107.Col-0_leaves_tnt_col	29	29/1447	400/22994	0.239875	1.16732	1	0.192104	313
GSE80564.HSFA6A.Col-0_seedling_3d-EtOH	15	15/1447	194/22994	0.240842	1.25041	1	0.192265	314
GSE60141.HHO2.Col-0_leaves_tnt_col	34	34/1447	476/22994	0.244848	1.14894	1	0.194842	315
GSE60141.PHL7.Col-0_leaves_tnt_col	104	104/1447	1547/22994	0.250122	1.07891	1	0.198409	316
GSE60141.LBD18.Col-0_leaves_tnt_col	41	41/1447	584/22994	0.254293	1.12797	1	0.201081	317
GSE60141.AtMYB93.Col-0_leaves_tnt_col	33	33/1447	467/22994	0.268833	1.13533	1	0.21191	318
GSE60141.ERF037.Col-0_leaves_tnt_col	75	75/1447	1111/22994	0.277021	1.0823	1	0.217222	319
GSE60141.EFM.Col-0_leaves_tnt_col	82	82/1447	1219/22994	0.277305	1.07839	1	0.217222	320
GSE60141.ERF019.Col-0_leaves_tnt_col	21	21/1447	289/22994	0.278436	1.16926	1	0.217429	321
GSE60141.S1FA3.Col-0_leaves_tnt_col	36	36/1447	515/22994	0.279407	1.12217	1	0.217509	322
GSE60141.NAC035.Col-0_leaves_tnt_col	39	39/1447	561/22994	0.281201	1.11563	1	0.217587	323
GSE60141.BHLH74.Col-0_leaves_tnt_col	9	9/1447	113/22994	0.281243	1.29042	1	0.217587	324
GSE60141.AT-GTL1.Col-0_leaves_tnt_col	53	53/1447	777/22994	0.289109	1.09347	1	0.222984	325
GSE60141.ANAC016.Col-0_leaves_tnt_col	84	84/1447	1255/22994	0.290571	1.0724	1	0.223224	326
GSE60141.MYB44.Col-0_leaves_tnt_col	36	36/1447	518/22994	0.291373	1.11502	1	0.223224	327
GSE60141.RVE4.Col-0_leaves_tnt_col	16	16/1447	217/22994	0.292091	1.1874	1	0.223224	328
GSE60141.AtMYB81.Col-0_leaves_tnt_col	16	16/1447	218/22994	0.298352	1.18147	1	0.227316	329
GSE60141.MYR2.Col-0_leaves_tnt_colamp	52	52/1447	765/22994	0.300201	1.08918	1	0.227743	330
GSE60141.TCP9.Col-0_leaves_tnt_col	5	5/1447	58/22994	0.30073	1.40616	1	0.227743	331
GSE60141.WRKY31.Col-0_leaves_tnt_colamp	8	8/1447	101/22994	0.302937	1.28247	1	0.228724	332
GSE60141.ABI5.Col-0_leaves_tnt_col	23	23/1447	325/22994	0.309829	1.13623	1	0.232905	333
GSE60141.HSFA6B.Col-0_leaves_tnt_col	15	15/1447	205/22994	0.310499	1.17742	1	0.232905	334
GSE60141.TGA3.Col-0_leaves_tnt_col	19	19/1447	265/22994	0.311263	1.15209	1	0.232905	335
GSE60141.GT-1.Col-0_leaves_tnt_col	5	5/1447	59/22994	0.313264	1.38006	1	0.233705	336
GSE60141.MYB73.Col-0_leaves_tnt_col	73	73/1447	1094/22994	0.315829	1.06813	1	0.234919	337
GSE60141.WRKY21.Col-0_leaves_tnt_col	7	7/1447	88/22994	0.317282	1.28824	1	0.235302	338
GSE60141.RAP2-12.Col-0_leaves_tnt_col	23	23/1447	327/22994	0.320304	1.12865	1	0.236842	339
GSE60141.NAC053.Col-0_leaves_tnt_colamp	64	64/1447	957/22994	0.322758	1.07034	1	0.237955	340
GSE60141.MYB3R5.Col-0_leaves_tnt_col	16	16/1447	222/22994	0.323778	1.15831	1	0.238007	341
GSE33120.SVP.Col-0_seedling_4d	44	44/1447	651/22994	0.332419	1.08185	1	0.243644	342
GSE60141.HSFB4.Col-0_leaves_tnt_col	3	3/1447	33/22994	0.344662	1.49005	1	0.251881	343
GSE60141.GT-2.Col-0_leaves_tnt_colamp	102	102/1447	1558/22994	0.35009	1.04646	1	0.255105	344
GSE60141.ERF095.Col-0_leaves_tnt_col	4	4/1447	48/22994	0.35745	1.35466	1	0.259713	345
GSE60141.SPL13A.Col-0_leaves_tnt_col	8	8/1447	107/22994	0.360161	1.20442	1	0.260668	346
GSE60141.WRKY6.Col-0_leaves_tnt_col	9	9/1447	122/22994	0.360845	1.18715	1	0.260668	347
GSE60141.HHO6.Col-0_leaves_tnt_col	27	27/1447	398/22994	0.370982	1.08526	1	0.267136	348
GSE60141.ANAC103.Col-0_leaves_tnt_colamp	24	24/1447	352/22994	0.371957	1.09105	1	0.267136	349
GSE60141.PHL1.Col-0_leaves_tnt_col	35	35/1447	522/22994	0.372995	1.07195	1	0.267136	350
GSE60141.ERF010.Col-0_leaves_tnt_col	24	24/1447	353/22994	0.377298	1.08768	1	0.269447	351
GSE60141.AT5G04390.Col-0_leaves_tnt_col	3	3/1447	35/22994	0.379701	1.3968	1	0.270393	352
GSE60141.AT2G20400.Col-0_leaves_tnt_col	4	4/1447	50/22994	0.386572	1.29565	1	0.274506	353
GSE60141.MYB101.Col-0_leaves_tnt_col	18	18/1447	263/22994	0.39103	1.09518	1	0.276519	354
GSE60141.GT-2.Col-0_leaves_tnt_col	60	60/1447	916/22994	0.391612	1.04565	1	0.276519	355
GSE60141.DREB1F.Col-0_leaves_tnt_col	11	11/1447	157/22994	0.401319	1.12284	1	0.282577	356
GSE60141.NAC92.Col-0_leaves_tnt_col	16	16/1447	234/22994	0.402668	1.09392	1	0.282733	357
GSE60141.ANAC020.Col-0_leaves_tnt_col	29	29/1447	437/22994	0.410768	1.05963	1	0.287284	358
GSE60141.NAC029.Col-0_leaves_tnt_colamp	27	27/1447	406/22994	0.411443	1.062	1	0.287284	359
GSE60141.MYB57.Col-0_leaves_tnt_col	6	6/1447	82/22994	0.413026	1.17631	1	0.287589	360
GSE60141.ATMYB63.Col-0_leaves_tnt_col	5	5/1447	68/22994	0.427324	1.18243	1	0.29672	361
GSE60141.LBD18.Col-0_leaves_tnt_colamp	215	215/1447	3374/22994	0.430669	1.01581	1	0.298217	362
GSE104369.SHL.Col-0_seedling_10d	41	41/1447	631/22994	0.438785	1.03581	1	0.302546	363
GSE60141.HHO2.Col-0_leaves_tnt_colamp	20	20/1447	302/22994	0.439765	1.05689	1	0.302546	364
GSE60141.AIL7.Col-0_leaves_tnt_colamp	39	39/1447	600/22994	0.440543	1.03617	1	0.302546	365
GSE60141.ATHB-51.Col-0_leaves_tnt_col	4	4/1447	54/22994	0.444141	1.19178	1	0.303429	366
GSE60141.NAC017.Col-0_leaves_tnt_col	14	14/1447	209/22994	0.44425	1.06979	1	0.303429	367
GSE60141.AT1G49010.Col-0_leaves_tnt_col	12	12/1447	178/22994	0.445584	1.07705	1	0.303514	368
GSE60141.LBD23.Col-0_leaves_tnt_col	3	3/1447	39/22994	0.448288	1.24139	1	0.304528	369
GSE60141.MYB3R4.Col-0_leaves_tnt_col	49	49/1447	761/22994	0.454942	1.02566	1	0.307965	370
GSE60141.HHO5.Col-0_leaves_tnt_colamp	59	59/1447	919/22994	0.455805	1.0225	1	0.307965	371
GSE60141.MYB61.Col-0_leaves_tnt_col	6	6/1447	86/22994	0.458337	1.11729	1	0.308844	372
GSE60141.ZHD6.Col-0_leaves_tnt_col	3	3/1447	40/22994	0.464974	1.20778	1	0.312039	373
GSE60141.ANAC094.Col-0_leaves_tnt_col	8	8/1447	118/22994	0.466609	1.0834	1	0.312039	374
GSE69431.TRB1.Col-0_seedling_TRB1-GFP_14d	596	596/1447	9440/22994	0.467623	1.00595	1	0.312039	375
GSE60141.NTL8.Col-0_leaves_tnt_col	19	19/1447	291/22994	0.468059	1.04071	1	0.312039	376
GSE60141.NAC101.Col-0_leaves_tnt_colamp	30	30/1447	465/22994	0.470957	1.02753	1	0.313138	377
GSE60141.ERF043.Col-0_leaves_tnt_colamp	24	24/1447	372/22994	0.480102	1.02741	1	0.318374	378
GSE60141.ERF038.Col-0_leaves_tnt_col	52	52/1447	818/22994	0.49068	1.01127	1	0.324531	379
GSE60141.E2F3.Col-0_leaves_tnt_col	8	8/1447	121/22994	0.495177	1.05454	1	0.325785	380.5
GSE60141.RKD2.Col-0_leaves_tnt_col	8	8/1447	121/22994	0.495177	1.05454	1	0.325785	380.5
GSE60141.ERF087.Col-0_leaves_tnt_col	12	12/1447	185/22994	0.499634	1.03317	1	0.327565	382
GSE60141.AT3G42860.Col-0_leaves_tnt_col	22	22/1447	344/22994	0.500495	1.01765	1	0.327565	383
GSE60141.HHO6.Col-0_leaves_tnt_colamp	165	165/1447	2620/22994	0.508955	1.00091	1	0.332235	384
GSE60141.ERF086.Col-0_leaves_tnt_col	4	4/1447	59/22994	0.513531	1.08317	1	0.334196	385
GSE60141.AtGRF6.Col-0_leaves_tnt_col	11	11/1447	171/22994	0.514627	1.02393	1	0.334196	386
GSE60141.AT1G19000.Col-0_leaves_tnt_col	41	41/1447	650/22994	0.517421	1.00257	1	0.335143	387
GSE60141.HB-5.Col-0_leaves_tnt_col	6	6/1447	92/22994	0.524461	1.03907	1	0.338827	388
GSE60141.ERF043.Col-0_leaves_tnt_col	26	26/1447	413/22994	0.528495	1.00045	1	0.340189	389
GSE60141.NGA4.Col-0_leaves_tnt_col	3	3/1447	44/22994	0.529284	1.08973	1	0.340189	390
GSE60141.DREB2E.Col-0_leaves_tnt_col	10	10/1447	157/22994	0.530958	1.01307	1	0.340392	391
GSE60141.ARID6.Col-0_leaves_tnt_col	42	42/1447	673/22994	0.545918	0.990883	1	0.34909	392
GSE60141.ANAC057.Col-0_leaves_tnt_colamp	66	66/1447	1058/22994	0.548949	0.990276	1	0.350136	393
GSE60141.ABR1.Col-0_leaves_tnt_col	5	5/1447	79/22994	0.560353	1.00616	1	0.356502	394
GSE16940.AMS.Col_cells	5	5/1447	80/22994	0.571697	0.992696	1	0.362798	395
GSE60141.ANAC050.Col-0_leaves_tnt_col	46	46/1447	745/22994	0.576091	0.979281	1	0.364412	396
GSE60141.MYB88.Col-0_leaves_tnt_col	14	14/1447	228/22994	0.577147	0.973914	1	0.364412	397
GSE60141.MYB108.Col-0_leaves_tnt_col	3	3/1447	48/22994	0.589036	0.992706	1	0.370984	398
GSE60141.ERF017.Col-0_leaves_tnt_col	93	93/1447	1506/22994	0.593383	0.978706	1	0.372785	399
GSE60141.BIM1.Col-0_leaves_tnt_colamp	21	21/1447	346/22994	0.600492	0.961619	1	0.376308	400
GSE60141.NAC010.Col-0_leaves_tnt_col	45	45/1447	736/22994	0.602799	0.968764	1	0.376812	401
GSE60141.NAC062.Col-0_leaves_tnt_col	21	21/1447	348/22994	0.61118	0.955648	1	0.379845	402
GSE48082.MAF1.Col-0_seedling_10d-FLMbeta	13	13/1447	217/22994	0.613232	0.948462	1	0.379845	403
GSE60141.ANAC058.Col-0_leaves_tnt_col	22	22/1447	365/22994	0.614558	0.954403	1	0.379845	404
GSE60141.LBD13.Col-0_leaves_tnt_colamp	60	60/1447	982/22994	0.614906	0.967694	1	0.379845	405
GSE60141.WRKY11.Col-0_leaves_tnt_col	4	4/1447	67/22994	0.615227	0.945298	1	0.379845	406
GSE60141.HAT2.Col-0_leaves_ecoli_col	6	6/1447	101/22994	0.616746	0.940226	1	0.379847	407
GSE60141.ERF15.Col-0_leaves_tnt_colamp	170	170/1447	2753/22994	0.61976	0.977379	1	0.379989	408
GSE60141.NAC078.Col-0_leaves_tnt_col	38	38/1447	627/22994	0.620008	0.959638	1	0.379989	409
GSE60141.AT1G24250.Col-0_leaves_tnt_col	9	9/1447	152/22994	0.623033	0.936792	1	0.380912	410
GSE60141.AT1G74840.Col-0_leaves_tnt_col	45	45/1447	742/22994	0.624885	0.960148	1	0.381114	411
GSE60141.ASIL2.Col-0_leaves_tnt_col	37	37/1447	613/22994	0.629024	0.955388	1	0.382342	412
GSE60141.ANAC057.Col-0_leaves_tnt_col	22	22/1447	368/22994	0.629949	0.945994	1	0.382342	413
GSE60141.DOF2-4.Col-0_leaves_tnt_col	13	13/1447	221/22994	0.639504	0.930049	1	0.387203	414
GSE60141.ERF015.Col-0_leaves_tnt_col	29	29/1447	487/22994	0.648963	0.9417	1	0.391984	415
GSE60141.HAT5.Col-0_leaves_tnt_col	2	2/1447	35/22994	0.655763	0.90234	1	0.395139	416
GSE60141.ERF2.Col-0_leaves_tnt_col	12	12/1447	208/22994	0.663617	0.910945	1	0.398864	417
GSE60141.AT5G23930.Col-0_leaves_tnt_col	36	36/1447	606/22994	0.665585	0.938954	1	0.398864	418
GSE60141.AtMYB70.Col-0_leaves_tnt_col	65	65/1447	1080/22994	0.666719	0.951416	1	0.398864	419
GSE60141.STKL2.Col-0_leaves_tnt_col	7	7/1447	124/22994	0.67016	0.890374	1	0.399969	420
GSE60141.MYB96.Col-0_leaves_tnt_col	5	5/1447	90/22994	0.675946	0.875501	1	0.401994	421
GSE60141.ERF014.Col-0_leaves_tnt_col	8	8/1447	142/22994	0.676761	0.888388	1	0.401994	422
GSE60141.ERF118.Col-0_leaves_tnt_col	68	68/1447	1135/22994	0.684191	0.946477	1	0.405446	423
GSE60141.LOB.Col-0_leaves_tnt_col	18	18/1447	314/22994	0.692997	0.904333	1	0.409006	424
GSE60141.ERF4.Col-0_leaves_tnt_col	28	28/1447	482/22994	0.697668	0.916766	1	0.409006	425
GSE60141.AIL6.Col-0_leaves_tnt_col	2	2/1447	38/22994	0.699771	0.827029	1	0.409006	426.5
GSE60141.HSFB2B.Col-0_leaves_tnt_col	2	2/1447	38/22994	0.699771	0.827029	1	0.409006	426.5
GSE60141.ANAC050.Col-0_leaves_tnt_colamp	91	91/1447	1516/22994	0.700692	0.947627	1	0.409006	428
GSE60141.HSFB2B.Col-0_leaves_tnt_colamp	21	21/1447	366/22994	0.70113	0.905019	1	0.409006	429
GSE60141.LEP.Col-0_leaves_tnt_col	11	11/1447	197/22994	0.70162	0.879726	1	0.409006	430
GSE60141.ZHD9.Col-0_leaves_tnt_col	8	8/1447	146/22994	0.706395	0.862476	1	0.409917	431
GSE60141.KUA1.Col-0_leaves_tnt_col	36	36/1447	617/22994	0.706454	0.920693	1	0.409917	432
GSE60141.HSFC1.Col-0_leaves_tnt_col	21	21/1447	368/22994	0.710347	0.899718	1	0.411225	433
GSE60141.MYB27.Col-0_leaves_tnt_col	4	4/1447	77/22994	0.722013	0.815425	1	0.415739	434
GSE60141.NAC105.Col-0_leaves_tnt_colamp	20	20/1447	354/22994	0.72332	0.890147	1	0.415739	435
GSE60141.HHO3.Col-0_leaves_tnt_col	52	52/1447	887/22994	0.72472	0.924622	1	0.415739	436
GSE60141.ERF012.Col-0_leaves_tnt_col	3	3/1447	59/22994	0.726437	0.797301	1	0.415739	437.5
GSE60141.ATBZIP42.Col-0_leaves_tnt_colamp	3	3/1447	59/22994	0.726437	0.797301	1	0.415739	437.5
GSE60141.BHLH10.Col-0_leaves_tnt_col	23	23/1447	406/22994	0.729399	0.892518	1	0.416483	439
GSE60141.HSFB2A.Col-0_leaves_tnt_col	12	12/1447	222/22994	0.74688	0.849657	1	0.425495	440
GSE118025.LDL1.Col-0_seedling_14d	49	49/1447	847/22994	0.752396	0.911345	1	0.427327	441
GSE60141.E2FD.Col-0_leaves_tnt_col	8	8/1447	153/22994	0.753841	0.82057	1	0.427327	442
GSE60141.HSFA1B.Col-0_leaves_tnt_col	49	49/1447	848/22994	0.755209	0.91016	1	0.427327	443
GSE70533.CCA1.Ws-2_seedling_14d-LL-ZT14	7	7/1447	136/22994	0.759483	0.807095	1	0.428777	444
GSE60141.ATHB-5.Col-0_leaves_tnt_col	5	5/1447	100/22994	0.761824	0.782976	1	0.429133	445
GSE60141.HSFA6A.Col-0_leaves_tnt_colamp	3	3/1447	65/22994	0.784701	0.71994	1	0.441028	446
GSE60141.LBD13.Col-0_leaves_tnt_col	2	2/1447	46/22994	0.794633	0.676404	1	0.444932	447
GSE60141.NAC045.Col-0_leaves_tnt_col	28	28/1447	509/22994	0.796425	0.864195	1	0.444932	448
GSE60141.NAC053.Col-0_leaves_tnt_col	26	26/1447	475/22994	0.796973	0.859753	1	0.444932	449
GSE60141.ERF5.Col-0_leaves_tnt_col	10	10/1447	199/22994	0.810143	0.786395	1	0.45128	450
GSE60141.ERF15.Col-0_leaves_tnt_col	53	53/1447	944/22994	0.827299	0.881413	1	0.458277	451
GSE60141.ANAC028.Col-0_leaves_tnt_col	31	31/1447	571/22994	0.827999	0.851662	1	0.458277	452
GSE60141.RAP2-1.Col-0_leaves_tnt_col	26	26/1447	485/22994	0.82819	0.840622	1	0.458277	453
GSE60141.ANAC038.Col-0_leaves_tnt_col	5	5/1447	112/22994	0.840769	0.694773	1	0.463399	454
GSE60141.AT2G33710.Col-0_leaves_tnt_col	49	49/1447	883/22994	0.841143	0.870489	1	0.463399	455
GSE60141.AS2.Col-0_leaves_tnt_col	2	2/1447	52/22994	0.847341	0.595067	1	0.46579	456
GSE60141.ERF021.Col-0_leaves_tnt_col	127	127/1447	2190/22994	0.852702	0.90866	1	0.467711	457
GSE60141.KAN2.Col-0_leaves_tnt_col	2	2/1447	53/22994	0.854825	0.583371	1	0.467852	458
GSE95301.AGO1.Col-0_seedling_10d-wt_IAAcontrol	864	864/1447	14026/22994	0.856769	0.944123	1	0.467894	459
GSE60141.ANAC096.Col-0_leaves_tnt_colamp	9	9/1447	192/22994	0.859742	0.730655	1	0.468497	460
GSE60141.AtbZIP48.Col-0_leaves_tnt_col	7	7/1447	155/22994	0.862812	0.702853	1	0.46915	461
GSE60141.TRB2.Col-0_leaves_tnt_col	30	30/1447	573/22994	0.875267	0.818938	1	0.474892	462
GSE60141.RAP2-6.Col-0_leaves_tnt_col	18	18/1447	364/22994	0.8832	0.771823	1	0.478162	463
GSE60141.CRF4.Col-0_leaves_tnt_colamp	31	31/1447	597/22994	0.88876	0.811531	1	0.480035	464
GSE60141.RAP2-11.Col-0_leaves_tnt_col	14	14/1447	294/22994	0.89049	0.742039	1	0.480035	465
GSE60141.ERF109.Col-0_leaves_tnt_col	11	11/1447	243/22994	0.903687	0.703771	1	0.484142	466
GSE60141.HSFA1B.Col-0_leaves_tnt_colamp	124	124/1447	2185/22994	0.903987	0.886125	1	0.484142	467
GSE60141.NAC105.Col-0_leaves_tnt_col	5	5/1447	126/22994	0.90428	0.613982	1	0.484142	468
GSE60141.AT5G61620.Col-0_leaves_tnt_col	21	21/1447	428/22994	0.905835	0.764903	1	0.484142	469
GSE60141.AT5G08750.Col-0_leaves_tnt_col	4	4/1447	108/22994	0.914539	0.571531	1	0.487754	470
GSE60141.ERF8.Col-0_leaves_tnt_col	14	14/1447	308/22994	0.923387	0.706236	1	0.491418	471
GSE60141.ERF087.Col-0_leaves_tnt_colamp	116	116/1447	2075/22994	0.92533	0.87147	1	0.491418	472
GSE60141.ANAC13.Col-0_leaves_tnt_col	24	24/1447	497/22994	0.931384	0.751427	1	0.492285	473
GSE60141.MYB49.Col-0_leaves_tnt_col	5	5/1447	135/22994	0.932306	0.571233	1	0.492285	474
GSE60141.AT5G05550.Col-0_leaves_tnt_colamp	32	32/1447	642/22994	0.932854	0.776198	1	0.492285	475
GSE60141.ERF003.Col-0_leaves_tnt_col	44	44/1447	857/22994	0.936046	0.799799	1	0.492932	476
GSE60141.ERF115.Col-0_leaves_tnt_col	28	28/1447	580/22994	0.94503	0.750492	1	0.49662	477
GSE79453.CHR27.Col-0_seedling_6d-NHS	9	9/1447	227/22994	0.952212	0.612337	1	0.498343	478
GSE60141.ERF086.Col-0_leaves_tnt_colamp	11	11/1447	269/22994	0.955259	0.632072	1	0.498343	479
GSE60141.ANAC096.Col-0_leaves_tnt_col	16	16/1447	367/22994	0.956343	0.675181	1	0.498343	480
GSE79453.CHR27.Col-0_seedling_6d-ACC	13	13/1447	318/22994	0.966488	0.631367	1	0.498343	481
GSE33120.SVP.Col-0_inflorescence-flower-meristem_2w-wt	1	1/1447	53/22994	0.968218	0.285877	1	0.498343	482
GSE60141.ERF11.Col-0_leaves_tnt_col	33	33/1447	697/22994	0.968273	0.733973	1	0.498343	483
GSE60141.ERF091.Col-0_leaves_tnt_col	7	7/1447	198/22994	0.969213	0.543517	1	0.498343	484
GSE60141.AT2G20110.Col-0_leaves_tnt_col	27	27/1447	595/22994	0.97391	0.702267	1	0.498343	485
GSE60141.AT5G05550.Col-0_leaves_tnt_col	18	18/1447	425/22994	0.974387	0.654247	1	0.498343	486
GSE60141.AT2G15740.Col-0_leaves_tnt_col	6	6/1447	183/22994	0.976344	0.5027	1	0.498343	487
GSE60141.ERF023.Col-0_leaves_tnt_col	2	2/1447	98/22994	0.987145	0.30928	1	0.498343	488
GSE60141.ERF3.Col-0_leaves_tnt_col	28	28/1447	646/22994	0.988109	0.668224	1	0.498343	489
GSE60141.AT1G72740.Col-0_leaves_tnt_col	2	2/1447	116/22994	0.995396	0.260229	1	0.498343	490
GSE56706.AL5.Col-0_whole-plant_3w	10	10/1447	316/22994	0.995865	0.48304	1	0.498343	491
GSE60141.TCX3.Col-0_leaves_tnt_col	9	9/1447	298/22994	0.996531	0.460382	1	0.498343	492
GSE97288.AT3G11100.Col-0_seedling_3d-air	252	252/1447	4675/22994	0.998288	0.816444	1	0.498343	493
GSE60141.GATA4.Col-0_leaves_tnt_col	7	7/1447	289/22994	0.999344	0.366576	1	0.498343	494
GSE56706.AL5.Col-0_whole-plant_3w-mutant	1	1/1447	116/22994	0.999479	0.128888	1	0.498343	495
GSE69431.TRB1.Col-0_seedling_TRB1_14d	211	211/1447	4077/22994	0.999591	0.780756	1	0.498343	496
GSE60141.GATA20.Col-0_leaves_tnt_colamp	227	227/1447	4426/22994	0.999876	0.768736	1	0.498343	497
GSE60141.TRP2.Col-0_leaves_tnt_colamp	12	12/1447	467/22994	0.999944	0.387657	1	0.498343	498
GSE97288.AT3G11100.Col-0_seedling_3d-C2H4	195	195/1447	4031/22994	0.999993	0.719124	1	0.498343	499
GSE112951.DET1.Col-0_seedling_5d-L	113	113/1447	4863/22994	1	0.299541	1	0.498343	501.5
GSE112951.DET1.Col-0_seedling_det1_5d-D	70	70/1447	3279/22994	1	0.290508	1	0.498343	501.5
GSE112951.DET1.Col-0_seedling_det1_5d-L	65	65/1447	3092/22994	1	0.287771	1	0.498343	501.5
GSE112951.DET1.Col-0_seedling_5d-D	84	84/1447	3988/22994	1	0.278519	1	0.498343	501.5

## Sheet: enrichWilcox_motif
TF_id	input_meanMotifScore	bg_meanMotifScore	pvalue	padj	qvalue	rank
LEC2	4.7317	1.46933	2.6936e-52	1.2606e-49	2.90909e-50	1
FUS3	6.00138	2.07371	3.03228e-49	1.41607e-46	1.63743e-47	2
ABI3	4.3338	0.983446	1.22948e-47	5.72939e-45	4.42614e-46	3
HBI1	2.93538	1.7586	3.55254e-16	1.65193e-13	8.0629e-15	4
TCP24	2.6564	1.50439	3.73283e-16	1.73203e-13	8.0629e-15	5
TCP3	2.58298	1.45817	1.36196e-15	6.30586e-13	2.45152e-14	6
bHLH80	3.06888	1.57022	6.56338e-14	3.03228e-11	1.01264e-12	7
bHLH130	3.10331	1.62723	7.98382e-14	3.68054e-11	1.07782e-12	8
AT1G69570	41.8231	30.1522	4.00173e-13	1.8408e-10	4.80208e-12	9
TCP5	1.57111	0.874084	4.74018e-13	2.17574e-10	5.1194e-12	10
JKD	16.135	11.2633	9.37278e-13	4.29273e-10	9.20236e-12	11
AT5G66940	52.012	38.1302	4.29452e-12	1.96259e-09	3.86506e-11	12
PTF1	1.8669	1.07308	1.71918e-11	7.83946e-09	1.42824e-10	13
OBP3	68.175	49.0199	2.44993e-11	1.11472e-08	1.88995e-10	14
IDD7	9.9545	6.83925	3.28327e-11	1.4906e-08	2.36395e-10	15
BZR1	3.03258	1.76675	5.27096e-11	2.38775e-08	3.5579e-10	16
AT5G02460	40.054	29.8776	7.8912e-11	3.56682e-08	5.01323e-10	17
ZHD3	3.54712	2.03024	1.54917e-10	6.98674e-08	9.295e-10	18
PIF3	4.01013	2.67447	2.53171e-10	1.13927e-07	1.37244e-09	19
AT1G14580	20.6519	14.7662	2.54156e-10	1.14116e-07	1.37244e-09	20
PIF5	2.85313	1.74542	2.78064e-10	1.24573e-07	1.38156e-09	21
IDD4	12.0521	8.46223	2.89441e-10	1.2938e-07	1.38156e-09	22
TCP17	1.89758	1.16821	2.94221e-10	1.31223e-07	1.38156e-09	23
NUC	8.84826	6.17473	3.29384e-10	1.46576e-07	1.48223e-09	24
OBP1	21.4841	16.4276	5.86057e-10	2.6021e-07	2.53177e-09	25
TCP4	2.01342	1.20019	6.74039e-10	2.98599e-07	2.79985e-09	26
AT2G28810	21.0515	16.1536	8.66778e-10	3.83116e-07	3.43297e-09	27
ATHB40	5.97138	3.60328	8.90029e-10	3.92503e-07	3.43297e-09	28
IDD2	22.4637	16.8521	1.10575e-09	4.86529e-07	4.11796e-09	29
TCP19	2.4488	1.55249	1.62269e-09	7.12361e-07	5.73276e-09	30
TCP21	2.60599	1.68179	1.64552e-09	7.20736e-07	5.73276e-09	31
IDD5	8.91708	6.41853	2.20355e-09	9.62953e-07	7.43699e-09	32
Adof1	22.7811	16.8045	2.37906e-09	1.03727e-06	7.78601e-09	33
ATHB53	3.58813	2.19208	4.93596e-09	2.14714e-06	1.56789e-08	34
AT3G45610	15.5978	11.5945	7.97923e-09	3.46299e-06	2.40611e-08	35
HDG1	2.31034	1.31826	8.02036e-09	3.47282e-06	2.40611e-08	36
BZR2	4.07437	2.70114	9.45079e-09	4.08274e-06	2.75861e-08	37
bHLH31	4.09326	2.84205	9.87361e-09	4.25553e-06	2.80618e-08	38
MGP	9.71475	6.92848	1.04159e-08	4.47886e-06	2.88442e-08	39
bHLH69	2.78161	1.89296	1.48974e-08	6.39098e-06	4.0223e-08	40
AP1	22.3311	17.0497	1.81783e-08	7.78032e-06	4.78843e-08	41
At1g72010	2.24583	1.46294	1.91385e-08	8.17213e-06	4.92133e-08	42
bZIP68	4.31713	2.90006	2.19394e-08	9.34616e-06	5.51035e-08	43
SGR5	11.571	8.64707	2.25415e-08	9.58012e-06	5.53291e-08	44
KAN1	2.09136	1.30686	2.75115e-08	1.16649e-05	6.60277e-08	45
MYC3	5.27912	3.48675	3.31144e-08	1.40074e-05	7.77469e-08	46
HY5	5.40658	3.39191	3.92655e-08	1.657e-05	9.02271e-08	47
PIF4	5.19501	3.49907	4.85288e-08	2.04306e-05	1.0919e-07	48
BEH2	2.49124	1.5734	7.87126e-08	3.30593e-05	1.73489e-07	49
WRKY20	3.34138	2.27881	1.02314e-07	4.28694e-05	2.20997e-07	50
TCP1	2.23798	1.48958	1.17488e-07	4.91098e-05	2.47386e-07	51
BEH3	4.15603	2.78949	1.19467e-07	4.98179e-05	2.47386e-07	52
ABI5	4.58904	3.04677	1.21403e-07	5.05035e-05	2.47386e-07	53
BHLH34	3.7691	2.61803	1.5643e-07	6.49184e-05	3.1286e-07	54
ANL2	2.19539	1.31676	1.83134e-07	7.58173e-05	3.59608e-07	55
dof4.2	15.1828	11.9395	1.87587e-07	7.74733e-05	3.61774e-07	56
PI	24.2336	19.1757	2.06951e-07	8.5264e-05	3.92119e-07	57
ATHB-16	4.59223	3.21029	2.10795e-07	8.66366e-05	3.92514e-07	58
MYC2	3.32944	2.02286	2.22869e-07	9.13761e-05	4.07963e-07	59
ATHB18	3.10285	1.95622	2.29723e-07	9.39568e-05	4.13502e-07	60
BBM	53.1431	40.5438	3.03436e-07	0.000123802	5.37231e-07	61
SOC1	7.21624	5.38142	3.26471e-07	0.000132874	5.68692e-07	62
BHLH13	3.83631	2.634	3.80298e-07	0.000154401	6.51939e-07	63
SPT	3.39851	2.35288	4.02538e-07	0.000163028	6.79283e-07	64
BHLH78	0.882745	0.530237	4.37269e-07	0.000176657	7.23071e-07	65
bZIP28	3.93003	2.72459	4.41876e-07	0.000178076	7.23071e-07	66
WRKY28	2.75272	1.85769	4.99339e-07	0.000200734	8.04905e-07	67
WRKY60	2.36135	1.64168	5.29018e-07	0.000212136	8.40205e-07	68
GT-A3	3.47826	2.27349	5.42441e-07	0.000216977	8.49039e-07	69
COG1	18.353	14.1044	5.84935e-07	0.000233389	9.0247e-07	70
ABF1	4.3487	2.9349	7.46111e-07	0.000296952	1.13493e-06	71
MYB56	2.03895	1.29913	7.80312e-07	0.000309784	1.17047e-06	72
BPC1	42.9108	30.3837	9.09127e-07	0.000360014	1.34501e-06	73
AHL12	5.42404	3.66076	9.39418e-07	0.00037107	1.35276e-06	74.5
AHL25	5.88182	3.96972	9.39418e-07	0.00037107	1.35276e-06	74.5
AIB	2.00668	1.14398	9.63311e-07	0.000378581	1.36892e-06	76
ZHD6	4.62754	3.2769	1.05007e-06	0.000411626	1.47282e-06	77
bHLH18	2.72817	1.77302	1.07703e-06	0.000421117	1.49127e-06	78
PIF7	4.14112	2.86855	1.10817e-06	0.000432187	1.51199e-06	79
AREB3	4.33014	2.92166	1.11999e-06	0.000435677	1.51199e-06	80
ATHB13	3.03797	1.95171	1.17809e-06	0.000457098	1.57078e-06	81
TCP8	2.10372	1.36508	1.33987e-06	0.000518531	1.76471e-06	82
bZIP3	2.89372	2.07709	1.44821e-06	0.000559009	1.88442e-06	83
DOF2.4	7.43049	5.89772	1.49376e-06	0.000575096	1.92054e-06	84
DOF5.3	11.622	9.28611	1.98894e-06	0.000763754	2.52713e-06	85
ABF2	2.87607	1.9693	2.24718e-06	0.00086067	2.82204e-06	86
SPL15	1.18453	0.712093	2.67701e-06	0.00102262	3.32318e-06	87
BEH4	2.8381	1.87145	2.71744e-06	0.00103535	3.33504e-06	88
SPL11	1.33109	0.759861	2.84194e-06	0.00107994	3.44865e-06	89
TCP16	1.96434	1.38464	2.89259e-06	0.00109629	3.47111e-06	90
bHLH74	2.99595	2.20067	4.0187e-06	0.00151907	4.76945e-06	91
BPC6	29.5165	20.5183	4.3017e-06	0.00162174	5.04982e-06	92
LEC1	17.726	15.1032	4.4037e-06	0.00165579	5.11398e-06	93
AP3	6.82228	5.08466	4.97911e-06	0.00186717	5.72068e-06	94
WRKY2	2.20403	1.59252	5.14008e-06	0.00192239	5.84346e-06	95
ARF2	2.56393	1.87949	5.22923e-06	0.0019505	5.88288e-06	96
bHLH77	2.5359	1.89092	5.37165e-06	0.00199825	5.98081e-06	97
DPBF3	3.82855	2.70885	5.64987e-06	0.0020961	6.19679e-06	98
MYC4	3.34607	2.28069	5.68039e-06	0.00210174	6.19679e-06	99
ABF4	3.11953	2.24996	6.76286e-06	0.0024955	7.30389e-06	100
WRKY26	3.52754	2.53296	7.22215e-06	0.00265775	7.72269e-06	101
RVE7	3.84648	2.77152	7.63046e-06	0.00280038	8.05887e-06	102
TGA1	1.68622	1.09539	7.73995e-06	0.00283282	8.05887e-06	103
bZIP16	4.0576	2.81628	7.7604e-06	0.00283282	8.05887e-06	104
SPL14	1.22708	0.720513	8.26619e-06	0.00300889	8.50236e-06	105
TCP7	1.85171	1.21913	9.90905e-06	0.00359699	1.0096e-05	106
WRKY14	3.36286	2.35796	1.08332e-05	0.0039216	1.08663e-05	107
SRM1	2.58412	1.63663	1.08663e-05	0.00392272	1.08663e-05	108
ATHB20	3.36843	2.31388	1.33581e-05	0.0048089	1.32355e-05	109
PIF1	4.33113	3.25018	1.47542e-05	0.00529677	1.4486e-05	110
WRKY18	2.39692	1.66402	1.70576e-05	0.00610661	1.65966e-05	111
At2g38090	4.23908	3.14754	1.74026e-05	0.00621274	1.67811e-05	112
RVE1	3.70362	2.66137	1.81411e-05	0.00645824	1.73384e-05	113
UNE10	3.30163	2.52564	1.84383e-05	0.00654559	1.74678e-05	114
SPL13	1.18965	0.697052	1.95573e-05	0.00692329	1.83669e-05	115
WRKY33	3.67759	2.63132	2.07399e-05	0.00732119	1.93096e-05	116
TCX3	4.79216	3.52666	2.16616e-05	0.00762488	1.99953e-05	117
EDT1	1.74062	1.11248	2.34519e-05	0.0082316	2.14644e-05	118
ATHB34	4.53896	3.33474	2.5075e-05	0.00877624	2.27571e-05	119
ATHB-51	2.78672	1.86235	3.01339e-05	0.0105167	2.71205e-05	120
MYB55	1.19735	0.795544	3.10695e-05	0.0108122	2.77314e-05	121
GBF3	3.5886	2.60866	3.56261e-05	0.0123622	3.15378e-05	122
At2g45680	1.57815	1.09512	3.6151e-05	0.0125082	3.1588e-05	123
GBF2	3.29453	2.45791	3.62677e-05	0.0125123	3.1588e-05	124
ATHB-5	2.61994	1.88439	3.68847e-05	0.0126884	3.18684e-05	125
ATHB7	2.60403	1.85132	3.8461e-05	0.0131921	3.29666e-05	126
BHLH104	2.32031	1.60729	3.95758e-05	0.0135349	3.3655e-05	127
WRKY21	2.07172	1.4404	4.05926e-05	0.0138421	3.425e-05	128
CCA1	3.18642	2.27324	4.16502e-05	0.0141611	3.48699e-05	129
BHLH3	3.36181	2.31209	4.49398e-05	0.0152346	3.73346e-05	130
SVP	8.59094	6.68172	4.87795e-05	0.0164875	4.02152e-05	131
NAC055	0.870191	0.483169	5.37702e-05	0.0181205	4.37233e-05	132
WRKY11	3.59368	2.62219	5.38445e-05	0.0181205	4.37233e-05	133
CDF2	4.0074	3.0223	6.21908e-05	0.0208339	4.96352e-05	134
bZIP53	2.16299	1.71412	6.24908e-05	0.0208719	4.96352e-05	135
WRKY59	3.64932	2.6759	6.25035e-05	0.0208719	4.96352e-05	136
AT2G40260	3.20511	2.25493	6.59238e-05	0.0218867	5.19691e-05	137
WRKY43	2.413	1.77084	7.40903e-05	0.0245239	5.79837e-05	138
GT-4	2.22882	1.31774	7.80298e-05	0.0257498	6.06275e-05	139
ATHB-6	0.867135	0.490205	8.62747e-05	0.0283844	6.65548e-05	140
PHL12	2.95566	2.13585	9.13136e-05	0.0299509	6.99423e-05	141
AHL20	4.71356	3.61307	9.38282e-05	0.0306818	7.13623e-05	142
GBF6	2.19439	1.75041	9.50087e-05	0.0309728	7.17548e-05	143
bZIP48	2.14203	1.68194	9.67584e-05	0.0314465	7.25688e-05	144
WRKY42	3.19164	2.29704	9.86903e-05	0.0319757	7.35072e-05	145
FLC	9.39931	7.4498	9.95007e-05	0.0321387	7.36033e-05	146
TGA10	1.96918	1.38045	0.000105081	0.0338359	7.7202e-05	147
PHL11	2.32916	1.71211	0.000106099	0.0340577	7.74233e-05	148
SPL8	2.16533	1.54812	0.000107457	0.0343863	7.77211e-05	149
WRKY31	3.09449	2.34213	0.000107946	0.0344348	7.77211e-05	150
WRKY55	2.67884	1.95247	0.000111016	0.0353031	7.94022e-05	151
At5g58900	2.74421	1.76894	0.000114315	0.0362379	8.1224e-05	152
WRKY3	3.77519	2.75582	0.000115574	0.0365214	8.15816e-05	153
WRKY48	2.08501	1.47889	0.000126788	0.0399384	8.88944e-05	154
WUS	1.92262	1.22723	0.00012758	0.0400601	8.88944e-05	155
WRKY6	3.25456	2.50524	0.000143446	0.0448985	9.93084e-05	156
NAC078	3.58966	2.70135	0.00014841	0.0463039	0.000102091	157
WRKY7	3.47626	2.5524	0.00015352	0.0477447	0.000104938	158
AT1G47655	3.41332	2.50498	0.000157269	0.0487533	0.000106824	159
HHO3	1.94664	1.38519	0.000163707	0.0505855	0.000110502	160
WRKY47	2.27338	1.64291	0.000169405	0.0521767	0.000113638	161
AT3G10113	3.74095	2.85183	0.000184241	0.0565619	0.000122827	162
WRKY27	3.32178	2.43415	0.000189219	0.057901	0.000125372	163
ZHD5	2.20888	1.5349	0.000210004	0.0640513	0.000138295	164
ARR18	1.48724	0.988666	0.000231116	0.0702593	0.000150463	165
WRKY29	3.4948	2.51284	0.000231267	0.0702593	0.000150463	166
AGL27	4.86804	3.75355	0.000238737	0.0720986	0.000154393	167
TCP20	2.50218	1.73229	0.000244437	0.0735755	0.000157138	168
WRKY45	1.61521	1.14443	0.000250645	0.0751936	0.000160176	169
NAC029	1.05193	0.688614	0.000259402	0.0775613	0.000164797	170
WRKY23	1.45438	1.03104	0.000270878	0.0807216	0.000171081	171
At3g09600	3.33241	2.45017	0.000273315	0.0811744	0.000171616	172
CAMTA1	1.60261	1.1297	0.000279652	0.082777	0.000174536	173
RVE5	3.55109	2.84602	0.000282447	0.0833219	0.000174536	174
NAC043	1.12509	0.677041	0.000282812	0.0833219	0.000174536	175
WRKY17	3.9915	3.00142	0.000287786	0.0843213	0.000176596	176
WRKY24	3.42792	2.60697	0.000292996	0.0855549	0.000178777	177
PLT3	1.18215	0.75589	0.000333406	0.0970211	0.000202291	178
OBP4	6.24711	5.22825	0.000359267	0.104187	0.000216764	179
RVE6	3.43509	2.68379	0.000380828	0.110059	0.000228497	180
TCX2	5.44192	4.32871	0.000405981	0.116923	0.000242243	181
TCP14	0.916957	0.624808	0.000411024	0.117964	0.000243904	182
MYR2	2.43773	1.82741	0.000414968	0.118681	0.000244899	183
AGL55	6.57992	5.45482	0.000473713	0.135008	0.000278049	184
MYB101	4.1561	3.31702	0.000535973	0.152216	0.000312892	185
MYB27	1.6712	1.19303	0.000585309	0.165642	0.000338821	186
bZIP44	2.17321	1.76391	0.000586662	0.165642	0.000338821	187
WRKY22	3.45919	2.58576	0.000609768	0.171345	0.000350292	188
AT-GTL1	2.5559	1.9002	0.000617409	0.172875	0.000352805	189
LCL1	2.65092	1.98612	0.000638299	0.178086	0.000362823	190
WRKY57	2.67878	1.98538	0.000656596	0.182534	0.000371269	191
bZIP50	1.84306	1.3525	0.000683895	0.189439	0.000384691	192
AT1G76880	3.92638	3.0909	0.00069384	0.1915	0.000388263	193
WRKY12	1.60231	1.16148	0.000722714	0.198746	0.000402336	194
HAT5	2.31179	1.74238	0.000728592	0.199634	0.000403528	195
AT3G46070	3.23691	2.41738	0.000802346	0.219041	0.000442109	196
MYB113	1.9127	1.40452	0.000886092	0.241017	0.000482975	197
ATHB4	1.36327	0.877167	0.000889133	0.241017	0.000482975	198
ZHD1	4.47583	3.37734	0.000889927	0.241017	0.000482975	199
ATHB-12	1.11116	0.767709	0.000927872	0.249598	0.000501051	200
TCP15	2.46725	1.74617	0.000935889	0.250818	0.000502866	201
HYH	2.46844	1.93256	0.000959444	0.256172	0.00051297	202
WRKY30	1.90506	1.36763	0.000979598	0.260573	0.00051907	203
At5g05790	3.1863	2.46616	0.000980466	0.260573	0.00051907	204
PHL1	2.08658	1.61384	0.00102405	0.27035	0.000539501	205
AGL42	4.33156	3.52776	0.0010424	0.274152	0.000546502	206
RAV1	2.00608	1.55672	0.00109	0.28558	0.000568672	207
MYB57	1.29098	0.906427	0.00109522	0.285852	0.000568672	208
AGL13	4.67916	3.67413	0.00114686	0.298184	0.000592637	209
ATHB23	3.22925	2.50791	0.0011615	0.300827	0.00059734	210
DOF5.6	3.52938	2.86153	0.00117886	0.304146	0.000603398	211
WRKY50	4.0801	3.09575	0.00120703	0.310207	0.000614904	212
TGA4	2.02864	1.61599	0.00121944	0.312177	0.000618309	213
TSO1	5.5582	4.4968	0.00126482	0.322529	0.000636681	214
WRKY65	2.93141	2.15612	0.00126747	0.322529	0.000636681	215
WRKY71	3.77348	2.8717	0.00129743	0.328251	0.000648717	216
AGL3	2.94942	2.32335	0.00153901	0.387831	0.000765093	217
SOL1	5.67749	4.58993	0.00155011	0.389077	0.000765093	218
2021-09-03	6.73411	5.80051	0.00155144	0.389077	0.000765093	219
KAN2	2.86096	2.15536	0.00159865	0.398063	0.000784791	220
SPL12	0.650337	0.442747	0.00162168	0.402177	0.000792495	221
EPR1	3.10421	2.52865	0.00164908	0.407324	0.000802257	222
WRKY8	2.38604	1.86459	0.00178897	0.440086	0.000866406	223
ARR11	0.814083	0.496767	0.00182675	0.447553	0.000880753	224
BEE2	1.84455	1.38684	0.00191926	0.4683	0.000921246	225
TCP23	2.0362	1.55123	0.00195335	0.474665	0.000933461	226
WRKY75	1.70282	1.26409	0.00228714	0.553489	0.00108816	227
BIM1	1.7467	1.40567	0.00237282	0.571849	0.00112369	228
WRKY40	2.8493	2.12797	0.00238265	0.571849	0.00112369	229
ABF3	2.0974	1.39607	0.00245346	0.586377	0.00115206	230
WRKY38	1.68664	1.21794	0.00247256	0.588469	0.001156	231
WRKY63	1.35292	1.0235	0.00251235	0.595427	0.00116954	232
AT5G47660	2.44312	1.84995	0.00258667	0.610455	0.00119897	233
At3g11280	3.07502	2.24888	0.00269548	0.633438	0.00124407	234
AGL16	3.30822	2.65457	0.00273363	0.639669	0.00125631	235
ARR1	2.02568	1.52506	0.00289029	0.673437	0.00132267	236
WRKY15	2.73783	2.14716	0.00307072	0.712408	0.00139932	237
EFM	1.70921	1.16337	0.00310688	0.717688	0.00140984	238
AT1G13300	2.16105	1.69437	0.00334706	0.769824	0.00151248	239
ATHB15	2.99524	2.29363	0.0034207	0.78334	0.00153931	240
LHY1	2.74651	2.15836	0.00379363	0.864948	0.00170005	241
MYB46	0.896624	0.610319	0.00390376	0.886155	0.00173659	242
NAC083	0.959435	0.561258	0.00390732	0.886155	0.00173659	243
TGA5	1.89238	1.50006	0.00393369	0.886155	0.00174114	244
NAC025	0.419181	0.234351	0.00426307	0.954927	0.00187923	245
TGA2	1.39339	1.08798	0.00439045	0.97907	0.00192751	246
AGL25	4.7857	3.88324	0.00450646	1	0.00197044	247
ARR2	1.6145	1.18417	0.00483292	1	0.00210466	248
AT3G10580	2.61778	2.00358	0.00495114	1	0.00214748	249
WRKY25	1.53292	1.17137	0.00541092	1	0.00233752	250
HAT1	1.24376	0.901305	0.00569505	1	0.00245046	251
ARR10	2.56809	2.16608	0.00613812	1	0.00263062	252
DREB2	1.81829	1.50801	0.00637527	1	0.00272146	253
AT2G20110	5.8049	4.72235	0.00661669	1	0.0028134	254
HHO5	2.29028	1.89248	0.0067384	1	0.00284599	255
AT5G56840	2.26958	1.7298	0.00674606	1	0.00284599	256
PHL7	1.8383	1.52762	0.0068464	1	0.00287709	257
dof4.5	3.48407	2.84805	0.00697509	1	0.00291981	258
KUA1	1.55323	1.14474	0.00705652	1	0.00294249	259
HSFB2A	1.89192	1.45491	0.00722007	1	0.00298572	260
TRP1	1.74314	1.46687	0.00723032	1	0.00298572	261
TCP2	1.74009	1.23229	0.00724313	1	0.00298572	262
At1g49010	2.63838	2.02511	0.00759375	1	0.00310702	263
CDF3	3.28847	2.74137	0.00759493	1	0.00310702	264
MYB77	1.2617	0.999633	0.00798841	1	0.00325565	265
BIM3	1.9122	1.53557	0.00802903	1	0.0032599	266
HHO6	1.87777	1.45226	0.00841861	1	0.00340528	267
AT5G61620	2.46701	1.93569	0.00858137	1	0.00345816	268
bZIP43	1.81435	1.55665	0.00861933	1	0.00346055	269
NTL9	0.542239	0.342014	0.00870742	1	0.00348297	270
AG	2.97152	2.40004	0.00896356	1	0.00357108	271
HAT22	1.71722	1.36174	0.00899383	1	0.00357108	272
AGL15	4.62468	3.82513	0.0090797	1	0.00359197	273
DOF1.8	2.16571	1.73031	0.00930275	1	0.00366678	274
TGA7	1.27724	0.958033	0.00963192	1	0.00378272	275
bZIP42	1.65099	1.419	0.00982791	1	0.0038457	276
MYB24	0.904207	0.681788	0.00989992	1	0.00384812	277
FAR1	1.38039	1.14522	0.00990535	1	0.00384812	278
GT-2	3.1011	2.52638	0.0107486	1	0.00416073	279
RAP2-10	1.60449	1.3265	0.0118234	1	0.00456047	280
AT3G24120	1.45781	1.14701	0.0120353	1	0.00462566	281
SPL4	0.433693	0.305008	0.0128605	1	0.00492222	282
TGA9	1.63373	1.28681	0.012898	1	0.00492222	283
MYB118	1.61143	1.20553	0.0138054	1	0.00524995	284
2021-09-01	2.95636	2.30336	0.0139976	1	0.00530314	285
TGA3	1.60744	1.29682	0.0140435	1	0.00530314	286
MYB15	0.699133	0.518423	0.0153157	1	0.0057634	287
F3A4.140	0.888339	0.675042	0.0154417	1	0.00579063	288
RAX3	0.874425	0.670337	0.0164313	1	0.00614041	289
WRKY62	1.26011	0.950867	0.0165145	1	0.00615023	290
WRKY70	2.35121	1.87967	0.0168722	1	0.00626184	291
NAC028	0.886508	0.676041	0.0176278	1	0.00651987	292
DOF5.7	2.20544	1.81322	0.0178714	1	0.0065874	293
SPL7	0.812218	0.628191	0.019482	1	0.00715664	294
DAG2	4.4345	3.89476	0.0197172	1	0.0072185	295
MYB1	1.57332	1.30727	0.0200614	1	0.00731969	296
SPL9	1.24817	0.964523	0.0205499	1	0.00747268	297
ERF035	1.44614	1.28975	0.0212772	1	0.00771119	298
ANT	1.21986	0.989909	0.0214741	1	0.00775653	299
MYB59	0.63253	0.459982	0.021547	1	0.0077569	300
HHO2	1.816	1.48811	0.0222955	1	0.00799971	301
AT3G52440	3.19235	2.7119	0.0230647	1	0.0082483	302
MYB33	1.24208	0.997006	0.0240969	1	0.00858898	303
HAT2	1.89208	1.5222	0.0243392	1	0.00864682	304
SPL1	0.871303	0.637378	0.025012	1	0.0088567	305
TGA6	1.44011	1.18197	0.0251562	1	0.00887864	306
ANAC13	3.66895	3.21256	0.0263024	1	0.00925295	307
AT4G12670	0.764064	0.614145	0.0268728	1	0.00942294	308
DOF2.5	1.98804	1.63297	0.0282998	1	0.0098912	309
AGL6	5.25739	4.41221	0.0285593	1	0.00994968	310
MYB62	1.55782	1.28889	0.0290585	1	0.0100911	311
WRKY46	3.03872	2.5818	0.0299184	1	0.0103564	312
BIM2	2.06828	1.74921	0.0307103	1	0.0105965	313
SPL5	0.978918	0.728673	0.0320655	1	0.0110289	314
bZIP52	1.206	0.950015	0.0322292	1	0.01105	315
MYB65	1.27771	1.09533	0.0357327	1	0.0122124	316
SPL3	0.872799	0.672483	0.0381273	1	0.0129897	317
ATHB-9	1.00554	0.822166	0.0415999	1	0.0141283	318
MYB3R1	1.43963	1.18171	0.0436827	1	0.0147891	319
CMTA2	0.96295	0.764937	0.0442759	1	0.0149431	320
AT4G32800	1.40023	1.31339	0.044595	1	0.0150039	321
UIF1	1.49164	1.22655	0.0489706	1	0.0164249	322
BZIP60	1.17175	1.03278	0.0502596	1	0.0168051	323
ARF1	1.41382	1.26488	0.0511265	1	0.0170422	324
MYB73	1.29889	1.09293	0.052094	1	0.0173113	325
MYB119	0.959177	0.720979	0.0546109	1	0.0180919	326
DREB1B	1.25015	1.10201	0.0562457	1	0.0185721	327
At1g74840	1.9372	1.62126	0.0564041	1	0.0185721	328
FHY3	1.2744	1.15365	0.0566491	1	0.018596	329
MYB81	1.19496	0.982285	0.0571451	1	0.018702	330
NAC92	1.94998	1.7271	0.0582434	1	0.0190039	331
MYB3	0.832987	0.692876	0.0602456	1	0.019598	332
HSFB2B	1.56134	1.31188	0.0621267	1	0.0201492	333
AIL7	1.12949	0.959637	0.0646566	1	0.0209069	334
ERF037	1.5428	1.40834	0.0654004	1	0.0210843	335
MYB124	0.609375	0.536985	0.0666962	1	0.0214381	336
ERF043	1.2509	1.15072	0.0722356	1	0.0230998	337
STZ	1.53567	1.2663	0.0722937	1	0.0230998	338
CBF4	1.29366	1.16113	0.0736192	1	0.0234539	339
PLT1	1.29648	1.10103	0.0760767	1	0.0241655	340
DYT1	1.90173	1.71251	0.0779543	1	0.0246893	341
CMTA3	0.669944	0.496998	0.0831175	1	0.0262476	342
MYB3R5	1.53771	1.31028	0.0834638	1	0.0262801	343
TINY	1.58533	1.42646	0.0883954	1	0.027752	344
MYB70	1.0046	0.871373	0.0891407	1	0.0279049	345
MYB105	1.20154	1.03451	0.103688	1	0.032365	346
ERF027	1.5265	1.35236	0.105123	1	0.0327185	347
MYB98	1.45227	1.23573	0.11042	1	0.0342681	348
KAN4	1.05781	0.803318	0.11635	1	0.0360052	349
At5g08520	1.80998	1.55986	0.117303	1	0.03611	350
RAP210	1.42122	1.29143	0.117358	1	0.03611	351
NAC058	0.848895	0.723287	0.119166	1	0.0365623	352
AGL63	3.10677	2.82724	0.119869	1	0.0366737	353
ARF3	1.16993	1.04369	0.121037	1	0.0369265	354
GATA15	0.953249	0.866294	0.123317	1	0.037516	355
AGL1	2.53482	2.19239	0.126905	1	0.0384993	356
DREB1C	1.36465	1.24389	0.13963	1	0.0422411	357
AT2G44940	1.52494	1.4066	0.151565	1	0.0457236	358
E2FA	0.629313	0.589202	0.153871	1	0.0462899	359
AT3G16280	1.39765	1.31447	0.154623	1	0.0463868	360
CBF2	1.25945	1.19474	0.158815	1	0.0475126	361
MYB3R4	1.40088	1.24354	0.160432	1	0.0478637	362
CBF1	1.28596	1.22209	0.161216	1	0.0479556	363
ARF5	1.18597	1.07671	0.161628	1	0.0479556	364
DEAR3	1.57587	1.47569	0.162151	1	0.047979	365
NAC062	2.81602	2.67188	0.162843	1	0.0480521	366
HSFA6B	1.53503	1.34056	0.167538	1	0.0493028	367
RAP2-1	1.49326	1.41378	0.169218	1	0.0496619	368
NTL8	2.77113	2.63821	0.17291	1	0.0506078	369
AT3G10030	1.2827	1.121	0.178279	1	0.0520381	370
ERF039	1.43668	1.347	0.183755	1	0.0534919	371
SMZ	0.871871	0.802186	0.18516	1	0.0537551	372
MYB4	0.754348	0.671068	0.185654	1	0.0537551	373
GATA12	0.462765	0.38264	0.186174	1	0.0537615	374
NAC017	2.59473	2.46822	0.187163	1	0.053903	375
MYB111	0.504486	0.421485	0.188891	1	0.0542559	376
DREB26	2.81621	2.34418	0.190688	1	0.0546267	377
AT1G01250	1.61615	1.58485	0.201194	1	0.0574841	378
AT5G18450	4.05734	3.46153	0.208637	1	0.0594532	379
T11I18.17	0.430279	0.378724	0.212167	1	0.0603001	380
NAC080	0.548044	0.482635	0.213782	1	0.0605997	381
DRE1C	0.659245	0.639364	0.216359	1	0.0611695	382
At1g19000	1.94413	1.713	0.219736	1	0.0619621	383
MYB52	0.938989	0.866185	0.224509	1	0.0631431	384
CEJ1	3.14387	2.6887	0.225338	1	0.0632118	385
DREB1A	1.06836	1.01316	0.231246	1	0.0646478	386
AT1G76870	3.53019	3.48619	0.231654	1	0.0646478	387
AT1G77640	2.3208	2.06662	0.257795	1	0.0717573	388
LFY	1.10297	0.944249	0.261497	1	0.0726006	389
DREB2C	1.25258	1.24394	0.263812	1	0.0730555	390
GT-1	0.498821	0.456645	0.273845	1	0.0756401	391
DREB19	1.44504	1.39629	0.286388	1	0.0789029	392
AT4G28140	2.64901	2.37891	0.29087	1	0.0799339	393
DEAR5	1.54642	1.49559	0.312913	1	0.0857732	394
DREB1E	1.07666	0.971132	0.315885	1	0.0863686	395
HSFC1	1.06212	0.968723	0.332226	1	0.0906071	396
ANAC050	1.24266	1.3044	0.351305	1	0.095569	397
TRP2	2.79302	2.69808	0.361204	1	0.0980151	398
ERF018	1.28273	1.2315	0.388196	1	0.105076	399
GATA20	1.05976	1.03741	0.395209	1	0.106707	400
ZAP1	1.21891	1.13163	0.400597	1	0.107891	401
ARR14	0.708189	0.657253	0.432397	1	0.116166	402
ARF8	1.16669	1.15238	0.442025	1	0.118458	403
REF6	3.49137	3.37834	0.443997	1	0.118692	404
GATA9	0.818086	0.829718	0.448054	1	0.119481	405
ERF15	2.73576	2.70318	0.453384	1	0.120605	406
ERF38	1.5881	1.5947	0.469762	1	0.124654	407
ERF1B	1.41207	1.46129	0.485215	1	0.128439	408
AT1G44830	3.8491	3.18226	0.493425	1	0.130293	409
ERF017	1.73447	1.76003	0.508195	1	0.133866	410
RAV1_var.2	0.662572	0.676838	0.520414	1	0.136751	411
ERF096	1.29987	1.32331	0.527131	1	0.13818	412
ERF019	1.75552	1.74825	0.534683	1	0.13982	413
AT5G67000	1.35182	1.46092	0.571176	1	0.149002	414
ERF021	1.57326	1.57051	0.582169	1	0.151504	415
GATA19	1.34485	1.35542	0.586865	1	0.152359	416
ERF008	1.60801	1.68398	0.594948	1	0.154087	417
ERF094	1.47665	1.55474	0.611599	1	0.158021	418
ERF015	1.6367	1.69848	0.617122	1	0.159067	419
AT1G36060	1.90411	1.93309	0.639067	1	0.164332	420
RAP2-3	1.21343	1.37973	0.660518	1	0.169085	421
AT1G75490	3.90241	3.38928	0.660686	1	0.169085	422
ERF2	3.58089	3.41351	0.680361	1	0.173709	423
ERF13	1.40588	1.51211	0.692697	1	0.176442	424
ERF3	2.74074	2.77753	0.71746	1	0.182319	425
AT2G33710	2.75348	2.81566	0.723582	1	0.183443	426
AT4G18450	2.79789	2.86166	0.728766	1	0.184325	427
ERF069	0.750035	0.779687	0.762345	1	0.192367	428
ERF098	0.827226	0.939751	0.782477	1	0.196987	429
AT4G16750	1.99045	1.94021	0.784803	1	0.197113	430
ERF109	1.24268	1.43332	0.793143	1	0.198746	431
ERF104	3.53142	3.46483	0.806599	1	0.20165	432
GATA8	0.546063	0.608344	0.817561	1	0.203918	433
CDC5	0.304152	0.360504	0.821067	1	0.204321	434
RAP21	1.97718	2.04389	0.857263	1	0.212838	435
ERF7	0.690462	0.760233	0.866879	1	0.214731	436
RAP212	1.99268	2.12262	0.873863	1	0.215964	437
GATA6	0.926267	1.17748	0.877505	1	0.215964	438
AT1G22810	4.10606	3.83895	0.877854	1	0.215964	439
ERF8	0.793174	0.892745	0.883015	1	0.21674	440
CRF4	2.62218	2.73404	0.891457	1	0.218316	441
ESE3	4.54173	4.2093	0.898624	1	0.219232	442
ERF5	4.47893	4.40822	0.899255	1	0.219232	443
ERF10	3.52027	3.57081	0.905933	1	0.220362	444
AT3G57600	3.24982	3.20383	0.908238	1	0.220426	445
ERF112	1.1445	1.34676	0.928472	1	0.224832	446
ESE1	3.08132	3.25654	0.943993	1	0.228079	447
CRF2	1.57819	1.83409	0.95621	1	0.23001	448
ERF9	4.25271	4.21441	0.957572	1	0.23001	449
RAP2-6	1.17805	1.49326	0.958376	1	0.23001	450
ERF118	1.95057	2.16192	0.962007	1	0.230227	451
TBP3	2.40603	2.81878	0.963541	1	0.230227	452
ERF4	1.64836	1.90197	0.965994	1	0.230303	453
RAP26	2.7998	3.02456	0.969267	1	0.230574	454
ERF105	2.7137	2.87588	0.97165	1	0.230633	455
AT1G72740	3.0454	3.61714	0.97984	1	0.230708	456
ERF087	2.578	3.00695	0.98011	1	0.230708	457
ERF11	1.62435	1.90873	0.981344	1	0.230708	458
LBD18	1.25145	1.53293	0.982647	1	0.230708	459
ERF6	1.08455	1.33137	0.985854	1	0.230708	460
GATA14	0.920587	1.29777	0.990549	1	0.230708	461
ABR1	1.92306	2.23868	0.9932	1	0.230708	462
RAP211	2.06392	2.57028	0.995697	1	0.230708	463
LEP	3.68008	3.93489	0.99618	1	0.230708	464
BPC5	-40.4691	-35.3604	0.99636	1	0.230708	465
PUCHI	2.6275	3.11553	0.997483	1	0.230708	466
GATA10	0.174349	0.44026	0.999725	1	0.230708	467
GATA11	0.176192	0.444912	0.999733	1	0.230708	468

## Sheet: enrichWilcox_public
TF_id	input_meanMotifScore	bg_meanMotifScore	pvalue	padj	qvalue	rank
LEC2	0.799585	0.073	3.1463e-302	1.60461e-299	7.34136e-300	1
GSE94307.HEC1.Col-0_seedling_12d	0.674499	0.307667	1.72107e-67	8.76023e-65	2.00791e-65	2
GSE48081.KAN1.Col-0_seedling_10d-rep1	0.771251	0.44	2.08478e-55	1.05907e-52	1.6215e-53	3
GSE26722.REV.Col-0_seedling_10d-DEX-90min	0.572218	0.274333	1.00923e-54	5.1168e-52	5.88718e-53	4
GSE84483.FIE.Col_whole-plant_30h	0.436766	0.183	1.98849e-49	1.00617e-46	9.27961e-48	5
GSE60141.FUS3.Col-0_leaves_tnt_col	0.097443	0.00766667	5.02372e-49	2.53698e-46	1.95367e-47	6
GSE85922.WRKY18.Col-0_seedling_12d	0.798203	0.511333	7.55653e-46	3.80849e-43	2.51884e-44	7
GSE20176.AP1.Col_apical-meristem_DEX	0.526607	0.267333	1.07681e-45	5.41635e-43	3.14069e-44	8
GSE94486.ARR10.Col-0_seedling_3d-6BA-4h	0.606773	0.325333	1.62421e-45	8.15353e-43	4.21092e-44	9
GSE85922.WRKY18.Col-0_seedling_12d-flg22	0.705598	0.438667	3.38588e-43	1.69632e-40	7.90038e-42	10
GSE52400.BBM.Col-0_somatic-embryo	0.820318	0.53	7.05302e-43	3.52651e-40	1.4961e-41	11
GSE76571.TFL2.Col-0_seedling_14	0.476158	0.244333	2.66985e-42	1.33225e-39	5.19137e-41	12
GSE85922.WRKY40.Col-0_seedling_12d-flg22	0.692467	0.435	3.75361e-41	1.8693e-38	6.73725e-40	13
GSE80566.AT5G50360.Col-0_seedling_4d-DEX-6h	0.869385	0.597667	2.54497e-40	1.26485e-37	4.24162e-39	14
GSE46986.SEP3.Ler_inflorescence_4w-8d	0.575674	0.318	4.1059e-39	2.03652e-36	6.38695e-38	15
GSE80564.ABF4.Col-0_seedling_3d-ABA	0.81548	0.565667	6.14844e-37	3.04348e-34	8.96648e-36	16
GSE94486.ARR10.Col-0_seedling_3d-mock-4h	0.64962	0.389	2.09272e-36	1.03381e-33	2.87237e-35	17
GSE80564.HAT22.Col-0_seedling_3d-EtOH	0.753283	0.503667	8.78133e-35	4.3292e-32	1.13832e-33	18
GSE94486.ARR1.Col-0_seedling_3d-mock-4h-LD	0.470629	0.255	5.22877e-34	2.57255e-31	6.42129e-33	19
GSE78727.RPL.Ler-0_inflorescence-apices	0.571527	0.327333	8.61627e-34	4.23059e-31	1.00523e-32	20
GSE94486.ARR1.Col-0_seedling_3d-6BA-4h	0.341396	0.154	8.86015e-33	4.34148e-30	9.84462e-32	21
GSE80564.ATHB-6.Col-0_seedling_3d-EtOH	0.673117	0.428	2.12972e-32	1.04143e-29	2.2588e-31	22
GSE80564.MYB44.Col-0_seedling_3d-EtOH	0.843815	0.593	2.46286e-32	1.20188e-29	2.49855e-31	23
GSE80564.GBF2.Col-0_seedling_3d-EtOH	0.894264	0.652333	2.79559e-32	1.36145e-29	2.71793e-31	24
GSE85922.WRKY33.Col-0_seedling_12d-flg22	0.768487	0.524667	7.73436e-32	3.7589e-29	7.21873e-31	25
GSE80566.RBOHJ.Col-0_seedling_4d-DEX-6h	0.845888	0.597333	9.5848e-32	4.64863e-29	8.60175e-31	26
GSE80564.GBF2.Col-0_seedling_3d-ABA	0.915688	0.672	1.3174e-31	6.37619e-29	1.13849e-30	27
GSE46986.SEP3.Ler_inflorescence_4w-4d	0.512094	0.297	2.22664e-31	1.07547e-28	1.85553e-30	28
GSE80564.GBF3.Col-0_seedling_3d-EtOH	0.913614	0.680667	2.91283e-31	1.40398e-28	2.34365e-30	29
GSE80564.GBF3.Col-0_seedling_3d-ABA	0.845888	0.603667	3.19862e-31	1.53854e-28	2.48782e-30	30
GSE94486.ARR12.Col-0_seedling_3d-mock-4h	0.829993	0.564667	6.15781e-31	2.95575e-28	4.63491e-30	31
GSE66289.WRKY33.Col-0_leaves_4w-Bc	0.678645	0.452667	6.23386e-30	2.98602e-27	4.54552e-29	32
GSE80564.ABF1.Col-0_seedling_3d-ABA	0.861783	0.628	1.07722e-29	5.1491e-27	7.61668e-29	33
GSE80564.HAT22.Col-0_seedling_3d-ABA	0.818936	0.587667	3.67477e-29	1.75287e-26	2.5219e-28	34
GSE68193.PIF4.Col-0_seedling_5d	0.7132	0.475667	4.21517e-29	2.00642e-26	2.81011e-28	35
GSE52400.BBM.Col-0_whole-embryogenic-seedling	0.926054	0.709667	1.07123e-28	5.08835e-26	6.94317e-28	36
GSE43283.PIF1.Col-0_seedling_3d	0.277816	0.124	6.79771e-28	3.22212e-25	4.28685e-27	37
GSE108455.AGL8.Ler_gynoecium_6w	0.651002	0.423667	4.10708e-27	1.94265e-24	2.52189e-26	38
GSE95562.FIE.Ws_whole-plant_30h-wt	0.155494	0.0493333	4.60206e-27	2.17217e-24	2.75337e-26	39
GSE80564.MYB3.Col-0_seedling_3d-EtOH	0.678645	0.447	4.98915e-27	2.34989e-24	2.91034e-26	40
GSE80564.ABF4.Col-0_seedling_3d-EtOH	0.659986	0.456333	7.84732e-27	3.68824e-24	4.46595e-26	41
GSE94486.ARR1.Col-0_seedling_3d-mock-4h-etiolated	0.259157	0.108667	1.1953e-26	5.60596e-24	6.64055e-26	42
GSE94486.ARR12.Col-0_seedling_3d-6BA-4h	0.487215	0.272667	1.37928e-25	6.45502e-23	7.48446e-25	43
GSE80564.ATHB-5.Col-0_seedling_3d-EtOH	0.883207	0.668667	7.62831e-25	3.56242e-22	4.04532e-24	44
GSE80564.MYB3.Col-0_seedling_3d-ABA	0.809261	0.589	1.30887e-24	6.09933e-22	6.78673e-24	45
GSE64245.LFY.Col-0_seedling_15d-LFY	0.504492	0.298	2.14653e-24	9.98138e-22	1.08882e-23	46
GSE14600.SEP3.Col-0_inflorescence_5-7w	0.361437	0.199667	2.45887e-24	1.14091e-21	1.22071e-23	47
GSE80564.ABF3.Col-0_seedling_3d-ABA	0.920525	0.733667	1.99573e-23	9.24022e-21	9.70146e-23	48
GSE80564.ABF3.Col-0_seedling_3d-EtOH	0.856254	0.664	8.46021e-23	3.90862e-20	4.02867e-22	49
GSE80564.ANAC102.Col-0_seedling_3d-EtOH	0.626123	0.425	1.94835e-22	8.98191e-20	9.09232e-22	50
GSE35059.PIF5.Col-0_seedling_14d	0.196959	0.0903333	3.83262e-22	1.76301e-19	1.75349e-21	51
GSE80564.ABF1.Col-0_seedling_3d-EtOH	0.543884	0.348	9.27869e-22	4.25892e-19	4.16351e-21	52
GSE80564.MYB44.Col-0_seedling_3d-ABA	0.926745	0.736	1.89653e-21	8.68611e-19	8.3495e-21	53
GSE94486.ARR1.Col-0_seedling_3d-6BA-72h	0.9302	0.756667	8.37705e-21	3.82831e-18	3.61971e-20	54
GSE60142.ABI5.Col-0_seedling_36h-ypet	0.499654	0.315	1.861e-20	8.48616e-18	7.89515e-20	55
GSE43284.PIF4.Col-0_seedling_3d	0.142364	0.0533333	5.10578e-20	2.32313e-17	2.12741e-19	56
GSE108960.EZA1.Col-0_seedling_10d	0.115411	0.0396667	5.19849e-20	2.36011e-17	2.12804e-19	57
GSE80564.ATHB-5.Col-0_seedling_3d-ABA	0.859019	0.672333	5.68448e-20	2.57507e-17	2.28686e-19	58
GSE80564.ANAC102.Col-0_seedling_3d-ABA	0.670352	0.479	6.1901e-20	2.79793e-17	2.44806e-19	59
GSE99587.NFYB9.Ws-0_seeds-bent-cotyledon-stage	0.884589	0.684333	1.25647e-19	5.66666e-17	4.88625e-19	60
GSE80564.ATHB-7.Col-0_seedling_3d-EtOH	0.724948	0.530667	1.5073e-19	6.78285e-17	5.76563e-19	61
GSE94486.ARR14.Col-0_seedling_3d-6BA-72h	0.921216	0.734333	1.59033e-19	7.14059e-17	5.98512e-19	62
GSE80564.NAC032.Col-0_seedling_3d-EtOH	0.198341	0.0903333	2.3085e-19	1.03421e-16	8.54998e-19	63
GSE24568.LFY.Col-0_seedling_15d	0.335867	0.185	3.45893e-19	1.54614e-16	1.26107e-18	64
GSE80564.NAC032.Col-0_seedling_3d-ABA	0.767104	0.583667	3.69416e-19	1.64759e-16	1.32611e-18	65
GSE39215.PIF3.Col-0_seedling_2d	0.14651	0.059	7.64657e-19	3.40272e-16	2.70333e-18	66
GSE80564.DREB2A.Col-0_seedling_3d-ABA	0.805805	0.597667	1.82273e-18	8.09294e-16	6.34783e-18	67
GSE36361.APRR5.Col-0_whole-plant_18d	0.463718	0.291333	2.44008e-18	1.08095e-15	8.37281e-18	68
GSE80564.ZAT6.Col-0_seedling_3d-EtOH	0.877678	0.695667	2.63046e-18	1.16266e-15	8.89528e-18	69
GSE59187.RGA.Ler_seedling_11d	0.268141	0.142	1.56829e-17	6.91614e-15	5.22762e-17	70
GSE108455.AGL8.Col-0_Inflorescence-meristem_6w	0.747063	0.566	2.58577e-17	1.13774e-14	8.49782e-17	71
GSE51770.ARF.Col-0_seedling-etiolated_5d	0.206634	0.0976667	7.12511e-17	3.12792e-14	2.30906e-16	72
GSE80564.BHLH122.Col-0_seedling_3d-EtOH	0.674499	0.487667	1.08437e-16	4.74955e-14	3.46603e-16	73
GSE35315.PIF4.Col-0_seedling-etiolated	0.170698	0.0786667	1.4992e-16	6.55151e-14	4.72721e-16	74
GSE80564.AT5G04760.Col-0_seedling_3d-EtOH	0.897719	0.730667	2.95432e-16	1.28809e-13	9.19123e-16	75
GSE54881.SVP.Col-0_seedling_2w-FLC	0.36973	0.233667	1.09752e-15	4.77423e-13	3.36959e-15	76
GSE85922.WRKY33.Col-0_seedling_12d	0.308915	0.187667	1.24607e-15	5.40793e-13	3.77596e-15	77
GSE21301.AP2.Col-0_inflorescence	0.133379	0.0616667	1.28257e-15	5.55352e-13	3.83674e-15	78
GSE68193.PIF5.Col-0_seedling_5d	0.395992	0.25	1.33722e-15	5.7768e-13	3.9496e-15	79
GSE95301.AGO1.Col-0_seedling_10d-wt	0.953006	0.734	2.03907e-15	8.78841e-13	5.9473e-15	80
GSE80564.RD26.Col-0_seedling_3d-EtOH	0.857636	0.695333	3.47216e-15	1.49303e-12	1.00021e-14	81
GSE80564.ATHB-6.Col-0_seedling_3d-ABA	0.838286	0.685333	1.44872e-14	6.21501e-12	4.12237e-14	82
GSE94926.RGA.Ler_inflorescence-apices	0.500346	0.345333	1.61549e-14	6.91429e-12	4.54153e-14	83
GSE80564.ZAT6.Col-0_seedling_3d-ABA	0.897719	0.749667	3.77584e-14	1.61228e-11	1.04885e-13	84
GSE108960.CLF.Col-0_seedling_10d	0.0704907	0.0236667	2.17298e-13	9.25691e-11	5.96505e-13	85
GSE79554.AGL8.Col-0xLer_gynoecium-silique-fruit_stage12-16	0.17208	0.0926667	2.46767e-13	1.04876e-10	6.69523e-13	86
GSE46986.SEP3.Ler_inflorescence_4w-2d	0.224603	0.132667	2.85413e-13	1.21015e-10	7.65475e-13	87
GSE70533.CCA1.Ws-2_seedling_14d-LD	0.289565	0.181667	3.53132e-13	1.49375e-10	9.36336e-13	88
GSE85922.WRKY40.Col-0_seedling_12d	0.185902	0.103	4.80919e-13	2.02948e-10	1.26084e-12	89
GSE95301.AGO1.Col-0_seedling_10d-mutant	0.995162	0.789	9.90295e-13	4.16914e-10	2.56743e-12	90
GSE80564.BHLH122.Col-0_seedling_3d-ABA	0.406358	0.275667	5.80691e-12	2.4389e-09	1.48895e-11	91
GSE109149.WRKY18-33-40.Col-0_seedling_12d-wt-flg22-2h	0.6434	0.499	8.73727e-12	3.66092e-09	2.21597e-11	92
GSE80564.AT5G04760.Col-0_seedling_3d-ABA	0.933656	0.797333	1.0403e-11	4.34844e-09	2.61006e-11	93
GSE80564.HSFA6A.Col-0_seedling_3d-ABA	0.403594	0.274	2.10145e-11	8.76306e-09	5.21638e-11	94
GSE14600.SEP3.Ler_inflorescence_5-7w	0.291638	0.203	1.40936e-10	5.86292e-08	3.46158e-10	95
GSE52175.LHY.Ws_seedling_2w-mutant	0.7519	0.614667	4.38841e-10	1.82119e-07	1.06663e-09	96
GSE80564.ATHB-7.Col-0_seedling_3d-ABA	0.913614	0.795333	4.69085e-10	1.94201e-07	1.12838e-09	97
GSE84483.BPC1.Col_whole-plant_30h	0.0995162	0.0473333	5.64936e-10	2.33319e-07	1.34509e-09	98
GSE52175.LHY.Ws_seedling_2w-wt	0.248791	0.164	9.62921e-10	3.96723e-07	2.26951e-09	99
GSE80564.NFYC2.Col-0_seedling_3d-EtOH	0.734623	0.591333	1.10111e-09	4.52558e-07	2.56927e-09	100
GSE60142.ABI5.Col-0_seedling_36h-wt	0.207326	0.130667	2.06838e-09	8.48036e-07	4.77844e-09	101
GSE60141.SPL1.Col-0_leaves_tnt_colamp	0.115411	0.0603333	3.29043e-09	1.34579e-06	7.52714e-09	102
GSE80564.NFYC2.Col-0_seedling_3d-ABA	0.874914	0.743333	5.19199e-09	2.11833e-06	1.17618e-08	103
GSE60141.BHLH122.Col-0_leaves_tnt_col	0.0352453	0.01	8.17558e-09	3.32746e-06	1.83427e-08	104
GSE60141.BIM2.Col-0_leaves_tnt_col	0.194195	0.125	1.31023e-08	5.31955e-06	2.91163e-08	105
GSE60141.ZHD6.Col-0_leaves_tnt_colamp	0.284036	0.203	3.12033e-08	1.26373e-05	6.86865e-08	106
GSE49282.APRR7.Col-2_seedling_2w	0.246026	0.162667	4.67698e-08	1.8895e-05	1.0199e-07	107
GSE46986.AP1.Ler_inflorescence_4w-2d	0.0794748	0.04	7.20212e-08	2.90246e-05	1.55601e-07	108
GSE109149.WRKY18-33-40.Col-0_seedling_12d-mutant-flg22-2h	0.581894	0.462667	1.33517e-07	5.36738e-05	2.85816e-07	109
GSE85651.HSFA1B.Col-0_leaves_5w-mutant-NS	0.600553	0.478667	2.09636e-07	8.4064e-05	4.44682e-07	110
GSE80564.RD26.Col-0_seedling_3d-ABA	0.841742	0.741	2.73614e-07	0.000109446	5.75165e-07	111
GSE67903.CCA1.Col-0_seedling_14d	0.269523	0.194	2.91699e-07	0.000116388	6.07707e-07	112
GSE70533.CCA1.Ws-2_seedling_14d-LL	0.142364	0.0893333	3.74042e-07	0.000148869	7.72358e-07	113
GSE64245.LFY-TERE.Col-0_seedling_15d-LFY-TERE	0.210781	0.140667	5.2915e-07	0.000210073	1.08306e-06	114
GSE45938.AG.Ler-0_inflorescence_4w	0.15273	0.0953333	9.07476e-07	0.00035936	1.84126e-06	115
GSE60141.HDG1.Col-0_leaves_tnt_col	0.0331721	0.0123333	1.13911e-06	0.000449948	2.29131e-06	116
GSE94486.ARR1.Col-0_seedling_3d-Dex-4h	0.596406	0.477333	1.37566e-06	0.000542012	2.74349e-06	117
GSE68193.CRY2.Col-0_seedling_5d	0.156876	0.098	1.79374e-06	0.000704941	3.54695e-06	118
GSE60141.ZHD3.Col-0_leaves_tnt_colamp	0.199032	0.137333	1.84865e-06	0.000724672	3.62481e-06	119
GSE80564.NFYB2.Col-0_seedling_3d-EtOH	1.01866	0.928333	4.50496e-06	0.00176144	8.75964e-06	120
GSE60141.AtbZIP52.Col-0_leaves_tnt_colamp	0.112647	0.067	5.7563e-06	0.00224496	1.11003e-05	121
GSE80564.NFYB2.Col-0_seedling_3d-ABA	1.04699	0.96	5.9591e-06	0.00231809	1.13972e-05	122
GSE60141.SPL1.Col-0_leaves_tnt_col	0.0691085	0.0376667	6.68457e-06	0.00259362	1.26808e-05	123
GSE60141.ZHD14.Col-0_leaves_tnt_col	0.0283345	0.011	1.15143e-05	0.00445602	2.16666e-05	124
GSE109149.WRKY18-33-40.Col-0_seedling_12d-mutant-flg22-0h	0.571527	0.477667	1.46209e-05	0.00564368	2.72924e-05	125
GSE48082.MAF1.Col-0_seedling_10d-genomicFLM	0.23566	0.172	1.71213e-05	0.00659172	3.17062e-05	126
GSE117797.HY5.Ws_whole-plant_10d-blue-light	0.663442	0.553333	1.884e-05	0.00723458	3.44634e-05	127
GSE60141.NAC002.Col-0_leaves_tnt_colamp	0.118176	0.077	1.89056e-05	0.00724085	3.44634e-05	128
GSE60141.BEH2.Col-0_leaves_tnt_col	0.0926054	0.06	1.9127e-05	0.0073065	3.45966e-05	129
GSE60141.EICBP-B.Col-0_leaves_tnt_col	0.0919143	0.0573333	2.36227e-05	0.00900027	4.23998e-05	130
GSE109149.WRKY18-33-40.Col-0_seedling_12d-wt-flg22-0h	0.563925	0.466	2.43072e-05	0.00923675	4.32953e-05	131
GSE60141.BEH3.Col-0_leaves_tnt_col	0.0373186	0.0173333	2.48431e-05	0.00941552	4.39145e-05	132
GSE57497.SPCH.Col_seedling_4d	0.894955	0.802667	3.08808e-05	0.011673	5.41769e-05	133
GSE60141.BZIP68.Col-0_leaves_tnt_col	0.157567	0.111333	4.1579e-05	0.0156753	7.24012e-05	134
GSE60141.HY5.Col-0_leaves_tnt_colamp	0.14651	0.101333	6.74357e-05	0.0253558	0.000116556	135
GSE84483.AZF1.Col_whole-plant_30h	0.0780926	0.0473333	8.10829e-05	0.0304061	0.000139113	136
GSE60141.PC-MYB1.Col-0_leaves_tnt_colamp	0.149965	0.107667	8.3189e-05	0.0311127	0.000141684	137
GSE60141.GBF3.Col-0_leaves_tnt_colamp	0.135453	0.097	0.000108479	0.0404627	0.000183419	138
GSE35952.APRR1.C24_seedling_2w	0.0317899	0.0153333	0.0001246	0.0463512	0.000209161	139
GSE60141.IDD4.Col-0_leaves_tnt_col	0.0393918	0.0203333	0.00026022	0.0965416	0.0004337	140
GSE60141.TCP24.Col-0_leaves_tnt_col	0.0131306	0.004	0.000303736	0.112382	0.000502636	141
GSE80564.DREB2A.Col-0_seedling_3d-EtOH	0.0995162	0.071	0.000323659	0.11943	0.000531834	142
GSE38358.PI.Ler_flower_4w-dex	0.243953	0.185	0.000355909	0.130975	0.000580737	143
GSE60141.BMY2.Col-0_leaves_tnt_col	0.0739461	0.047	0.000483776	0.177546	0.000783897	144
GSE60141.WRKY71.Col-0_leaves_tnt_col	0.0787837	0.0543333	0.000648222	0.237249	0.00104312	145
GSE60141.ZHD5.Col-0_leaves_tnt_col	0.0400829	0.023	0.000677664	0.247347	0.00108303	146
GSE40329.RPS4.Col-0_leaves_3-5w	0.0912232	0.063	0.000683952	0.248958	0.00108564	147
GSE60141.WRKY24.Col-0_leaves_tnt_col	0.0152039	0.00566667	0.000697975	0.253365	0.00110041	148
GSE95301.AGO1.Col-0_seedling_10d-wt_Flg22control	0.780235	0.673	0.000707203	0.256008	0.00110748	149
GSE60141.ANL2.Col-0_leaves_tnt_col	0.0172771	0.007	0.000754043	0.272209	0.00117296	150
GSE60141.ATMYB119.Col-0_leaves_tnt_colamp	0.181755	0.145333	0.000825717	0.297258	0.00127594	151
GSE60141.ATHB-15.Col-0_leaves_tnt_col	0.0103663	0.003	0.000842236	0.302363	0.00129291	152
GSE60141.ZHD1.Col-0_leaves_tnt_col	0.0476849	0.029	0.000868089	0.310776	0.00132388	153
GSE54881.SVP.Col-0_seedling_2w-flc-3	0.08915	0.059	0.000890824	0.318024	0.00134973	154
GSE95301.AGO1.Col-0_seedling_10d-wt_Coldcontrol	0.691776	0.583333	0.000939466	0.33445	0.00141085	155
GSE60554.MYB3R-3.Col-0_seedling_9d	0.245335	0.198667	0.000943251	0.334854	0.00141085	156
GSE60141.AT5G47660.Col-0_leaves_tnt_colamp	0.219765	0.175	0.00132057	0.467481	0.00196263	157
GSE30711.FHY3.No-0_seedling_4d-dark	0.0829302	0.0593333	0.00161657	0.57065	0.00238734	158
GSE95301.AGO1.Col-0_seedling_10d-wt_BTHcontrol	0.836213	0.741333	0.00183821	0.647049	0.00269177	159
GSE60141.ATHB-9.Col-0_leaves_tnt_col	0.0317899	0.0183333	0.00184579	0.647871	0.00269177	160
GSE60141.TCP3.Col-0_leaves_tnt_col	0.00898411	0.00266667	0.00199688	0.698909	0.00289403	161
GSE60141.DREB1C.Col-0_leaves_tnt_colamp	0.199032	0.158333	0.00202419	0.706443	0.0029155	162
GSE60141.BHLH28.Col-0_leaves_tnt_col	0.0635798	0.0416667	0.00231693	0.806291	0.00331667	163
GSE60141.TGA4.Col-0_leaves_tnt_colamp	0.128542	0.1	0.00259309	0.899803	0.00368936	164
GSE60141.WRKY70.Col-0_leaves_tnt_col	0.0442294	0.0276667	0.00266944	0.923627	0.00377497	165
GSE60141.WRKY30.Col-0_leaves_tnt_colamp	0.0463027	0.03	0.00289314	0.998134	0.00406667	166
GSE60141.AT4G16150.Col-0_leaves_tnt_col	0.0276434	0.0153333	0.00304324	1	0.00425203	167
GSE60141.SPL9.Col-0_leaves_tnt_col	0.0387008	0.023	0.00313213	1	0.00435018	168
GSE60141.AtbZIP3.Col-0_leaves_tnt_col	0.116793	0.0876667	0.00320424	1	0.004424	169
GSE60141.BEH4.Col-0_leaves_tnt_col	0.0573601	0.0386667	0.00356623	1	0.00489483	170
GSE60141.ERF027.Col-0_leaves_tnt_colamp	0.154803	0.122	0.00362986	1	0.00495302	171
GSE60141.VRN1.Col-0_leaves_tnt_col	0.0746372	0.052	0.0036866	1	0.0050012	172
GSE60141.WRKY27.Col-0_leaves_tnt_col	0.0117484	0.00466667	0.00391907	1	0.00528583	173
GSE95301.AGO1.Col-0_seedling_10d-wt_IAA	0.800968	0.715333	0.00415499	1	0.00557182	174
GSE95301.AGO1.Col-0_seedling_10d-wt-BTH	0.803732	0.706	0.00421084	1	0.00561445	175
GSE40329.RPS4.Col-0_leaves_3-5w-eds1	0.102281	0.075	0.00442503	1	0.00586652	176
GSE60141.SPL14.Col-0_leaves_tnt_col	0.048376	0.0326667	0.00452075	1	0.00595956	177
GSE60011.AT1G14580.Col-0_roots	0.133379	0.103	0.00474488	1	0.00621988	178
GSE60141.BZR1.Col-0_leaves_tnt_col	0.0145128	0.00666667	0.0051658	1	0.00673382	179
GSE60141.BPE.Col-0_leaves_tnt_col	0.0103663	0.004	0.00523216	1	0.00678243	180
GSE60141.AT5G58900.Col-0_leaves_tnt_colamp	0.26123	0.220667	0.00570272	1	0.00735158	181
GSE60141.LHY.Col-0_leaves_tnt_col	0.0608155	0.0433333	0.00593766	1	0.00761239	182
GSE95301.AGO1.Col-0_seedling_10d-wt_MeJAcontrol	0.413269	0.349	0.006361	1	0.0080745	183
GSE60141.WRKY22.Col-0_leaves_tnt_col	0.049067	0.0326667	0.00636732	1	0.0080745	184
GSE60141.BZIP28.Col-0_leaves_tnt_col	0.0359364	0.023	0.00649595	1	0.00819309	185
GSE48793.ERF115.Ler_cell_suspension_2d	0.0608155	0.0426667	0.00659273	1	0.00827044	186
GSE60141.ATHB-23.Col-0_leaves_tnt_col	0.0221147	0.0123333	0.00671167	1	0.00837464	187
GSE60141.WRKY8.Col-0_leaves_tnt_col	0.0193504	0.0103333	0.00690982	1	0.00857602	188
GSE95301.AGO1.Col-0_seedling_10d-wt_Flg22	0.651002	0.57	0.00783982	1	0.00967879	189
GSE60141.TGA6.Col-0_leaves_tnt_col	0.0704907	0.0526667	0.00862214	1	0.0105886	190
GSE60141.AtbZIP48.Col-0_leaves_tnt_colamp	0.137526	0.108333	0.0090797	1	0.0110921	191
GSE60141.WRKY29.Col-0_leaves_tnt_col	0.016586	0.00866667	0.0094789	1	0.0114994	192
GSE60141.TGA10.Col-0_leaves_tnt_colamp	0.114029	0.0903333	0.00951161	1	0.0114994	193
GSE95301.AGO1.Col-0_seedling_10d-wt_Cold	0.744299	0.660667	0.00997848	1	0.0120016	194
GSE60141.DREB1A.Col-0_leaves_tnt_col	0.0767104	0.058	0.0101387	1	0.0121318	195
GSE60141.GT-4.Col-0_leaves_tnt_colamp	0.0214236	0.012	0.0119666	1	0.014246	196
GSE60141.RAP2-10.Col-0_leaves_tnt_col	0.064962	0.047	0.0120787	1	0.0143064	197
GSE117797.HY5.Ws_whole-plant_10d-red-light	0.438839	0.379	0.0125315	1	0.0147677	198
GSE60141.TCP21.Col-0_leaves_tnt_col	0.0456116	0.0316667	0.0129784	1	0.0152176	199
GSE97499.GATA22.Col-0_whole-rosette-leaves_3w	0.0373186	0.025	0.0147878	1	0.0172525	200
GSE60141.DREB1E.Col-0_leaves_tnt_col	0.107118	0.0846667	0.0158547	1	0.0184052	201
GSE45846.SOC1.Col-0_whole-plant_18d	0.0801659	0.062	0.0173451	1	0.0200356	202
GSE60141.WRKY3.Col-0_leaves_tnt_col	0.0317899	0.0213333	0.0177267	1	0.0203755	203
GSE60141.TCP22.Col-0_leaves_tnt_col	0.0400829	0.0276667	0.0178164	1	0.0203783	204
GSE60141.ENY.Col-0_leaves_tnt_col	0.00691085	0.00266667	0.0183923	1	0.0209343	205
GSE89889.FLC.Col-FRI_aerial-part_2w	0.0456116	0.032	0.0191305	1	0.0215939	206
GSE60141.TGA9.Col-0_leaves_tnt_col	0.056669	0.0426667	0.0191569	1	0.0215939	207
GSE60141.WRKY45.Col-0_leaves_tnt_col	0.040774	0.029	0.0195033	1	0.0218787	208
GSE65876.HAT3.Col-0_whole-plant_10d	0.0103663	0.00533333	0.0203495	1	0.0227187	209
GSE60141.ERF035.Col-0_leaves_tnt_colamp	0.125086	0.102333	0.0218062	1	0.0242291	210
GSE60141.WRKY15.Col-0_leaves_tnt_col	0.0373186	0.0246667	0.0222651	1	0.0246217	211
GSE60141.SPL3.Col-0_leaves_tnt_colamp	0.0110574	0.00566667	0.0248724	1	0.0271195	213
GSE60141.GT-3A.Col-0_leaves_tnt_col	0.0110574	0.00566667	0.0248724	1	0.0271195	213
GSE60141.JKD.Col-0_leaves_tnt_col	0.0110574	0.00566667	0.0248724	1	0.0271195	213
GSE60141.ATHB-X.Col-0_leaves_tnt_col	0.00898411	0.00433333	0.0283498	1	0.0307672	215
GSE60141.GBF3.Col-0_leaves_tnt_col	0.0787837	0.0626667	0.0289514	1	0.0311622	216
GSE60141.CDF5.Col-0_leaves_tnt_col	0.0697996	0.0536667	0.0289808	1	0.0311622	217
GSE60141.WRKY33.Col-0_leaves_tnt_col	0.0380097	0.0276667	0.0312081	1	0.0334032	218
GSE60141.TCP20.Col-0_leaves_tnt_col	0.032481	0.023	0.031568	1	0.0336341	219
GSE97499.GATA21.Col-0_whole-rosette-leaves_3w	0.207326	0.178	0.0318831	1	0.0338154	220
GSE60141.MYB58.Col-0_leaves_tnt_col	0.0428473	0.032	0.0327181	1	0.034544	221
GSE60141.BHLH74.Col-0_leaves_tnt_col	0.00621977	0.00266667	0.0360417	1	0.0378817	222
GSE60141.WRKY50.Col-0_leaves_tnt_col	0.016586	0.0106667	0.0387171	1	0.0405112	223
GSE60141.HHO5.Col-0_leaves_tnt_col	0.0760194	0.0593333	0.0420176	1	0.0437684	224
GSE60141.PHL12.Col-0_leaves_tnt_colamp	0.0932965	0.0716667	0.0426603	1	0.0442403	225
GSE60141.RVE6.Col-0_leaves_tnt_col	0.0442294	0.034	0.0430736	1	0.0444713	226
GSE60141.ATMYB119.Col-0_leaves_tnt_col	0.0573601	0.0446667	0.0433901	1	0.0446007	227
GSE60141.AT2G20110.Col-0_leaves_tnt_colamp	0.319281	0.285	0.0469841	1	0.0480476	228
GSE60141.TGA7.Col-0_leaves_tnt_col	0.0262612	0.018	0.0471553	1	0.0480476	229
GSE60141.WRKY25.Col-0_leaves_tnt_col	0.0317899	0.0233333	0.0487147	1	0.0494207	230
GSE60141.AGL15.Col-0_leaves_tnt_col	0.0297167	0.021	0.0490438	1	0.0495392	231
GSE60141.TINY.Col-0_leaves_tnt_col	0.0573601	0.047	0.0498442	1	0.0501306	232
GSE60141.AT3G11280.Col-0_leaves_tnt_col	0.0131306	0.008	0.0507275	1	0.0508	233
GSE60141.RVE5.Col-0_leaves_tnt_col	0.0511403	0.041	0.0582229	1	0.058057	234
GSE60141.WRKY28.Col-0_leaves_tnt_col	0.0456116	0.0363333	0.0610414	1	0.0606085	235
GSE60141.TGA4.Col-0_leaves_tnt_col	0.0255701	0.018	0.0631517	1	0.0624381	236
GSE60141.WRKY14.Col-0_leaves_tnt_col	0.0172771	0.0116667	0.0643624	1	0.0633666	237
GSE60141.FAR1.Col-0_leaves_tnt_col	0.0283345	0.0213333	0.0649964	1	0.063722	238
GSE60141.NAC029.Col-0_leaves_tnt_col	0.0207326	0.014	0.0657638	1	0.0642045	239
GSE60141.NAC101.Col-0_leaves_tnt_col	0.0545957	0.0423333	0.0669144	1	0.0650557	240
GSE60141.MYB118.Col-0_leaves_tnt_colamp	0.0677263	0.0543333	0.0680547	1	0.0658897	241
GSE60141.SMB.Col-0_leaves_tnt_col	0.0711818	0.0593333	0.0686427	1	0.0661845	242
GSE60141.WRKY20.Col-0_leaves_tnt_col	0.0138217	0.009	0.0703842	1	0.0675843	243
GSE60141.PHL11.Col-0_leaves_tnt_col	0.0393918	0.0296667	0.076734	1	0.0733795	244
GSE60141.TGA2.Col-0_leaves_tnt_col	0.0179682	0.012	0.0778744	1	0.0741661	245
GSE60141.ATMYB13.Col-0_leaves_tnt_col	0.0248791	0.0176667	0.0804882	1	0.0763439	246
GSE60141.STOP1.Col-0_leaves_tnt_colamp	0.0110574	0.007	0.0814575	1	0.0766401	247.5
GSE60141.SGR5.Col-0_leaves_tnt_col	0.0110574	0.007	0.0814575	1	0.0766401	247.5
GSE33120.SVP.Col-0_seedling_4d	0.0304077	0.0243333	0.0819151	1	0.0767575	249
GSE60141.AT2G20400.Col-0_leaves_tnt_col	0.00276434	0.001	0.0822402	1	0.0767575	250
GSE60141.WRKY6.Col-0_leaves_tnt_col	0.00621977	0.00333333	0.0834284	1	0.0775563	251
GSE60141.ANAC075.Col-0_leaves_tnt_col	0.0221147	0.0166667	0.0886969	1	0.0821268	252
GSE60141.TCP15.Col-0_leaves_tnt_colamp	0.0297167	0.023	0.0902685	1	0.0832515	253
GSE60141.PC-MYB1.Col-0_leaves_tnt_col	0.0953697	0.0836667	0.0908319	1	0.0834414	254
GSE60141.ERF027.Col-0_leaves_tnt_col	0.0801659	0.068	0.0931315	1	0.0852184	255
GSE60141.DOF2-2.Col-0_leaves_tnt_col	0.0172771	0.0123333	0.0938923	1	0.0855789	256
GSE60141.AT3G42860.Col-0_leaves_tnt_col	0.0152039	0.0106667	0.0978152	1	0.0888076	257
GSE60141.PDF2.Col-0_leaves_tnt_col	0.00552868	0.003	0.100274	1	0.0906869	258
GSE60141.HAT5.Col-0_leaves_tnt_col	0.00138217	0.000333333	0.103534	1	0.0932743	259
GSE38358.AP3.Ler_flower_4w-dex	0.177609	0.157333	0.106242	1	0.095345	260
GSE60141.ANAC076.Col-0_leaves_tnt_col	0.049067	0.041	0.107761	1	0.0963381	261
GSE104368.EBS.Col-0_seedling_10d	0.0601244	0.052	0.111754	1	0.0992977	262
GSE60141.BPC1.Col-0_leaves_tnt_col	0.00967519	0.00633333	0.111923	1	0.0992977	263
GSE60141.SRM1.Col-0_leaves_tnt_colamp	0.0580511	0.0483333	0.115872	1	0.102412	264
GSE60141.ERF039.Col-0_leaves_tnt_col	0.0352453	0.029	0.117573	1	0.103524	265
GSE60141.GT-1.Col-0_leaves_tnt_col	0.00345543	0.00166667	0.119082	1	0.104067	266.5
GSE60141.BHLH104.Col-0_leaves_tnt_col	0.00345543	0.00166667	0.119082	1	0.104067	266.5
GSE80564.HSFA6A.Col-0_seedling_3d-EtOH	0.0110574	0.00733333	0.120203	1	0.104655	268
GSE60141.WRKY65.Col-0_leaves_tnt_col	0.00829302	0.00533333	0.121237	1	0.105162	269
GSE60141.AT2G40260.Col-0_leaves_tnt_col	0.015895	0.0116667	0.122174	1	0.105582	270
GSE60141.NTL8.Col-0_leaves_tnt_col	0.0131306	0.00933333	0.123028	1	0.10563	271
GSE60141.ANAC103.Col-0_leaves_tnt_col	0.0193504	0.0146667	0.123168	1	0.10563	272
GSE60141.DPBF3.Col-0_leaves_tnt_col	0.0829302	0.0703333	0.123588	1	0.10563	273
GSE79354.HSFA1A.Col-0_seedling_12d-15min-27c	0.0428473	0.0353333	0.12808	1	0.109071	274
GSE60141.DREB1C.Col-0_leaves_tnt_col	0.040774	0.034	0.128639	1	0.109148	275
GSE60141.NAC007.Col-0_leaves_tnt_col	0.0359364	0.029	0.129511	1	0.109334	276
GSE95301.AGO1.Col-0_seedling_10d-wt_MeJA	0.398756	0.346	0.129795	1	0.109334	277
GSE60141.DREB1B.Col-0_leaves_tnt_col	0.0746372	0.0646667	0.130495	1	0.109528	278
GSE95301.AGO1.Col-0_seedling_10d-wt_IAAcontrol	0.77678	0.724	0.131074	1	0.10962	279
GSE60141.NAC078.Col-0_leaves_tnt_colamp	0.0960608	0.081	0.138015	1	0.114808	280
GSE60141.NAC029.Col-0_leaves_tnt_colamp	0.0193504	0.0143333	0.138261	1	0.114808	281
GSE60141.E2F3.Col-0_leaves_tnt_col	0.00552868	0.00333333	0.140058	1	0.115222	282.5
GSE60141.DREB2D.Col-0_leaves_tnt_col	0.00552868	0.00333333	0.140058	1	0.115222	282.5
GSE60141.ANAC016.Col-0_leaves_tnt_col	0.0594333	0.0513333	0.140241	1	0.115222	284
GSE60141.ATHB-51.Col-0_leaves_tnt_col	0.00276434	0.00133333	0.145762	1	0.119337	285
GSE60141.LBD19.Col-0_leaves_tnt_col	0.0400829	0.032	0.147322	1	0.120193	286
GSE60141.RAV1.Col-0_leaves_tnt_col	0.0138217	0.0103333	0.153052	1	0.124271	287
GSE60141.MYR2.Col-0_leaves_tnt_col	0.0276434	0.022	0.153386	1	0.124271	288
GSE60141.JUB1.Col-0_leaves_tnt_col	0.0359364	0.0293333	0.15642	1	0.126291	289
GSE30711.FHY3.No-0_seedling_4d-far-red	0.0518314	0.0456667	0.158417	1	0.127114	290
GSE60141.ERF019.Col-0_leaves_tnt_col	0.0145128	0.0113333	0.158529	1	0.127114	291
GSE60141.HHO2.Col-0_leaves_tnt_col	0.0248791	0.019	0.159139	1	0.127166	292
GSE60141.MYB56.Col-0_leaves_tnt_col	0.024188	0.0196667	0.163077	1	0.129868	293
GSE60141.S1FA3.Col-0_leaves_tnt_col	0.0255701	0.0203333	0.164744	1	0.130749	294
GSE60141.RVE7.Col-0_leaves_tnt_col	0.0255701	0.0216667	0.166081	1	0.131363	295
GSE60141.HHO3.Col-0_leaves_tnt_colamp	0.0290256	0.0226667	0.168234	1	0.132617	296
GSE60141.ANAC103.Col-0_leaves_tnt_colamp	0.0172771	0.0133333	0.171359	1	0.134626	297
GSE60141.AT3G10030.Col-0_leaves_tnt_colamp	0.0387008	0.0333333	0.177855	1	0.138591	298
GSE85651.HSFA1B.Col-0_leaves_5w-mutant-HS	0.0186593	0.0143333	0.178469	1	0.138591	299
GSE60141.NAC031.Col-0_leaves_tnt_col	0.0179682	0.0143333	0.179123	1	0.138591	300
GSE60141.HSFA6B.Col-0_leaves_tnt_col	0.0103663	0.00766667	0.179786	1	0.138591	301
GSE60141.MYB83.Col-0_leaves_tnt_col	0.00345543	0.002	0.180047	1	0.138591	302.5
GSE60141.PLT1.Col-0_leaves_tnt_col	0.00345543	0.002	0.180047	1	0.138591	302.5
GSE60141.LBD23.Col-0_leaves_tnt_col	0.00207326	0.001	0.180565	1	0.138591	304
GSE60141.CDF3.Col-0_leaves_tnt_col	0.0338632	0.0276667	0.184103	1	0.140611	305
GSE60141.NAC037.Col-0_leaves_tnt_col	0.0414651	0.036	0.184402	1	0.140611	306
GSE60141.WRKY31.Col-0_leaves_tnt_colamp	0.00552868	0.00366667	0.186272	1	0.141115	307.5
GSE60141.EMB1789.Col-0_leaves_tnt_col	0.00552868	0.00366667	0.186272	1	0.141115	307.5
GSE60141.WRKY18.Col-0_leaves_tnt_col	0.0255701	0.0216667	0.187655	1	0.141703	309
GSE60141.NAC053.Col-0_leaves_tnt_colamp	0.0456116	0.04	0.189194	1	0.141957	310
GSE60141.MYB107.Col-0_leaves_tnt_col	0.0200415	0.0166667	0.189209	1	0.141957	311
GSE60141.ERF011.Col-0_leaves_tnt_col	0.0621977	0.056	0.191095	1	0.142913	312
GSE60141.BIM1.Col-0_leaves_tnt_col	0.0117484	0.009	0.192856	1	0.143769	313
GSE60141.NAC004.Col-0_leaves_tnt_col	0.0290256	0.025	0.196996	1	0.146387	314
GSE60141.WIP5.Col-0_leaves_tnt_col	0.00414651	0.00266667	0.204653	1	0.151115	315.5
GSE60141.MYB57.Col-0_leaves_tnt_col	0.00414651	0.00266667	0.204653	1	0.151115	315.5
GSE60141.MYB98.Col-0_leaves_tnt_col	0.0269523	0.0226667	0.209117	1	0.153924	317
GSE60141.TGA5.Col-0_leaves_tnt_col	0.0525225	0.0473333	0.211978	1	0.155539	318
GSE85651.HSFA1B.Col-0_leaves_5w-wt-HS	0.0200415	0.0173333	0.213333	1	0.156009	319
GSE60141.AT5G56840.Col-0_leaves_tnt_col	0.0103663	0.008	0.213955	1	0.156009	320
GSE60141.NAC92.Col-0_leaves_tnt_col	0.0110574	0.009	0.220386	1	0.160197	321
GSE60141.WRKY21.Col-0_leaves_tnt_col	0.0048376	0.00333333	0.223211	1	0.161747	322
GSE60141.AT3G49930.Col-0_leaves_tnt_col	0.0380097	0.0326667	0.227036	1	0.164009	323
GSE60141.NAC035.Col-0_leaves_tnt_col	0.0269523	0.024	0.233468	1	0.168136	324
GSE60141.SPL13A.Col-0_leaves_tnt_col	0.00552868	0.004	0.237734	1	0.170681	325
GSE60141.EFM.Col-0_leaves_tnt_col	0.0587422	0.0526667	0.241128	1	0.172587	326
GSE60141.MYB88.Col-0_leaves_tnt_col	0.00967519	0.00766667	0.244879	1	0.174735	327
GSE60141.MYB3R5.Col-0_leaves_tnt_col	0.0110574	0.009	0.255679	1	0.181333	328.5
GSE60141.RVE4.Col-0_leaves_tnt_col	0.0110574	0.009	0.255679	1	0.181333	328.5
GSE60141.ZAT10.Col-0_leaves_tnt_col	0.0138217	0.011	0.2672	1	0.188076	330
GSE79354.HSFA1A.Col-0_seedling_12d-15min-37c	0.049067	0.043	0.267999	1	0.188076	331
GSE60141.MYB61.Col-0_leaves_tnt_col	0.00414651	0.003	0.268411	1	0.188076	332.5
GSE60141.DOF4-7.Col-0_leaves_tnt_col	0.00414651	0.003	0.268411	1	0.188076	332.5
GSE60141.AT1G49010.Col-0_leaves_tnt_col	0.00829302	0.00666667	0.273912	1	0.191355	334
GSE60141.HSFB4.Col-0_leaves_tnt_col	0.00207326	0.00133333	0.279982	1	0.195013	335
GSE60141.ANAC057.Col-0_leaves_tnt_colamp	0.048376	0.043	0.285734	1	0.197983	336
GSE60141.MYR2.Col-0_leaves_tnt_colamp	0.0373186	0.034	0.285944	1	0.197983	337
GSE79354.HSFA1A.Col-0_seedling_12d-15min-17c	0.0518314	0.0486667	0.29187	1	0.201322	338
GSE60141.SVP.Col-0_leaves_tnt_col	0.0117484	0.00933333	0.292492	1	0.201322	339
GSE69422.FHY3.Ler-0_inflorescence_stage8-flower	0.0283345	0.025	0.300262	1	0.206062	340
GSE60141.TGA3.Col-0_leaves_tnt_col	0.0138217	0.0113333	0.301675	1	0.206425	341
GSE60141.MYB99.Col-0_leaves_tnt_colamp	0.0373186	0.0346667	0.307415	1	0.209737	342
GSE60141.ERF010.Col-0_leaves_tnt_col	0.016586	0.015	0.313065	1	0.212969	343
GSE85651.HSFA1B.Col-0_leaves_5w-wt-NS	0.00760194	0.00633333	0.314171	1	0.2131	344
GSE60141.MYB96.Col-0_leaves_tnt_col	0.00345543	0.00266667	0.324096	1	0.219195	345
GSE60141.ANAC050.Col-0_leaves_tnt_col	0.032481	0.0303333	0.327522	1	0.220547	346
GSE60141.NAC010.Col-0_leaves_tnt_col	0.0310988	0.0293333	0.327985	1	0.220547	347
GSE60141.ERF037.Col-0_leaves_tnt_col	0.056669	0.0513333	0.335423	1	0.224457	348
GSE60141.HB-5.Col-0_leaves_tnt_col	0.00414651	0.00333333	0.335724	1	0.224457	349
GSE60141.HHO5.Col-0_leaves_tnt_colamp	0.0435384	0.0386667	0.341611	1	0.227741	350
GSE60141.AT3G10030.Col-0_leaves_tnt_col	0.0179682	0.016	0.344641	1	0.229106	351
GSE60141.PHL1.Col-0_leaves_tnt_col	0.0255701	0.023	0.348248	1	0.230846	352
GSE60141.MYB44.Col-0_leaves_tnt_col	0.0248791	0.023	0.349538	1	0.231045	353
GSE60141.ANAC094.Col-0_leaves_tnt_col	0.00552868	0.00466667	0.350595	1	0.231089	354
GSE60141.ERF017.Col-0_leaves_tnt_col	0.0670352	0.064	0.367435	1	0.241507	355
GSE60141.ERF038.Col-0_leaves_tnt_col	0.0366275	0.0353333	0.371212	1	0.242965	356
GSE60141.NAC053.Col-0_leaves_tnt_col	0.0193504	0.017	0.375329	1	0.242965	357
GSE60141.LBD16.Col-0_leaves_tnt_colamp	0.0525225	0.048	0.376391	1	0.242965	358
GSE60141.ABI5.Col-0_leaves_tnt_col	0.015895	0.0146667	0.376405	1	0.242965	359
GSE60141.AtMYB93.Col-0_leaves_tnt_col	0.0234969	0.022	0.376469	1	0.242965	360
GSE60141.NAC101.Col-0_leaves_tnt_colamp	0.0207326	0.0193333	0.376835	1	0.242965	361
GSE60141.ERF4.Col-0_leaves_tnt_col	0.0193504	0.018	0.376944	1	0.242965	362
GSE60141.AT5G04390.Col-0_leaves_tnt_col	0.00207326	0.00166667	0.382252	1	0.244913	363.5
GSE60141.ZHD6.Col-0_leaves_tnt_col	0.00207326	0.00166667	0.382252	1	0.244913	363.5
GSE60141.ANAC050.Col-0_leaves_tnt_colamp	0.0670352	0.0636667	0.383115	1	0.244913	365
GSE60141.AT-GTL1.Col-0_leaves_tnt_col	0.0380097	0.035	0.388672	1	0.247787	366
GSE60141.HSFA1B.Col-0_leaves_tnt_col	0.0338632	0.0326667	0.39505	1	0.251021	367
GSE69431.TRB1.Col-0_seedling_TRB1-GFP_14d	0.498963	0.466333	0.395895	1	0.251021	368
GSE60141.ATMYB63.Col-0_leaves_tnt_col	0.00345543	0.003	0.399809	1	0.252132	369.5
GSE60141.TCP9.Col-0_leaves_tnt_col	0.00345543	0.003	0.399809	1	0.252132	369.5
GSE60141.GT-2.Col-0_leaves_tnt_col	0.0435384	0.0403333	0.40394	1	0.254051	371
GSE60141.CRF4.Col-0_leaves_tnt_colamp	0.0214236	0.0206667	0.406065	1	0.2547	372
GSE60141.ANAC057.Col-0_leaves_tnt_col	0.0152039	0.0143333	0.410388	1	0.255635	373.5
GSE60141.NAC69.Col-0_leaves_tnt_col	0.0152039	0.0143333	0.410388	1	0.255635	373.5
GSE60141.BIM1.Col-0_leaves_tnt_colamp	0.0145128	0.0136667	0.410843	1	0.255635	375
GSE60141.DOF2-4.Col-0_leaves_tnt_col	0.00898411	0.00833333	0.412625	1	0.256062	376
GSE60141.NAC078.Col-0_leaves_tnt_col	0.0276434	0.026	0.425898	1	0.263597	377
GSE60141.GT-2.Col-0_leaves_tnt_colamp	0.073255	0.07	0.436564	1	0.269484	378
GSE60141.RAP2-12.Col-0_leaves_tnt_col	0.016586	0.0153333	0.442522	1	0.272441	379
GSE60141.PHL7.Col-0_leaves_tnt_col	0.0746372	0.0733333	0.443795	1	0.272505	380
GSE60141.NAC017.Col-0_leaves_tnt_col	0.0103663	0.00933333	0.455244	1	0.278802	381
GSE60141.ERF118.Col-0_leaves_tnt_col	0.0476849	0.047	0.460964	1	0.281566	382
GSE60141.DREB2E.Col-0_leaves_tnt_col	0.00691085	0.00666667	0.462911	1	0.282017	383
GSE60141.ANAC020.Col-0_leaves_tnt_col	0.0200415	0.0196667	0.466521	1	0.283	384
GSE60141.HHO6.Col-0_leaves_tnt_col	0.0200415	0.0186667	0.468088	1	0.283	385
GSE60141.NAC045.Col-0_leaves_tnt_col	0.0193504	0.019	0.468163	1	0.283	386
GSE60141.MYB27.Col-0_leaves_tnt_col	0.00276434	0.00266667	0.476603	1	0.286695	387
GSE60141.NAC68.Col-0_leaves_tnt_col	0.0387008	0.038	0.476733	1	0.286695	388
GSE60141.HHO2.Col-0_leaves_tnt_colamp	0.0138217	0.0136667	0.483418	1	0.289968	389
GSE60141.HHO6.Col-0_leaves_tnt_colamp	0.123013	0.120333	0.487036	1	0.291188	390
GSE118025.LDL1.Col-0_seedling_14d	0.0352453	0.036	0.487948	1	0.291188	391
GSE60141.AtMYB81.Col-0_leaves_tnt_col	0.0110574	0.011	0.49318	1	0.293559	392
GSE66289.WRKY33.Col-0_leaves_4w-mock	0.016586	0.0166667	0.507877	1	0.301539	393
GSE60141.HSFB2B.Col-0_leaves_tnt_colamp	0.0145128	0.0146667	0.516	1	0.305584	394
GSE60141.ANAC028.Col-0_leaves_tnt_col	0.0214236	0.0216667	0.520851	1	0.307404	395
GSE60141.ARID6.Col-0_leaves_tnt_col	0.0297167	0.0296667	0.521991	1	0.307404	396
GSE60141.RKD2.Col-0_leaves_tnt_col	0.00552868	0.00566667	0.523027	1	0.307404	397
GSE60141.ATHB-53.Col-0_leaves_tnt_col	0.0276434	0.028	0.526991	1	0.308196	398
GSE60141.ERF015.Col-0_leaves_tnt_col	0.0200415	0.0213333	0.527014	1	0.308196	399
GSE60141.ERF15.Col-0_leaves_tnt_colamp	0.12094	0.123333	0.528365	1	0.308213	400
GSE60141.HAT2.Col-0_leaves_ecoli_col	0.00414651	0.00466667	0.535957	1	0.31117	401
GSE60141.AT5G23930.Col-0_leaves_tnt_col	0.0248791	0.0253333	0.536102	1	0.31117	402
GSE16940.AMS.Col_cells	0.00345543	0.004	0.544167	1	0.315068	403
GSE60141.ANAC058.Col-0_leaves_tnt_col	0.0152039	0.0156667	0.546585	1	0.315684	404
GSE60141.HSFB2A.Col-0_leaves_tnt_col	0.00829302	0.00866667	0.550488	1	0.316373	405.5
GSE60141.ERF087.Col-0_leaves_tnt_col	0.00829302	0.00866667	0.550488	1	0.316373	405.5
GSE60141.ERF095.Col-0_leaves_tnt_col	0.00276434	0.003	0.554285	1	0.316417	407
GSE60141.AT2G33710.Col-0_leaves_tnt_col	0.0345543	0.0356667	0.555454	1	0.316417	408
GSE60141.AtGRF6.Col-0_leaves_tnt_col	0.00760194	0.008	0.55599	1	0.316417	409.5
GSE60141.DREB1F.Col-0_leaves_tnt_col	0.00760194	0.008	0.55599	1	0.316417	409.5
GSE60141.MYB108.Col-0_leaves_tnt_col	0.00207326	0.00233333	0.568156	1	0.322554	411
GSE60141.ZHD9.Col-0_leaves_tnt_col	0.00552868	0.006	0.576608	1	0.326558	412
GSE70533.CCA1.Ws-2_seedling_14d-LL-ZT14	0.0048376	0.00566667	0.585781	1	0.33095	413
GSE60141.HSFB2B.Col-0_leaves_tnt_col	0.00138217	0.00166667	0.588766	1	0.331833	414
GSE60141.ERF043.Col-0_leaves_tnt_col	0.0179682	0.0196667	0.594682	1	0.333489	415
GSE60141.ERF021.Col-0_leaves_tnt_col	0.0932965	0.0946667	0.59536	1	0.333489	416
GSE60141.LBD18.Col-0_leaves_tnt_col	0.0297167	0.0303333	0.595992	1	0.333489	417
GSE60141.ATHB-5.Col-0_leaves_tnt_col	0.00345543	0.004	0.608649	1	0.338945	418.5
GSE60141.ABR1.Col-0_leaves_tnt_col	0.00345543	0.004	0.608649	1	0.338945	418.5
GSE60141.WRKY11.Col-0_leaves_tnt_col	0.00276434	0.00333333	0.624542	1	0.346144	420.5
GSE60141.ERF086.Col-0_leaves_tnt_col	0.00276434	0.00333333	0.624542	1	0.346144	420.5
GSE60141.E2FD.Col-0_leaves_tnt_col	0.00552868	0.00633333	0.626911	1	0.346633	422
GSE60141.ERF043.Col-0_leaves_tnt_colamp	0.016586	0.0186667	0.632267	1	0.348768	423
GSE60141.ERF2.Col-0_leaves_tnt_col	0.00829302	0.00933333	0.63469	1	0.349279	424
GSE60141.LBD18.Col-0_leaves_tnt_colamp	0.162405	0.164667	0.652594	1	0.358287	425
GSE60141.HSFA1B.Col-0_leaves_tnt_colamp	0.0898411	0.092	0.662113	1	0.36266	426
GSE60141.ERF014.Col-0_leaves_tnt_col	0.00552868	0.00666667	0.673477	1	0.366963	427
GSE60141.AIL6.Col-0_leaves_tnt_col	0.00138217	0.002	0.675676	1	0.366963	428
GSE60141.HSFC1.Col-0_leaves_tnt_col	0.0145128	0.0163333	0.676158	1	0.366963	429
GSE60141.MYB73.Col-0_leaves_tnt_col	0.0504492	0.0546667	0.67626	1	0.366963	430
GSE60141.TRB2.Col-0_leaves_tnt_col	0.0207326	0.023	0.684448	1	0.370544	431
GSE60141.ERF5.Col-0_leaves_tnt_col	0.00691085	0.00866667	0.692795	1	0.373648	432
GSE60141.BHLH10.Col-0_leaves_tnt_col	0.015895	0.0183333	0.693385	1	0.373648	433
GSE60141.HHO3.Col-0_leaves_tnt_col	0.0393918	0.0406667	0.705098	1	0.379085	434
GSE60141.NAC105.Col-0_leaves_tnt_colamp	0.0138217	0.0163333	0.710826	1	0.379984	435
GSE60141.ATBZIP42.Col-0_leaves_tnt_colamp	0.00207326	0.003	0.711655	1	0.379984	436.5
GSE60141.NGA4.Col-0_leaves_tnt_col	0.00207326	0.003	0.711655	1	0.379984	436.5
GSE60141.AIL7.Col-0_leaves_tnt_colamp	0.0269523	0.03	0.71476	1	0.38077	438
GSE60141.ANAC038.Col-0_leaves_tnt_col	0.00345543	0.00466667	0.719126	1	0.382223	439
GSE33120.SVP.Col-0_inflorescence-flower-meristem_2w-wt	0.000691085	0.00133333	0.725385	1	0.383924	440
GSE60141.MYB33.Col-0_leaves_tnt_col	0.0255701	0.0283333	0.725617	1	0.383924	441
GSE60141.AtbZIP48.Col-0_leaves_tnt_col	0.0048376	0.00633333	0.730059	1	0.384531	442.5
GSE60141.STKL2.Col-0_leaves_tnt_col	0.0048376	0.00633333	0.730059	1	0.384531	442.5
GSE60141.AT1G74840.Col-0_leaves_tnt_col	0.0317899	0.0353333	0.749434	1	0.39329	444
GSE104369.SHL.Col-0_seedling_10d	0.0283345	0.0343333	0.750059	1	0.39329	445
GSE60141.AT5G60130.Col-0_leaves_tnt_colamp	0	0.000333333	0.756467	1	0.394875	446.5
GSE58789.MBD7.Col-0_seedling_14d-wt	0	0.000333333	0.756467	1	0.394875	446.5
GSE60141.ASIL2.Col-0_leaves_tnt_col	0.0255701	0.03	0.762552	1	0.397163	448
GSE60141.AT2G20110.Col-0_leaves_tnt_col	0.0186593	0.0223333	0.787559	1	0.409273	449
GSE60141.RAP2-6.Col-0_leaves_tnt_col	0.0124395	0.0156667	0.799576	1	0.414595	450
GSE60141.NAC062.Col-0_leaves_tnt_col	0.0145128	0.0183333	0.801575	1	0.41471	451
GSE60141.AT1G24250.Col-0_leaves_tnt_col	0.00621977	0.00866667	0.806518	1	0.416344	452
GSE60141.LEP.Col-0_leaves_tnt_col	0.00760194	0.0103333	0.811186	1	0.417658	453
GSE60141.ERF012.Col-0_leaves_tnt_col	0.00207326	0.00366667	0.812919	1	0.417658	454
GSE60141.ERF15.Col-0_leaves_tnt_col	0.0380097	0.0433333	0.816214	1	0.417658	455
GSE60141.KUA1.Col-0_leaves_tnt_col	0.0255701	0.0296667	0.816223	1	0.417658	456
GSE60141.MYB101.Col-0_leaves_tnt_col	0.0124395	0.0163333	0.821476	1	0.419426	457
GSE60141.RAP2-11.Col-0_leaves_tnt_col	0.00967519	0.013	0.83077	1	0.423222	458
GSE60141.ANAC096.Col-0_leaves_tnt_colamp	0.00621977	0.00933333	0.833993	1	0.423222	459
GSE79453.CHR27.Col-0_seedling_6d-NHS	0.00621977	0.01	0.834352	1	0.423222	460
GSE33120.SVP.Col-0_inflorescence-flower-meristem_2w-GFP	0	0.001	0.837104	1	0.423697	461
GSE79453.CHR27.Col-0_seedling_6d-ACC	0.00898411	0.013	0.839933	1	0.424209	462
GSE60141.KAN2.Col-0_leaves_tnt_col	0.00138217	0.003	0.845569	1	0.425709	463
GSE60141.RAP2-1.Col-0_leaves_tnt_col	0.0179682	0.023	0.846553	1	0.425709	464
GSE60141.ERF087.Col-0_leaves_tnt_colamp	0.0836213	0.0936667	0.85463	1	0.428847	465
GSE60141.AT5G08750.Col-0_leaves_tnt_col	0.00276434	0.005	0.857893	1	0.42956	466
GSE48082.MAF1.Col-0_seedling_10d-FLMbeta	0.00898411	0.0126667	0.86005	1	0.429718	467
GSE60141.NAC105.Col-0_leaves_tnt_col	0.00345543	0.006	0.866137	1	0.430914	468.5
GSE60141.MYB49.Col-0_leaves_tnt_col	0.00345543	0.006	0.866137	1	0.430914	468.5
GSE60141.LBD13.Col-0_leaves_tnt_colamp	0.0421562	0.05	0.86832	1	0.431081	470
GSE60141.AtMYB70.Col-0_leaves_tnt_col	0.0456116	0.054	0.876006	1	0.433973	471
GSE60141.HSFA6A.Col-0_leaves_tnt_colamp	0.00207326	0.00433333	0.880867	1	0.435334	472
GSE60141.ERF091.Col-0_leaves_tnt_col	0.0048376	0.008	0.882485	1	0.435334	473
GSE60141.AT4G33280.Col-0_leaves_tnt_col	0	0.001	0.885601	1	0.43595	474
GSE60141.AT1G19000.Col-0_leaves_tnt_col	0.0290256	0.0353333	0.888527	1	0.436469	475
GSE60141.ERF003.Col-0_leaves_tnt_col	0.0310988	0.0383333	0.899479	1	0.440574	476
GSE60141.AT5G61620.Col-0_leaves_tnt_col	0.0145128	0.021	0.900659	1	0.440574	477
GSE60141.LBD13.Col-0_leaves_tnt_col	0.00138217	0.00366667	0.906922	1	0.44271	478
GSE60141.AT5G05550.Col-0_leaves_tnt_colamp	0.0221147	0.03	0.909417	1	0.443001	479
GSE60141.MYB3R4.Col-0_leaves_tnt_col	0.0338632	0.043	0.920529	1	0.44748	480
GSE60141.ERF8.Col-0_leaves_tnt_col	0.00967519	0.015	0.927017	1	0.449376	481
GSE60141.ANAC13.Col-0_leaves_tnt_col	0.0172771	0.0236667	0.928283	1	0.449376	482
GSE60141.ERF115.Col-0_leaves_tnt_col	0.0193504	0.027	0.931379	1	0.449941	483
GSE60141.ERF109.Col-0_leaves_tnt_col	0.00760194	0.0126667	0.93521	1	0.450488	484
GSE60141.ANAC096.Col-0_leaves_tnt_col	0.0110574	0.0173333	0.93637	1	0.450488	485
GSE60141.AIL7.Col-0_leaves_tnt_col	0	0.00166667	0.939892	1	0.450846	486
GSE60141.LOB.Col-0_leaves_tnt_col	0.0131306	0.019	0.943914	1	0.450846	487
GSE60141.AS2.Col-0_leaves_tnt_col	0.00138217	0.00433333	0.944109	1	0.450846	488
GSE60141.ERF11.Col-0_leaves_tnt_col	0.0234969	0.0316667	0.944845	1	0.450846	489
GSE56706.AL5.Col-0_whole-plant_3w-mutant	0.000691085	0.00333333	0.951731	1	0.453205	490
GSE60141.AT1G72740.Col-0_leaves_tnt_col	0.00138217	0.00466667	0.95672	1	0.453959	491
GSE60141.ERF3.Col-0_leaves_tnt_col	0.0193504	0.0283333	0.957814	1	0.453959	492
GSE56706.AL5.Col-0_whole-plant_3w	0.00691085	0.013	0.959151	1	0.453959	493
GSE60141.AT5G05550.Col-0_leaves_tnt_col	0.0131306	0.0206667	0.968879	1	0.457516	494
GSE60141.TCX3.Col-0_leaves_tnt_col	0.00621977	0.0126667	0.975556	1	0.457516	495
GSE60141.ERF086.Col-0_leaves_tnt_colamp	0.00760194	0.015	0.977126	1	0.457516	496
GSE60141.AT2G15740.Col-0_leaves_tnt_col	0.00414651	0.0103333	0.983326	1	0.457516	497
GSE60141.ERF023.Col-0_leaves_tnt_col	0.00138217	0.006	0.984462	1	0.457516	498
GSE53950.TOP1ALPHA.Ler_inflorescence	0	0.00433333	0.989449	1	0.457516	499
GSE60141.TRP2.Col-0_leaves_tnt_colamp	0.00829302	0.0193333	0.997206	1	0.457516	500
GSE97288.AT3G11100.Col-0_seedling_3d-air	0.187284	0.225	0.998975	1	0.457516	501
GSE69431.TRB1.Col-0_seedling_TRB1_14d	0.156185	0.192333	0.999006	1	0.457516	502
GSE60141.GATA20.Col-0_leaves_tnt_colamp	0.17208	0.214	0.999166	1	0.457516	503
GSE60141.GATA4.Col-0_leaves_tnt_col	0.00552868	0.018	0.999741	1	0.457516	504
GSE97288.AT3G11100.Col-0_seedling_3d-C2H4	0.147201	0.195	0.999994	1	0.457516	505
GSE60141.TRP1.Col-0_leaves_tnt_col	0	0	1	1	0.457516	508
GSE112951.DET1.Col-0_seedling_5d-D	0.0615066	0.202333	1	1	0.457516	508
GSE112951.DET1.Col-0_seedling_5d-L	0.0829302	0.252	1	1	0.457516	508
GSE112951.DET1.Col-0_seedling_det1_5d-L	0.0476849	0.159667	1	1	0.457516	508
GSE112951.DET1.Col-0_seedling_det1_5d-D	0.0504492	0.162	1	1	0.457516	508

## Sheet: TFHit_motif
TF_id	mean_value	pvalue	TFPeak_number	rank
FUS3	0.179126	1.97235e-60	3383	1
LEC2	0.159381	8.65969e-57	2904	2
ABI3	0.1682	1.72246e-56	2370	3
AT5G66940	0.487917	1.99026e-55	37990	4
LEC1	0.453583	2.05997e-54	48073	5
OBP3	0.599302	7.41915e-54	51771	6
AT1G69570	0.400735	5.299e-53	31145	7
IDD2	0.29164	5.65164e-51	24356	8
OBP1	0.253253	7.85776e-50	18538	9
DOF5.3	0.281334	6.55078e-49	23535	10
AT2G28810	0.218659	1.22432e-48	17649	11
BBM	0.713361	3.43996e-42	69571	12
IDD4	0.181217	8.70131e-41	12116	13
DOF2.4	0.168929	3.19893e-39	13511	14
PI	0.308471	7.28315e-39	27217	15
AT1G14580	0.204511	1.79172e-38	20816	16
AT5G02460	0.32141	5.99997e-38	32970	17
JKD	0.16843	8.50706e-38	14667	18
AT3G45610	0.180942	5.77002e-37	13206	19
Adof1	0.232569	1.37666e-36	18525	20
AP1	0.248583	1.61275e-35	23631	21
MGP	0.143399	7.02403e-34	9353	22
IDD7	0.152778	1.98953e-33	9965	23
COG1	0.176441	3.66718e-32	15735	24
dof4.2	0.156432	5.61079e-32	13792	25
SGR5	0.149094	2.09754e-31	10971	26
BPC1	0.629039	4.86157e-31	68383	27
TCP3	0.0787191	1.65444e-30	4054	28
NUC	0.109188	6.55305e-30	8497	29
TCP24	0.0798278	1.56136e-29	3996	30
2021-09-03	0.0915466	2.65911e-29	8558	31
TCP5	0.0655161	4.81799e-29	2854	32
BPC6	0.819669	1.25182e-28	43859	33
SVP	0.138459	2.34529e-28	8786	34
IDD5	0.11343	2.76969e-28	9869	35
FLC	0.125838	2.70557e-27	8679	36
AHL12	0.09037	4.56413e-27	5748	37.5
AHL25	0.09037	4.56413e-27	5748	37.5
TCP4	0.0586193	2.84525e-26	3466	39
bHLH130	0.0799066	3.42805e-25	2784	40
HY5	0.136176	4.49609e-25	7185	41
PIF3	0.0908482	6.76032e-25	5392	42
MYC3	0.143696	9.42478e-25	8498	43
AGL55	0.110235	1.08251e-24	10984	44
ATHB40	0.0788785	6.45868e-24	4337	45
TCP19	0.0666452	1.87633e-23	4147	46
BEH3	0.10863	4.99134e-23	6747	47
SOC1	0.0838556	5.31259e-23	7539	48
BPC5	0.521269	1.07781e-22	58090	49
AP3	0.105719	1.67439e-22	7047	50
PIF4	0.123696	2.28345e-22	7712	51
ATHB-16	0.0566695	3.91456e-22	4341	52
bHLH31	0.0744702	1.57675e-21	5166	53
DOF5.6	0.078209	2.20591e-21	5842	54
WRKY20	0.0593235	4.41793e-21	3615	55
ABI5	0.107014	7.77776e-21	6169	56
ABF4	0.0761975	1.0194e-20	4637	57
WRKY42	0.0597039	1.35663e-20	3267	58
bZIP16	0.10815	1.89436e-20	6254	59
PIF5	0.0625408	3.93145e-20	3462	60
BZR2	0.0937479	4.36362e-20	5875	61
ABF1	0.0916367	5.32953e-20	5783	62
AREB3	0.112102	8.78943e-20	6777	63
TCP1	0.0540401	1.0511e-19	3946	64
PIF7	0.0935148	3.34014e-19	6461	65
TCP20	0.0519996	3.59655e-19	3529	66
DPBF3	0.0821177	3.80996e-19	5170	67
TCP23	0.0498637	3.93572e-19	4800	68
TCP17	0.0512627	4.16481e-19	3543	69
bZIP68	0.0945533	1.02239e-18	5820	70
SPT	0.0849031	1.10998e-18	5670	71
ATHB18	0.0511026	1.46469e-18	2661	72
ZHD3	0.0474757	1.62697e-18	2856	73
TCP7	0.0654438	1.94106e-18	3324	74
GBF3	0.0893657	2.22968e-18	5577	75
TCP21	0.0648122	2.23535e-18	3893	76
PTF1	0.0522638	4.03505e-18	3387	77
WRKY50	0.0607586	5.28236e-18	4112	78
MYC2	0.0855182	7.22565e-18	4504	79
WRKY24	0.0563924	9.52539e-18	3760	80
bZIP28	0.0847618	2.49422e-17	5133	81
BHLH13	0.0907756	2.68954e-17	6060	82
BEH4	0.0823611	4.34761e-17	5079	83
RVE1	0.0494353	4.55041e-17	3290	84
bZIP3	0.0672605	9.32277e-17	4167	85
At1g72010	0.0650304	9.32896e-17	3670	86
bHLH69	0.0715128	1.22047e-16	4609	87
WRKY70	0.0406829	1.23714e-16	2920	88
bZIP42	0.0445015	1.42191e-16	3215	89
BHLH34	0.0930072	1.62718e-16	5997	90
MYC4	0.0796151	2.05749e-16	5008	91
At5g05790	0.0394381	2.84771e-16	3130	92
AGL42	0.0752169	3.57e-16	6287	93
HBI1	0.0720858	4.0433e-16	4003	94
ZHD1	0.0564298	5.15376e-16	3588	95
AGL13	0.0563381	5.43065e-16	4711	96
WRKY27	0.0516492	5.74124e-16	3735	97
TCP8	0.0533477	6.13407e-16	3966	98
UNE10	0.0689392	7.20723e-16	5192	99
BZR1	0.0668842	7.73578e-16	3965	100
WRKY55	0.0523451	7.96497e-16	3124	101
ARF1	0.0163936	9.23542e-16	2252	102
GBF6	0.0508267	9.35436e-16	3439	103
CDF2	0.0669932	1.0472e-15	4836	104
WRKY6	0.0403074	1.04746e-15	3527	105
TCP16	0.0518828	1.13335e-15	3674	106
GT-2	0.044961	1.4602e-15	3403	107
TCP15	0.0517678	1.83168e-15	3453	108
ATHB15	0.0383021	1.90913e-15	2616	109
PIF1	0.0797208	2.22038e-15	6231	110
bZIP53	0.0454563	2.70576e-15	3413	111
AGL6	0.0736106	3.45459e-15	5563	112
GBF2	0.0585409	3.58134e-15	4854	113
RAP2-10	0.0219643	3.70375e-15	2476	114
OBP4	0.0667073	4.28475e-15	6427	115
WRKY47	0.0435768	4.58681e-15	2903	116
MYB118	0.013239	5.86598e-15	1753	117
WRKY46	0.0433607	8.36719e-15	4296	118
BHLH3	0.0786158	8.3797e-15	5316	119
DOF1.8	0.0457347	8.67962e-15	3507	120
AT3G10113	0.0459152	1.19459e-14	3390	121
MYB101	0.038876	1.2808e-14	4957	122
AHL20	0.0494297	1.42598e-14	5278	123
bHLH80	0.0555702	1.55658e-14	2705	124
TCX3	0.0612186	1.83607e-14	4101	125
WRKY7	0.0584309	2.08431e-14	4128	126
bZIP44	0.043854	2.75537e-14	3495	127
AGL15	0.0494366	2.93176e-14	4916	128
At3g11280	0.0399992	4.69132e-14	2777	129
DAG2	0.0574188	5.12809e-14	4979	130
WRKY60	0.0504505	5.17938e-14	3151	131
BHLH104	0.0929531	5.5263e-14	5483	132
BEH2	0.0600657	8.1316e-14	4163	133
ATHB53	0.0495561	1.13202e-13	2909	134
AGL27	0.0585112	1.22725e-13	5105	135
TRP1	0.0502094	1.23894e-13	5395	136
CCA1	0.0546548	1.31203e-13	3166	137
bZIP48	0.0469814	1.561e-13	3499	138
WRKY11	0.0514648	1.80093e-13	3889	139
ZHD6	0.063976	2.02939e-13	3538	140
bHLH18	0.0642854	2.09814e-13	3645	141
ATHB20	0.0490561	2.3026e-13	2688	142
ATHB-5	0.039951	2.30999e-13	2580	143
WRKY31	0.0480716	2.65935e-13	3323	144
AT1G47655	0.0427915	3.17219e-13	3444	145
GT-A3	0.0464038	3.17938e-13	3399	146
WRKY28	0.0475165	3.59511e-13	3010	147
bZIP43	0.0403011	4.88817e-13	3292	148
RVE7	0.0515003	5.09469e-13	3430	149
SPL8	0.029256	5.4037e-13	1910	150
AT3G46070	0.0612173	5.633e-13	3677	151
WRKY8	0.0393621	5.9684e-13	3712	152
TGA1	0.0328262	5.96993e-13	2200	153
At2g45680	0.0417674	6.06511e-13	3021	154
AT1G76880	0.0362918	8.28335e-13	3942	155
ERF039	0.0107677	8.32645e-13	2506	156
ARF2	0.0463867	9.59949e-13	3707	157
At3g09600	0.0425813	1.02427e-12	3084	158
NAC078	0.0432909	1.11276e-12	4139	159
NAC062	0.0286128	1.18308e-12	3031	160
WRKY2	0.055532	1.23128e-12	3352	161
HAT5	0.0348561	1.31315e-12	2188	162
WRKY30	0.0374318	1.66605e-12	2641	163
AIB	0.0536465	1.79826e-12	2412	164
DOF2.5	0.0249816	1.8325e-12	2567	165
TRP2	0.0496112	2.14489e-12	6155	166
TGA6	0.0318571	2.33519e-12	1788	167
ATHB13	0.0460705	3.35363e-12	2422	168
ARF5	0.0172631	5.22855e-12	2089	169
RAV1	0.0344421	6.80997e-12	2989	170
NAC043	0.0178218	7.26299e-12	1030	171
TGA10	0.0411789	9.63007e-12	2382	172
AGL25	0.0447689	1.01008e-11	4857	173
TCX2	0.0409311	1.11913e-11	4915	174
TCP14	0.0520313	1.35622e-11	3345	175
TINY	0.015179	1.36482e-11	2698	176
AT2G40260	0.0408258	1.3759e-11	2848	177
ERF037	0.0064491	1.4029e-11	2583	178
MYB113	0.0232878	1.40355e-11	1809	179
WRKY59	0.0409228	1.55554e-11	3748	180
NTL8	0.0337983	1.98062e-11	3397	181
AT4G32800	0.0101903	1.98765e-11	2662	182
DEAR3	0.0253845	2.13147e-11	3216	183
ATHB-51	0.0435655	2.26357e-11	2711	184
bZIP50	0.0343412	2.4086e-11	2202	185
WRKY43	0.0348501	2.85788e-11	3403	186
ABF2	0.0617358	3.99838e-11	3578	187
RVE5	0.0324847	4.90586e-11	3582	188
ATHB34	0.0605848	5.35738e-11	3608	189
AT3G52440	0.0437758	6.29387e-11	3663	190
TCP2	0.0378979	7.4496e-11	3267	191
SOL1	0.0533656	8.06639e-11	4888	192
AT2G20110	0.0584927	8.89757e-11	4992	193
TSO1	0.0577493	8.9245e-11	4588	194
WRKY17	0.046373	9.11439e-11	4386	195
TGA9	0.0300224	9.46527e-11	2237	196
TGA2	0.0256155	1.11208e-10	1929	197
HAT2	0.0274564	1.27257e-10	2090	198
SRM1	0.0314058	1.36147e-10	2263	199
NAC92	0.0250269	1.71774e-10	3100	200
KAN1	0.0325809	2.13836e-10	2639	201
WRKY12	0.0209151	2.65195e-10	2421	202
HAT1	0.0285059	2.95495e-10	1444	203
AT1G76870	0.0402788	3.12407e-10	4949	204
PHL12	0.038665	3.34642e-10	3180	205
HYH	0.0479642	3.44051e-10	3771	206
ARR10	0.0503143	3.49071e-10	4324	207
BIM2	0.0399031	3.82965e-10	3528	208
ATHB23	0.0492568	3.88476e-10	2664	209
WRKY29	0.0468246	3.91157e-10	3682	210
AT5G47660	0.0249166	4.01329e-10	2752	211
RVE6	0.031828	4.0337e-10	3437	212
bHLH74	0.060019	4.336e-10	4373	213
TGA5	0.0323289	4.3817e-10	2326	214
AGL63	0.0423447	4.40122e-10	4038	215
WRKY33	0.0467173	4.41681e-10	3846	216
WRKY63	0.0311502	4.50089e-10	2067	217
WUS	0.0458006	4.52153e-10	2343	218
BIM1	0.038267	4.59833e-10	3405	219
DREB2C	0.00850308	5.59191e-10	2594	220
ARR18	0.0257	6.0108e-10	1621	221
MYR2	0.0323231	6.15103e-10	2392	222
LHY1	0.034555	6.53122e-10	2771	223
CDF3	0.0294281	7.64413e-10	3589	224
AGL16	0.0330656	9.37292e-10	3852	225
ERF027	0.0145764	9.64293e-10	2242	226
AT5G56840	0.0265481	1.02355e-09	2256	227
EPR1	0.0421958	1.05206e-09	3125	228
WRKY15	0.0420827	1.16653e-09	3029	229
MYB55	0.0232618	1.31533e-09	1782	230
MYB62	0.0185033	1.60805e-09	1901	231
AGL1	0.0314436	2.09492e-09	2945	232
TGA4	0.0368956	2.11589e-09	2781	233
WRKY45	0.0248835	2.41775e-09	2289	234
ESE3	0.109238	2.45221e-09	10687	235
AT4G16750	0.0115481	2.63268e-09	4040	236
LBD18	0.00712345	2.66603e-09	2955	237
WRKY3	0.0477258	2.93827e-09	4034	238
bHLH77	0.0378301	3.29955e-09	3591	239
AT4G28140	0.0563832	3.75274e-09	5428	240
WRKY22	0.0419098	3.82571e-09	3712	241
ZHD5	0.03822	3.83846e-09	2168	242
dof4.5	0.0338221	3.94407e-09	3529	243
LCL1	0.0236748	3.98223e-09	2637	244
ERF38	0.0126039	4.14647e-09	2921	245
TGA3	0.0287873	4.34499e-09	2186	246
MYB57	0.0210971	4.72134e-09	1475	247
WRKY18	0.038713	5.18976e-09	3243	248
ERF035	0.0175423	5.35625e-09	2527	249
AT-GTL1	0.0202336	5.55869e-09	2707	250
WRKY26	0.0465742	6.02466e-09	3866	251
AT1G44830	0.0446067	7.18644e-09	8501	252
AT4G12670	0.0352739	7.24251e-09	4884	253
PHL11	0.0264632	7.73771e-09	2319	254
TGA7	0.025783	7.89723e-09	1642	255
At5g58900	0.0369015	8.01261e-09	2429	256
WRKY71	0.0411411	8.17934e-09	4072	257
AGL3	0.0489743	1.24928e-08	2822	258
At2g38090	0.0496037	1.27014e-08	3659	259
2021-09-01	0.0447082	1.3042e-08	2812	260
WRKY14	0.045331	1.30535e-08	3673	261
BEE2	0.0461069	1.40657e-08	3200	262
At1g49010	0.0379042	1.45305e-08	2520	263
ERF015	0.0138123	1.49855e-08	3323	264
HDG1	0.0348267	1.62184e-08	1903	265
RAP210	0.0239452	1.96522e-08	2289	266
CMTA3	0.0173128	2.17966e-08	1231	267
WRKY57	0.042105	2.3289e-08	3442	268
PHL1	0.0326095	2.33317e-08	2120	269
CBF1	0.00940885	2.39914e-08	2277	270
NAC017	0.0307289	2.66628e-08	3730	271
WRKY21	0.0401301	2.87504e-08	2841	272
WRKY48	0.0407065	3.19516e-08	3272	273
MYB27	0.0202131	3.22698e-08	1782	274
ERF094	0.0224187	3.38078e-08	3948	275
AT3G24120	0.0228043	3.38738e-08	1940	276
EFM	0.0333618	3.56969e-08	1862	277
WRKY65	0.0419309	3.87435e-08	3438	278
DOF5.7	0.0378344	4.05059e-08	4153	279
ANAC13	0.0345201	4.32357e-08	4572	280
AT2G44940	0.0205491	4.88037e-08	2629	281
ERF021	0.00331688	4.97178e-08	3206	282
AT4G18450	0.0832513	5.03908e-08	9568	283
DREB1C	0.0150459	5.05281e-08	2047	284
MYB15	0.0160196	5.44819e-08	1713	285
bZIP52	0.0285312	6.13002e-08	1577	286
ARR1	0.0299307	6.98938e-08	2981	287
AT5G18450	0.0909982	7.57525e-08	8792	288
SPL5	0.00980735	8.3793e-08	1387	289
AT3G10580	0.036391	9.68826e-08	2433	290
CEJ1	0.0400172	9.88891e-08	6362	291
DYT1	0.0314151	1.08097e-07	2862	292
STZ	0.0281489	1.32965e-07	2068	293
DREB2	0.0265729	1.40478e-07	2805	294
ERF043	0.0147097	1.51742e-07	2109	295
AT2G33710	0.0335045	1.54058e-07	8422	296
RAX3	0.030291	1.61314e-07	2715	297
RAP2-1	0.00855056	1.65214e-07	2778	298
GT-4	0.0299788	1.70314e-07	1955	299
WRKY40	0.0346632	1.70841e-07	3154	300
CAMTA1	0.0334285	1.75374e-07	2061	301
AT3G57600	0.0511592	1.86923e-07	9063	302
ERF3	0.0349787	2.12699e-07	8258	303
NAC055	0.0170606	2.15509e-07	775	304
BIM3	0.0390906	2.57986e-07	3209	305
KUA1	0.0197254	2.85533e-07	1998	306
DREB19	0.00931535	2.96767e-07	2477	307
AT3G10030	0.0196926	3.16605e-07	1525	308
ERF018	0.00846863	3.28676e-07	2581	309
DREB1B	0.00731844	3.50525e-07	2019	310
MYB56	0.0363662	3.62072e-07	1657	311
ATHB-9	0.0167842	3.75893e-07	1399	312
DREB26	0.0310126	3.96931e-07	5651	313
ANT	0.0211808	3.97659e-07	1988	314
HAT22	0.0222232	4.37527e-07	1960	315
SPL14	0.0294218	4.69073e-07	1385	316
SPL15	0.0138639	4.79521e-07	1309	317
WRKY38	0.0257551	4.85654e-07	2428	318
AT1G75490	0.0474198	6.00988e-07	8512	319
REF6	0.0290261	6.06727e-07	5074	320
SPL11	0.0220797	6.20228e-07	1419	321
AT3G16280	0.0120255	6.27551e-07	2292	322
CBF2	0.00643695	6.42405e-07	2131	323
RAP26	0.0514767	6.99915e-07	8398	324
EDT1	0.0262263	7.23676e-07	1754	325
MYB4	0.00957512	7.26652e-07	1270	326
PHL7	0.0279892	7.30001e-07	2035	327
AT1G22810	0.0755879	7.33252e-07	9353	328
RAP212	0.0344158	8.40553e-07	5425	329
MYB81	0.0138918	8.85055e-07	1395	330
GATA15	0.0239972	9.531e-07	2027	331
ARF3	0.0205111	1.17827e-06	1937	332
SPL1	0.0150258	1.30635e-06	1486	333
ERF008	0.00500268	1.33338e-06	4985	334
HHO3	0.0284678	1.41053e-06	2076	335
BHLH78	0.0253702	1.44256e-06	1349	336
DEAR5	0.00505687	1.49845e-06	2988	337
ANL2	0.0186004	1.60226e-06	1812	338
MYB3R1	0.00920583	1.62033e-06	1808	339
MYB65	0.0186892	1.65215e-06	1691	340
MYB3R4	0.00948142	1.68941e-06	1911	341
ERF017	0.0278148	1.69901e-06	3542	342
MYB46	0.0131839	1.88361e-06	1139	343
WRKY75	0.0224649	2.09786e-06	2114	344
ABF3	0.03325	2.14812e-06	2312	345
ARF8	0.0222767	2.43999e-06	2261	346
ERF019	0.0126703	2.44055e-06	3631	347
GT-1	0.00856392	3.17901e-06	735	348
NAC028	0.0177879	3.4072e-06	1179	349
CBF4	0.0223622	3.99863e-06	2224	350
NAC058	0.021913	4.67338e-06	1466	351
ERF13	0.00622683	5.7362e-06	3985	352
RAP2-3	0.0107183	5.74445e-06	3961	353
ATHB7	0.028267	6.70546e-06	2533	354
ERF15	0.0135058	8.45236e-06	7969	355
MYB3R5	0.0101777	9.22703e-06	1975	356
At5g08520	0.0235468	1.02614e-05	2177	357
ERF1B	0.0106332	1.05503e-05	3819	358
BZIP60	0.015303	1.18291e-05	1624	359
MYB98	0.0251877	1.2937e-05	1547	360
At1g74840	0.0162093	1.32824e-05	2315	361
FHY3	0.029758	1.38176e-05	2436	362
GATA6	0.0130021	1.46739e-05	1557	363
GATA12	0.00735774	1.49727e-05	758	364
MYB33	0.0145321	1.61766e-05	1561	365
ERF087	0.0427454	1.6431e-05	8502	366
ERF105	0.0589346	1.79632e-05	9155	367
ESE1	0.0594366	1.89146e-05	10136	368
MYB119	0.0104135	2.02477e-05	1219	369
KAN2	0.0376485	2.06838e-05	2631	370
KAN4	0.0180887	2.37266e-05	1268	371
ERF2	0.0277631	2.44168e-05	9643	372
AT1G01250	0.0149783	2.94038e-05	3144	373
MYB3	0.0147546	3.07941e-05	1212	374
ARR14	0.00246394	3.36319e-05	1275	375
HHO6	0.0207556	3.42843e-05	2221	376
ATHB-12	0.0158385	3.64005e-05	1323	377
ERF6	0.0035897	3.65138e-05	3735	378
AT1G13300	0.0219637	3.79081e-05	2198	379
PLT3	0.0133252	4.06622e-05	1649	380
ERF10	0.0113475	4.15102e-05	9532	381
WRKY25	0.0270057	4.26801e-05	2167	382
LEP	0.0429002	4.48916e-05	10940	383
ERF096	0.012173	4.53345e-05	3619	384
MYB24	0.0155474	4.85524e-05	1414	385
FAR1	0.0325501	5.24261e-05	2736	386
ERF9	0.0957126	5.27583e-05	11852	387
MYB73	0.0120854	5.43529e-05	1651	388
TBP3	0.00516753	5.45935e-05	3807	389
ERF5	0.0303177	5.56743e-05	13374	390
HHO5	0.016639	5.56768e-05	2656	391
MYB1	0.0188937	5.9151e-05	1797	392
AT5G67000	0.0180987	6.37463e-05	2983	393
AT1G36060	0.0304925	7.99795e-05	4040	394
AT1G77640	0.0394021	8.53187e-05	4680	395
ATHB4	0.0151738	9.10142e-05	1427	396
AT1G72740	-0.00678865	9.13544e-05	5293	397
CMTA2	0.0238432	9.59614e-05	1677	398
SPL9	0.0184035	0.000116593	1570	399
ATHB-6	0.0171586	0.000118343	912	400
RAP21	0.0262745	0.000121608	4594	401
MYB77	0.0215924	0.000131683	1421	402
ERF8	0.00267096	0.000165066	2316	403
DREB1A	0.0190917	0.000174602	1946	404
MYB70	0.00901508	0.000175398	1345	405
AT5G61620	0.0192832	0.000199141	2474	406
WRKY23	0.0199431	0.000219499	1781	407
ZAP1	0.00495318	0.000230606	2167	408
HHO2	0.0156913	0.000237002	2173	409
ANAC050	0.0122253	0.000243239	2272	410
AG	0.018526	0.000243661	3167	411
DREB1E	0.0167143	0.000265746	1817	412
MYB105	0.0148426	0.000274942	1456	413
RAP2-6	0.00336384	0.000282795	5023	414
GATA8	0.00710428	0.000341845	1215	415
PLT1	0.0139532	0.00034287	1922	416
WRKY62	0.0180708	0.000362058	1517	417
At1g19000	0.0120129	0.000395245	2272	418
SPL3	0.00993279	0.000402618	1273	419
PUCHI	-0.000557086	0.000461882	8270	420
MYB111	0.00631184	0.000505429	693	421
MYB59	0.0044688	0.000513711	706	422
ERF7	0.00576272	0.00054347	1991	423
ERF109	0.00442293	0.000630317	4442	424
NAC029	0.0153175	0.000726883	1252	425
ARR2	0.0133109	0.000789249	1983	426
HSFA6B	0.0117706	0.000838451	2236	427
ARR11	0.0152881	0.000855731	819	428
SPL12	0.0135785	0.000912431	1024	429
ABR1	0.0351441	0.000956535	5523	430
ERF104	0.0164478	0.0010284	10166	431
GATA19	0.000135446	0.00125369	2461	432
NTL9	0.00753703	0.00125907	481	433
F3A4.140	0.0140766	0.00129451	1172	434
RAP211	0.00664989	0.00130961	6327	435
DRE1C	0.0101878	0.00131396	1145	436
ERF112	-0.00166021	0.00132275	3737	437
SPL7	0.0150675	0.00136714	1361	438
SPL13	0.0193071	0.00138567	1219	439
UIF1	0.0181251	0.00159424	2112	440
CRF2	0.00297573	0.00162939	5026	441
GATA9	0.00832633	0.00188683	1306	442
MYB52	0.00617579	0.00268521	1313	443
ERF098	0.00766961	0.00315449	3321	444
CRF4	0.010537	0.00354753	8432	445
HSFB2A	0.0146144	0.00366718	2264	446
NAC080	0.00709054	0.00398309	762	447.5
T11I18.17	0.00709054	0.00398309	762	447.5
ERF118	6.39018e-05	0.00418507	5854	449
ERF4	-0.00692229	0.00430159	4646	450
ERF11	-0.00871322	0.00508812	4387	451
NAC025	0.00906539	0.00532918	443	452
AIL7	0.0132654	0.00582038	1879	453
NAC083	0.0134246	0.00723748	993	454
SPL4	0.0082569	0.0082954	904	455
GATA14	-0.000200248	0.00920822	1606	456
CDC5	0.00465488	0.0122971	863	457
E2FA	0.00156138	0.0148005	1247	458
LFY	0.0135546	0.0157497	1834	459
ERF069	0.00157852	0.0186387	2691	460
SMZ	0.0109267	0.0223823	1619	461
HSFC1	0.00481561	0.022793	1834	462
MYB124	0.00812064	0.0439272	1484	463
GATA20	0.00108085	0.0730295	1995	464
HSFB2B	0.0132816	0.107849	2270	465
RAV1_var.2	0.0095281	0.147501	1401	466
GATA10	-0.00251974	0.888322	556	467.5
GATA11	-0.00251974	0.888322	556	467.5

## Sheet: TFHit_public
TF_id	mean_value	pvalue	TFPeak_number	rank
LEC2	0.985617	0	3223	1
GSE26722.REV.Col-0_seedling_10d-DEX-90min	0.438083	8.68532e-136	8497	2
GSE48081.KAN1.Col-0_seedling_10d-rep1	0.534643	6.4545e-134	13845	3
GSE94307.HEC1.Col-0_seedling_12d	0.525664	1.92154e-132	9084	4
GSE80566.AT5G50360.Col-0_seedling_4d-DEX-6h	0.524166	8.20357e-114	18922	5
GSE80564.GBF2.Col-0_seedling_3d-EtOH	0.525578	2.06306e-109	19998	6
GSE80564.GBF2.Col-0_seedling_3d-ABA	0.511897	2.29768e-109	19778	7
GSE80566.RBOHJ.Col-0_seedling_4d-DEX-6h	0.510239	1.88236e-108	17936	8
GSE52400.BBM.Col-0_somatic-embryo	0.491728	2.12412e-108	16508	9
GSE80564.ABF4.Col-0_seedling_3d-ABA	0.455861	1.81941e-105	16755	10
GSE80564.HAT22.Col-0_seedling_3d-EtOH	0.487207	5.60207e-105	15811	11
GSE85922.WRKY18.Col-0_seedling_12d	0.467707	2.65098e-103	16559	12
GSE80564.MYB44.Col-0_seedling_3d-EtOH	0.499553	1.05175e-100	17295	13
GSE80564.HAT22.Col-0_seedling_3d-ABA	0.472375	5.81368e-100	18250	14
GSE84483.FIE.Col_whole-plant_30h	0.467128	8.36375e-100	9749	15
GSE80564.GBF3.Col-0_seedling_3d-ABA	0.480506	4.32837e-99	20095	16
GSE80564.GBF3.Col-0_seedling_3d-EtOH	0.479102	9.36115e-99	21728	17
GSE20176.AP1.Col_apical-meristem_DEX	0.393222	1.39688e-98	8289	18
GSE80564.ABF1.Col-0_seedling_3d-ABA	0.473913	3.14633e-98	18841	19
GSE94486.ARR10.Col-0_seedling_3d-6BA-4h	0.411867	1.53211e-97	9700	20
GSE94486.ARR10.Col-0_seedling_3d-mock-4h	0.412395	1.46007e-95	11167	21
GSE80564.ATHB-5.Col-0_seedling_3d-EtOH	0.481111	6.36142e-95	20711	22
GSE85922.WRKY40.Col-0_seedling_12d-flg22	0.39936	6.986e-95	13849	23
GSE85922.WRKY18.Col-0_seedling_12d-flg22	0.399769	7.48323e-95	13718	24
GSE78727.RPL.Ler-0_inflorescence-apices	0.395132	3.05382e-92	11583	25
GSE80564.MYB3.Col-0_seedling_3d-ABA	0.453878	1.27317e-90	17731	26
GSE94486.ARR12.Col-0_seedling_3d-mock-4h	0.466738	6.96226e-90	16320	27
GSE80564.MYB3.Col-0_seedling_3d-EtOH	0.433241	1.21256e-89	12939	28
GSE80564.ZAT6.Col-0_seedling_3d-EtOH	0.44645	1.79215e-87	20509	29
GSE80564.ATHB-5.Col-0_seedling_3d-ABA	0.446639	1.93413e-87	20564	30
GSE80564.ATHB-6.Col-0_seedling_3d-EtOH	0.424464	4.67249e-87	13217	31
GSE68193.PIF4.Col-0_seedling_5d	0.419417	1.3865e-84	13644	32
GSE80564.ANAC102.Col-0_seedling_3d-EtOH	0.390444	9.66416e-84	12417	33
GSE85922.WRKY33.Col-0_seedling_12d-flg22	0.397945	3.04643e-83	17051	34
GSE80564.ABF4.Col-0_seedling_3d-EtOH	0.383291	3.27957e-83	12940	35
GSE66289.WRKY33.Col-0_leaves_4w-Bc	0.361877	6.83028e-82	14506	36
GSE52400.BBM.Col-0_whole-embryogenic-seedling	0.433397	2.78135e-81	21145	37
GSE80564.ATHB-7.Col-0_seedling_3d-EtOH	0.421967	1.27735e-80	15259	38
GSE94486.ARR1.Col-0_seedling_3d-mock-4h-LD	0.327977	1.45299e-80	7096	39
GSE108455.AGL8.Ler_gynoecium_6w	0.420277	1.14503e-79	12754	40
GSE80564.ABF3.Col-0_seedling_3d-EtOH	0.414649	2.88618e-79	19565	41
GSE80564.ABF3.Col-0_seedling_3d-ABA	0.404626	3.39418e-79	21632	42
GSE46986.SEP3.Ler_inflorescence_4w-8d	0.388895	4.907e-79	10211	43
GSE80564.MYB44.Col-0_seedling_3d-ABA	0.436506	7.47042e-79	21869	44
GSE99587.NFYB9.Ws-0_seeds-bent-cotyledon-stage	0.436739	1.05404e-75	18861	45
GSE94486.ARR1.Col-0_seedling_3d-6BA-72h	0.418219	1.25206e-75	21115	46
GSE80564.ZAT6.Col-0_seedling_3d-ABA	0.410074	6.48215e-75	22327	47
GSE80564.NAC032.Col-0_seedling_3d-ABA	0.383815	1.04662e-74	17483	48
GSE80564.DREB2A.Col-0_seedling_3d-ABA	0.419797	2.13935e-74	22690	49
GSE80564.ABF1.Col-0_seedling_3d-EtOH	0.359414	2.17832e-72	9819	50
GSE80564.AT5G04760.Col-0_seedling_3d-EtOH	0.395302	2.88688e-71	21019	51
GSE80564.ANAC102.Col-0_seedling_3d-ABA	0.369733	7.47943e-71	14732	52
GSE46986.SEP3.Ler_inflorescence_4w-4d	0.331596	1.97732e-70	9530	53
GSE94486.ARR14.Col-0_seedling_3d-6BA-72h	0.400406	6.53626e-70	20651	54
GSE94486.ARR12.Col-0_seedling_3d-6BA-4h	0.332242	1.14675e-69	8438	55
GSE80564.RD26.Col-0_seedling_3d-EtOH	0.391679	1.15004e-69	19708	56
GSE80564.BHLH122.Col-0_seedling_3d-EtOH	0.362201	4.33036e-68	14378	57
GSE14600.SEP3.Col-0_inflorescence_5-7w	0.263055	8.17191e-68	6099	58
GSE108455.AGL8.Col-0_Inflorescence-meristem_6w	0.376748	1.26909e-67	16681	59
GSE43283.PIF1.Col-0_seedling_3d	0.226489	9.49771e-67	3728	60
GSE36361.APRR5.Col-0_whole-plant_18d	0.299382	8.09318e-66	8167	61
GSE94486.ARR1.Col-0_seedling_3d-6BA-4h	0.242471	8.78048e-66	4328	62
GSE60141.FUS3.Col-0_leaves_tnt_col	0.142779	1.69549e-63	1168	63
GSE60142.ABI5.Col-0_seedling_36h-ypet	0.291593	2.05999e-63	8475	64
GSE95301.AGO1.Col-0_seedling_10d-wt	0.448181	2.49621e-63	22886	65
GSE80564.NFYB2.Col-0_seedling_3d-EtOH	0.391225	8.60345e-60	26676	66
GSE80564.ATHB-6.Col-0_seedling_3d-ABA	0.352041	1.75163e-59	20225	67
GSE80564.NFYC2.Col-0_seedling_3d-ABA	0.371906	2.98552e-59	19865	68
GSE80564.AT5G04760.Col-0_seedling_3d-ABA	0.364594	5.55686e-59	22584	69
GSE80564.NFYC2.Col-0_seedling_3d-EtOH	0.351033	7.1801e-59	15345	70
GSE64245.LFY.Col-0_seedling_15d-LFY	0.294566	2.95935e-58	10429	71
GSE35059.PIF5.Col-0_seedling_14d	0.150576	4.42088e-58	2391	72
GSE95301.AGO1.Col-0_seedling_10d-mutant	0.44234	7.79994e-57	25646	73
GSE80564.ATHB-7.Col-0_seedling_3d-ABA	0.351226	1.59417e-56	23413	74
GSE80564.NFYB2.Col-0_seedling_3d-ABA	0.377842	5.14025e-55	28697	75
GSE94486.ARR1.Col-0_seedling_3d-mock-4h-etiolated	0.210752	4.80458e-52	3203	76
GSE85922.WRKY33.Col-0_seedling_12d	0.211466	9.7457e-51	9828	77
GSE109149.WRKY18-33-40.Col-0_seedling_12d-wt-flg22-2h	0.289824	6.08677e-50	15832	78
GSE94926.RGA.Ler_inflorescence-apices	0.281949	1.35797e-49	10497	79
GSE24568.LFY.Col-0_seedling_15d	0.207268	7.43455e-49	5770	80
GSE80564.NAC032.Col-0_seedling_3d-EtOH	0.160351	1.46017e-48	2506	81
GSE59187.RGA.Ler_seedling_11d	0.17318	4.44649e-48	4366	82
GSE80564.BHLH122.Col-0_seedling_3d-ABA	0.250713	2.11113e-47	7587	83
GSE80564.HSFA6A.Col-0_seedling_3d-ABA	0.253265	9.65179e-47	7368	84
GSE52175.LHY.Ws_seedling_2w-mutant	0.280916	1.8035e-46	18257	85
GSE85651.HSFA1B.Col-0_leaves_5w-mutant-NS	0.261013	1.49112e-45	12695	86
GSE35315.PIF4.Col-0_seedling-etiolated	0.142806	1.52356e-45	1973	87
GSE54881.SVP.Col-0_seedling_2w-FLC	0.251862	1.57005e-45	8337	88
GSE117797.HY5.Ws_whole-plant_10d-blue-light	0.282656	4.1514e-45	14500	89
GSE68193.PIF5.Col-0_seedling_5d	0.248298	1.05199e-44	7021	90
GSE80564.RD26.Col-0_seedling_3d-ABA	0.301311	1.60137e-44	21409	91
GSE51770.ARF.Col-0_seedling-etiolated_5d	0.158711	2.35049e-44	2567	92
GSE79554.AGL8.Col-0xLer_gynoecium-silique-fruit_stage12-16	0.129988	3.58257e-44	2824	93
GSE14600.SEP3.Ler_inflorescence_5-7w	0.164753	4.70812e-44	5862	94
GSE39215.PIF3.Col-0_seedling_2d	0.128811	5.13031e-44	1731	95
GSE94486.ARR1.Col-0_seedling_3d-Dex-4h	0.270208	3.86513e-43	12934	96
GSE57497.SPCH.Col_seedling_4d	0.313574	5.42634e-43	21502	97
GSE76571.TFL2.Col-0_seedling_14	0.206822	4.42973e-42	11703	98
GSE109149.WRKY18-33-40.Col-0_seedling_12d-mutant-flg22-2h	0.251432	5.73278e-42	14869	99
GSE43284.PIF4.Col-0_seedling_3d	0.118345	8.88457e-42	1532	100
GSE108960.EZA1.Col-0_seedling_10d	0.16872	2.5059e-40	2725	101
GSE95562.FIE.Ws_whole-plant_30h-wt	0.172038	7.99634e-40	2643	102
GSE70533.CCA1.Ws-2_seedling_14d-LD	0.17295	1.84701e-39	5527	103
GSE109149.WRKY18-33-40.Col-0_seedling_12d-wt-flg22-0h	0.235139	3.63604e-37	14542	104
GSE48082.MAF1.Col-0_seedling_10d-genomicFLM	0.123854	4.07879e-37	4529	105
GSE67903.CCA1.Col-0_seedling_14d	0.126509	1.2273e-36	5046	106
GSE95301.AGO1.Col-0_seedling_10d-wt_Coldcontrol	0.269685	2.82801e-36	17902	107
GSE109149.WRKY18-33-40.Col-0_seedling_12d-mutant-flg22-0h	0.21908	9.43513e-35	15277	108
GSE46986.SEP3.Ler_inflorescence_4w-2d	0.145609	6.26385e-34	4306	109
GSE95301.AGO1.Col-0_seedling_10d-wt_Flg22control	0.27806	2.71496e-33	22997	110
GSE85922.WRKY40.Col-0_seedling_12d	0.127899	4.61133e-33	6438	111
GSE49282.APRR7.Col-2_seedling_2w	0.184142	6.70482e-33	4713	112
GSE52175.LHY.Ws_seedling_2w-wt	0.148355	3.91643e-32	5505	113
GSE60554.MYB3R-3.Col-0_seedling_9d	0.12566	6.3614e-32	5167	114
GSE95301.AGO1.Col-0_seedling_10d-wt_BTHcontrol	0.272606	8.90765e-32	23986	115
GSE60141.ZHD3.Col-0_leaves_tnt_colamp	0.168004	4.83927e-31	10835	116
GSE60141.BIM2.Col-0_leaves_tnt_col	0.136378	9.34017e-30	5565	117
GSE60141.PC-MYB1.Col-0_leaves_tnt_col	0.0750542	1.2403e-29	4066	118
GSE95301.AGO1.Col-0_seedling_10d-wt_Flg22	0.225634	2.57784e-29	19145	119
GSE95301.AGO1.Col-0_seedling_10d-wt_IAA	0.249413	2.92952e-29	22524	120
GSE64245.LFY-TERE.Col-0_seedling_15d-LFY-TERE	0.12567	6.4294e-29	3929	121
GSE21301.AP2.Col-0_inflorescence	0.0944199	1.69983e-28	1967	122
GSE60142.ABI5.Col-0_seedling_36h-wt	0.140295	3.91778e-28	3323	123
GSE95301.AGO1.Col-0_seedling_10d-wt-BTH	0.25516	4.86259e-28	23267	124
GSE117797.HY5.Ws_whole-plant_10d-red-light	0.171909	2.12748e-27	9536	125
GSE60141.ZHD6.Col-0_leaves_tnt_colamp	0.178864	5.50365e-27	16787	126
GSE95301.AGO1.Col-0_seedling_10d-wt_Cold	0.230065	1.84537e-26	20765	127
GSE108960.CLF.Col-0_seedling_10d	0.0918763	1.84107e-25	1913	128
GSE95301.AGO1.Col-0_seedling_10d-wt_IAAcontrol	0.216201	4.70079e-23	24522	129
GSE84483.BPC1.Col_whole-plant_30h	0.104488	5.9229e-23	3114	130
GSE45938.AG.Ler-0_inflorescence_4w	0.0913105	9.05634e-23	3332	131
GSE60141.AT2G20110.Col-0_leaves_tnt_colamp	0.170035	1.10151e-22	23825	132
GSE95301.AGO1.Col-0_seedling_10d-wt_MeJAcontrol	0.152964	7.7622e-22	12131	133
GSE60141.PC-MYB1.Col-0_leaves_tnt_colamp	0.100252	1.04804e-21	7013	134
GSE60011.AT1G14580.Col-0_roots	0.0689093	1.34596e-20	5270	135
GSE60141.HY5.Col-0_leaves_tnt_colamp	0.098706	2.23423e-20	5003	136
GSE60141.ATMYB119.Col-0_leaves_tnt_col	0.0420449	2.39161e-20	2117	137
GSE89889.FLC.Col-FRI_aerial-part_2w	0.036217	5.46571e-20	936	138
GSE68193.CRY2.Col-0_seedling_5d	0.097834	1.80522e-19	2572	139
GSE69431.TRB1.Col-0_seedling_TRB1-GFP_14d	0.155833	1.87349e-19	14850	140
GSE60141.ERF021.Col-0_leaves_tnt_col	0.0560048	1.85576e-18	5398	141
GSE80564.DREB2A.Col-0_seedling_3d-EtOH	0.0850122	2.3271e-18	3602	142
GSE60141.BZIP68.Col-0_leaves_tnt_col	0.103994	2.65637e-18	4187	143
GSE38358.PI.Ler_flower_4w-dex	0.108564	3.76963e-18	6790	144
GSE79354.HSFA1A.Col-0_seedling_12d-15min-17c	0.0543085	1.28766e-17	1516	145
GSE95301.AGO1.Col-0_seedling_10d-wt_MeJA	0.12002	2.14306e-17	11007	146
GSE70533.CCA1.Ws-2_seedling_14d-LL	0.0799373	6.96215e-17	2699	147
GSE60141.AT5G47660.Col-0_leaves_tnt_colamp	0.0995363	9.34162e-17	13710	148
GSE60141.EICBP-B.Col-0_leaves_tnt_col	0.0606947	5.38596e-16	2482	149
GSE60141.WRKY71.Col-0_leaves_tnt_col	0.0439953	8.84129e-16	3159	150
GSE60141.NAC002.Col-0_leaves_tnt_colamp	0.0576987	2.86334e-15	5738	151
GSE60141.TGA6.Col-0_leaves_tnt_col	0.0459526	3.17273e-15	2940	152
GSE60141.MYB118.Col-0_leaves_tnt_colamp	0.0421796	5.47688e-15	3655	153
GSE30711.FHY3.No-0_seedling_4d-dark	0.0406156	7.61011e-15	1920	154
GSE60141.TGA9.Col-0_leaves_tnt_col	0.0440425	7.81805e-15	2490	155
GSE60141.AtbZIP3.Col-0_leaves_tnt_col	0.0732088	1.10456e-14	3458	156
GSE30711.FHY3.No-0_seedling_4d-far-red	0.0302773	1.28186e-14	1368	157
GSE60141.BMY2.Col-0_leaves_tnt_col	0.0429185	2.28241e-13	1624	158
GSE60141.AtbZIP48.Col-0_leaves_tnt_colamp	0.0787135	2.82493e-13	4355	159
GSE54881.SVP.Col-0_seedling_2w-flc-3	0.0538848	2.99544e-13	2312	160
GSE60141.SPL1.Col-0_leaves_tnt_colamp	0.0836701	4.50786e-13	6111	161
GSE45846.SOC1.Col-0_whole-plant_18d	0.0462188	7.0618e-13	1537	162
GSE60141.ERF011.Col-0_leaves_tnt_col	0.0411871	1.87907e-12	3398	163
GSE60141.GBF3.Col-0_leaves_tnt_col	0.0487451	3.73015e-12	2014	164
GSE60141.BHLH122.Col-0_leaves_tnt_col	0.0355901	4.13308e-12	850	165
GSE60141.BEH2.Col-0_leaves_tnt_col	0.0503407	4.36782e-12	2472	166
GSE60141.TGA10.Col-0_leaves_tnt_colamp	0.0571295	6.32631e-12	6140	167
GSE60141.TGA4.Col-0_leaves_tnt_colamp	0.0656615	6.89442e-12	6484	168
GSE35952.APRR1.C24_seedling_2w	0.0246336	1.46729e-11	487	169
GSE60141.ERF118.Col-0_leaves_tnt_col	0.0406038	1.541e-11	2586	170
GSE60141.MYB73.Col-0_leaves_tnt_col	0.0272362	1.95568e-11	2942	171
GSE48793.ERF115.Ler_cell_suspension_2d	0.0295195	4.62063e-11	1354	172
GSE60141.ATMYB119.Col-0_leaves_tnt_colamp	0.0927148	4.99826e-11	10220	173
GSE60141.BEH4.Col-0_leaves_tnt_col	0.0270356	5.03766e-11	1633	174
GSE60141.MYB3R4.Col-0_leaves_tnt_col	0.0209508	5.61839e-11	1741	175
GSE40329.RPS4.Col-0_leaves_3-5w	0.0509895	1.39728e-10	2344	176
GSE60141.GBF3.Col-0_leaves_tnt_colamp	0.0831919	1.69824e-10	4682	177
GSE60141.SPL1.Col-0_leaves_tnt_col	0.0486201	2.17971e-10	3007	178
GSE60141.DPBF3.Col-0_leaves_tnt_col	0.0494211	2.22606e-10	2258	179
GSE60141.ERF037.Col-0_leaves_tnt_col	0.024015	3.80916e-10	2734	180
GSE40329.RPS4.Col-0_leaves_3-5w-eds1	0.0536023	3.83709e-10	2679	181
GSE60141.LHY.Col-0_leaves_tnt_col	0.0461658	4.29284e-10	3228	182
GSE79354.HSFA1A.Col-0_seedling_12d-15min-27c	0.0350307	4.66739e-10	1371	183
GSE60141.ZHD14.Col-0_leaves_tnt_col	0.0306989	8.49711e-10	812	184
GSE60141.SPL14.Col-0_leaves_tnt_col	0.0399917	8.59691e-10	2391	185
GSE60141.ERF087.Col-0_leaves_tnt_colamp	0.0662589	1.08598e-09	5632	186
GSE60141.ERF027.Col-0_leaves_tnt_col	0.0375577	1.33511e-09	4011	187
GSE60141.BEH3.Col-0_leaves_tnt_col	0.0221594	2.08062e-09	772	188
GSE60141.WRKY22.Col-0_leaves_tnt_col	0.0378681	2.13517e-09	2260	189
GSE60141.BHLH28.Col-0_leaves_tnt_col	0.0401407	2.19243e-09	3236	190
GSE60141.LBD18.Col-0_leaves_tnt_col	0.0169751	3.50066e-09	1714	191
GSE60141.DREB1A.Col-0_leaves_tnt_col	0.0246608	4.51057e-09	3378	192
GSE60141.TGA5.Col-0_leaves_tnt_col	0.0375927	5.76291e-09	2551	193
GSE84483.AZF1.Col_whole-plant_30h	0.0630947	5.96057e-09	4493	194
GSE60141.VRN1.Col-0_leaves_tnt_col	0.0280193	9.41806e-09	3578	195
GSE60141.WRKY30.Col-0_leaves_tnt_colamp	0.0275307	1.0514e-08	2310	196
GSE60141.WRKY28.Col-0_leaves_tnt_col	0.0208625	1.33519e-08	2101	197
GSE60141.DREB1C.Col-0_leaves_tnt_colamp	0.0574339	1.40165e-08	12005	198
GSE60141.BIM1.Col-0_leaves_tnt_colamp	0.00796563	1.47993e-08	532	199
GSE60141.DREB1B.Col-0_leaves_tnt_col	0.029382	1.80732e-08	3704	200
GSE60141.ZHD5.Col-0_leaves_tnt_col	0.0240468	1.95376e-08	1880	201
GSE60141.WRKY15.Col-0_leaves_tnt_col	0.0262247	1.99027e-08	1363	202
GSE60141.WRKY70.Col-0_leaves_tnt_col	0.0293714	2.29008e-08	1721	203
GSE46986.AP1.Ler_inflorescence_4w-2d	0.0487862	2.35072e-08	2172	204
GSE60141.LBD19.Col-0_leaves_tnt_col	0.0189144	2.40052e-08	2050	205
GSE60141.DREB1E.Col-0_leaves_tnt_col	0.034948	2.59001e-08	6043	206
GSE60141.SRM1.Col-0_leaves_tnt_colamp	0.0305972	4.76186e-08	4402	207
GSE60141.AT4G16150.Col-0_leaves_tnt_col	0.013499	5.66709e-08	661	208
GSE60141.WRKY45.Col-0_leaves_tnt_col	0.022479	1.01076e-07	1814	209
GSE60141.WRKY33.Col-0_leaves_tnt_col	0.0140483	1.11682e-07	1676	210
GSE60141.AtbZIP52.Col-0_leaves_tnt_colamp	0.0695616	1.14287e-07	6560	211
GSE60141.AT3G10030.Col-0_leaves_tnt_colamp	0.0236217	1.1453e-07	1873	212
GSE60141.ASIL2.Col-0_leaves_tnt_col	0.0228485	1.72636e-07	1406	213
GSE60141.CDF5.Col-0_leaves_tnt_col	0.0410443	1.76682e-07	3433	214
GSE60141.AT5G61620.Col-0_leaves_tnt_col	0.00402937	1.96094e-07	1570	215
GSE60141.GT-2.Col-0_leaves_tnt_colamp	0.0321179	2.12046e-07	4943	216
GSE60141.ERF039.Col-0_leaves_tnt_col	0.0221467	2.39684e-07	1855	217
GSE60141.MYB3R5.Col-0_leaves_tnt_col	0.0062434	2.87072e-07	419	218
GSE60141.ERF15.Col-0_leaves_tnt_col	0.0266187	3.41636e-07	2472	219
GSE60141.MYB98.Col-0_leaves_tnt_col	0.0181469	4.30852e-07	1082	220
GSE60141.WRKY24.Col-0_leaves_tnt_col	0.0111708	4.43189e-07	477	221
GSE60141.BZIP28.Col-0_leaves_tnt_col	0.0254659	4.49067e-07	817	222
GSE60141.ZHD1.Col-0_leaves_tnt_col	0.0327359	4.83141e-07	2241	223
GSE60141.SMB.Col-0_leaves_tnt_col	0.0282034	4.91744e-07	5934	224
GSE60141.ERF017.Col-0_leaves_tnt_col	0.0361112	5.20735e-07	3879	225
GSE60141.JUB1.Col-0_leaves_tnt_col	0.0295122	5.96268e-07	1894	226
GSE60141.KUA1.Col-0_leaves_tnt_col	0.00920438	6.48935e-07	2103	227
GSE60141.ERF027.Col-0_leaves_tnt_colamp	0.0553361	6.71824e-07	9154	228
GSE97288.AT3G11100.Col-0_seedling_3d-air	0.0369062	6.77519e-07	5881	229
GSE60141.CDF3.Col-0_leaves_tnt_col	0.0274057	8.61108e-07	1591	230
GSE60141.LBD16.Col-0_leaves_tnt_colamp	0.027882	8.82395e-07	3695	231
GSE60141.AtMYB70.Col-0_leaves_tnt_col	0.0193111	8.90841e-07	2815	232
GSE60141.TINY.Col-0_leaves_tnt_col	0.0248652	9.05294e-07	2729	233
GSE60141.TCP22.Col-0_leaves_tnt_col	0.025104	9.13633e-07	1101	234
GSE97499.GATA22.Col-0_whole-rosette-leaves_3w	0.0188404	1.15091e-06	1702	235
GSE60141.PHL7.Col-0_leaves_tnt_col	0.0304102	1.15115e-06	6035	236
GSE60141.LBD13.Col-0_leaves_tnt_colamp	0.0287292	1.26473e-06	3211	237
GSE104369.SHL.Col-0_seedling_10d	0.0442195	1.79456e-06	2539	238
GSE60141.TCP21.Col-0_leaves_tnt_col	0.0252845	1.92119e-06	1454	239
GSE60141.AT2G33710.Col-0_leaves_tnt_col	0.0203312	2.52815e-06	2013	240
GSE60141.MYB58.Col-0_leaves_tnt_col	0.0211232	2.65199e-06	2460	241
GSE97288.AT3G11100.Col-0_seedling_3d-C2H4	0.0139943	2.6653e-06	4881	242
GSE60141.RAP2-10.Col-0_leaves_tnt_col	0.0269279	3.00546e-06	2941	243
GSE60141.ERF003.Col-0_leaves_tnt_col	0.0176889	3.51978e-06	2002	244
GSE60141.AT5G05550.Col-0_leaves_tnt_colamp	0.0262453	3.96045e-06	1860	245
GSE60141.ERF038.Col-0_leaves_tnt_col	0.0191837	4.02893e-06	1928	246
GSE60141.ERF15.Col-0_leaves_tnt_colamp	0.0605482	4.22581e-06	10338	247
GSE60141.ERF010.Col-0_leaves_tnt_col	0.0138595	5.76442e-06	821	248
GSE85651.HSFA1B.Col-0_leaves_5w-wt-NS	0.00283001	8.02688e-06	119	249
GSE60141.AT3G10030.Col-0_leaves_tnt_col	0.0114383	1.07572e-05	511	250
GSE104368.EBS.Col-0_seedling_10d	0.0417328	1.17135e-05	3004	251
GSE60141.ATMYB13.Col-0_leaves_tnt_col	0.0123576	1.2725e-05	1272	252
GSE60141.WRKY25.Col-0_leaves_tnt_col	0.011516	1.93936e-05	1395	253
GSE60141.EFM.Col-0_leaves_tnt_col	0.0218381	1.9684e-05	4979	254
GSE60141.NAC029.Col-0_leaves_tnt_col	0.00680692	2.00595e-05	1052	255
GSE60141.AT5G58900.Col-0_leaves_tnt_colamp	0.0691491	2.31394e-05	22621	256
GSE69431.TRB1.Col-0_seedling_TRB1_14d	0.00263353	2.37617e-05	6928	257
GSE60141.DOF2-2.Col-0_leaves_tnt_col	0.012073	2.55344e-05	780	258
GSE16940.AMS.Col_cells	-0.00145902	2.84216e-05	545	259
GSE48082.MAF1.Col-0_seedling_10d-FLMbeta	0.00331317	3.15052e-05	290	260
GSE60141.IDD4.Col-0_leaves_tnt_col	0.022305	5.18521e-05	991	261
GSE60141.AT1G74840.Col-0_leaves_tnt_col	0.00558143	5.74998e-05	2790	262
GSE60141.AT5G23930.Col-0_leaves_tnt_col	0.0184165	6.10196e-05	1585	263
GSE60141.HHO5.Col-0_leaves_tnt_col	0.0315796	6.63512e-05	5318	264
GSE60141.AT1G49010.Col-0_leaves_tnt_col	0.00753533	7.0519e-05	783	265
GSE60141.BHLH10.Col-0_leaves_tnt_col	0.00575218	7.17318e-05	860	266
GSE60141.ERF035.Col-0_leaves_tnt_colamp	0.0279914	8.29338e-05	6643	267
GSE60141.ANAC050.Col-0_leaves_tnt_col	0.00690219	8.68589e-05	5207	268
GSE60141.AtMYB93.Col-0_leaves_tnt_col	0.0130416	8.81245e-05	1397	269
GSE60141.ANAC050.Col-0_leaves_tnt_colamp	0.00744936	8.88179e-05	9484	270
GSE60141.ERF015.Col-0_leaves_tnt_col	0.0143328	8.93556e-05	1124	271
GSE60141.ERF11.Col-0_leaves_tnt_col	0.00636531	0.000102842	1507	272
GSE60141.ATHB-9.Col-0_leaves_tnt_col	0.0269836	0.000131916	1473	273
GSE60141.NAC010.Col-0_leaves_tnt_col	0.014515	0.000148273	3932	274
GSE60141.MYB44.Col-0_leaves_tnt_col	0.0112103	0.000161924	1306	275
GSE60141.NAC078.Col-0_leaves_tnt_colamp	0.017302	0.00016282	11241	276
GSE60141.MYB88.Col-0_leaves_tnt_col	0.00331196	0.000181494	475	277
GSE60141.FAR1.Col-0_leaves_tnt_col	0.0170993	0.000184295	705	278
GSE60141.WRKY50.Col-0_leaves_tnt_col	0.0053755	0.000202673	651	279
GSE60141.ANAC016.Col-0_leaves_tnt_col	0.0145254	0.000243234	6873	280
GSE60141.BPE.Col-0_leaves_tnt_col	0.00930166	0.000282485	142	281
GSE60141.RAP2-12.Col-0_leaves_tnt_col	0.00794956	0.000285494	766	282
GSE60141.MYB99.Col-0_leaves_tnt_colamp	0.0170447	0.000286427	2535	283
GSE60141.DREB1C.Col-0_leaves_tnt_col	0.00867333	0.0002981	2101	284
GSE60141.RVE5.Col-0_leaves_tnt_col	0.0303971	0.000312657	3118	285
GSE60141.BIM1.Col-0_leaves_tnt_col	0.0063263	0.000349759	308	286
GSE60141.SPL9.Col-0_leaves_tnt_col	0.0136446	0.000399821	2716	287
GSE60141.PHL12.Col-0_leaves_tnt_colamp	0.0256157	0.000413647	6861	288
GSE60141.NAC031.Col-0_leaves_tnt_col	0.00969067	0.000493417	1708	289
GSE60141.HSFA6B.Col-0_leaves_tnt_col	0.00261207	0.000501254	1372	290
GSE80564.HSFA6A.Col-0_seedling_3d-EtOH	0.00314916	0.000501916	232	291
GSE60141.ERF043.Col-0_leaves_tnt_colamp	0.000631353	0.000526776	999	292
GSE60141.HDG1.Col-0_leaves_tnt_col	0.0183204	0.000576345	748	293
GSE60141.MYR2.Col-0_leaves_tnt_col	0.0054173	0.000622377	1648	294
GSE60141.NAC101.Col-0_leaves_tnt_col	0.0141623	0.000633826	4987	295
GSE60141.NAC029.Col-0_leaves_tnt_colamp	0.00585018	0.000690773	1207	296
GSE60141.ATHB-X.Col-0_leaves_tnt_col	0.00931917	0.000734309	401	297
GSE60141.WRKY20.Col-0_leaves_tnt_col	0.00418337	0.000776808	497	298
GSE60141.PHL1.Col-0_leaves_tnt_col	0.00778216	0.000876854	1490	299
GSE60141.WRKY14.Col-0_leaves_tnt_col	0.00568655	0.000889449	750	300
GSE60141.NAC69.Col-0_leaves_tnt_col	0.00197441	0.000902905	1577	301
GSE38358.AP3.Ler_flower_4w-dex	0.032353	0.000960864	9074	302
GSE60141.NAC004.Col-0_leaves_tnt_col	0.00568524	0.00105289	3381	303
GSE60141.NAC007.Col-0_leaves_tnt_col	0.0159554	0.0010567	3153	304
GSE97499.GATA21.Col-0_whole-rosette-leaves_3w	0.0467814	0.00108034	15808	305
GSE60141.ERF115.Col-0_leaves_tnt_col	0.0147817	0.00109126	1361	306
GSE60141.LBD18.Col-0_leaves_tnt_colamp	0.0303361	0.00111076	16315	307
GSE60141.MYB56.Col-0_leaves_tnt_col	0.0229706	0.00119958	1127	308
GSE60141.WRKY8.Col-0_leaves_tnt_col	0.0111578	0.00125384	795	309
GSE60141.PHL11.Col-0_leaves_tnt_col	0.00971766	0.00130433	2313	310
GSE60141.TCP20.Col-0_leaves_tnt_col	0.0200494	0.00132488	865	311
GSE60141.ANAC028.Col-0_leaves_tnt_col	0.00165208	0.00134938	3800	312
GSE60141.GT-2.Col-0_leaves_tnt_col	0.0165457	0.00145437	2643	313
GSE60141.MYR2.Col-0_leaves_tnt_colamp	0.0153627	0.00160501	2791	314
GSE60141.RVE7.Col-0_leaves_tnt_col	0.0136053	0.00169966	1540	315
GSE60141.WRKY3.Col-0_leaves_tnt_col	0.0129169	0.00176942	1179	316
GSE60141.TGA7.Col-0_leaves_tnt_col	0.020954	0.00183111	1019	317
GSE60141.WRKY27.Col-0_leaves_tnt_col	0.0103404	0.00185922	347	318
GSE60141.WRKY11.Col-0_leaves_tnt_col	0.00270943	0.00187828	129	319
GSE60141.BZR1.Col-0_leaves_tnt_col	0.00727901	0.00188863	206	320
GSE60141.ANAC076.Col-0_leaves_tnt_col	0.0155466	0.00192499	4672	321
GSE60141.ERF4.Col-0_leaves_tnt_col	0.00655327	0.0019337	1183	322
GSE60141.AT3G42860.Col-0_leaves_tnt_col	0.00625333	0.00211449	799	323
GSE60141.WRKY6.Col-0_leaves_tnt_col	-0.00175163	0.00216567	310	324
GSE60141.MYB107.Col-0_leaves_tnt_col	0.0030373	0.0023086	1230	325
GSE60141.RAV1.Col-0_leaves_tnt_col	0.00529913	0.00240161	1140	326
GSE60141.NAC037.Col-0_leaves_tnt_col	0.0108746	0.00251791	3791	327
GSE60141.RAP2-1.Col-0_leaves_tnt_col	0.00683585	0.00259428	1158	328
GSE60141.ERF3.Col-0_leaves_tnt_col	0.00869159	0.00272384	1518	329
GSE60141.MYB33.Col-0_leaves_tnt_col	0.0108992	0.00276041	1329	330
GSE60141.AT1G19000.Col-0_leaves_tnt_col	-0.00437551	0.00276955	2701	331
GSE60141.RVE6.Col-0_leaves_tnt_col	0.0223748	0.00279111	2407	332
GSE60141.ERF043.Col-0_leaves_tnt_col	0.00407267	0.00328678	905	333
GSE60141.AS2.Col-0_leaves_tnt_col	0.00242502	0.00335139	132	334
GSE60141.ANAC075.Col-0_leaves_tnt_col	0.010913	0.00354873	2205	335
GSE60141.TCP15.Col-0_leaves_tnt_colamp	0.0221702	0.00413302	774	336
GSE60141.BHLH74.Col-0_leaves_tnt_col	0.00669841	0.00419535	142	337
GSE60141.NAC045.Col-0_leaves_tnt_col	0.00632675	0.00424615	3335	338
GSE60141.AT2G20400.Col-0_leaves_tnt_col	0.00185383	0.00428794	125	339
GSE79354.HSFA1A.Col-0_seedling_12d-15min-37c	0.00874916	0.00436973	1434	340
GSE60141.NAC101.Col-0_leaves_tnt_colamp	0.00268089	0.00470043	2461	341
GSE60141.E2F3.Col-0_leaves_tnt_col	0.00383857	0.00489351	378	342
GSE60141.WRKY31.Col-0_leaves_tnt_colamp	-0.00102878	0.00514465	257	343
GSE69422.FHY3.Ler-0_inflorescence_stage8-flower	0.0144995	0.00529067	640	344
GSE60141.ERF086.Col-0_leaves_tnt_colamp	0.00103548	0.00564016	661	345
GSE60141.NAC078.Col-0_leaves_tnt_col	-0.00321623	0.00573081	4494	346
GSE60141.GT-3A.Col-0_leaves_tnt_col	0.00833322	0.00603424	219	347
GSE60141.NAC053.Col-0_leaves_tnt_colamp	-0.00242046	0.00633879	6382	348
GSE60141.GT-4.Col-0_leaves_tnt_colamp	0.0117146	0.00741005	1218	349
GSE60141.ANAC096.Col-0_leaves_tnt_col	0.00297371	0.00771236	2291	350
GSE60141.NAC105.Col-0_leaves_tnt_colamp	0.00852236	0.00793219	2027	351
GSE60141.ERF019.Col-0_leaves_tnt_col	0.00954727	0.00799986	684	352
GSE60141.HHO5.Col-0_leaves_tnt_colamp	0.00450828	0.00833435	3862	353
GSE60141.RAP2-6.Col-0_leaves_tnt_col	0.00828983	0.00885307	858	354
GSE60141.PDF2.Col-0_leaves_tnt_col	0.00294528	0.00888664	172	355
GSE60141.AT5G56840.Col-0_leaves_tnt_col	0.00515695	0.00926274	595	356
GSE60141.WRKY18.Col-0_leaves_tnt_col	0.00734585	0.00969118	1564	357
GSE60141.RAP2-11.Col-0_leaves_tnt_col	0.00811496	0.0098736	839	358
GSE60141.WRKY65.Col-0_leaves_tnt_col	0.00627865	0.0104147	385	359
GSE60141.RVE4.Col-0_leaves_tnt_col	0.00358887	0.0105481	523	360
GSE60141.AT5G05550.Col-0_leaves_tnt_col	0.0142083	0.0106331	1043	361
GSE60141.HSFB2B.Col-0_leaves_tnt_col	0.00118873	0.0107227	254	362
GSE60141.ANAC096.Col-0_leaves_tnt_colamp	0.00528728	0.0114299	1459	363
GSE60141.NAC68.Col-0_leaves_tnt_col	0.00607242	0.0119222	4258	364
GSE60141.HSFA1B.Col-0_leaves_tnt_col	-0.0151856	0.012051	4624	365
GSE60141.TGA4.Col-0_leaves_tnt_col	0.0232912	0.0133316	1079	366
GSE60141.NAC035.Col-0_leaves_tnt_col	0.00216647	0.01341	2241	367
GSE60141.CRF4.Col-0_leaves_tnt_colamp	0.00828595	0.0136165	1502	368
GSE60141.WRKY29.Col-0_leaves_tnt_col	0.0078415	0.0147293	607	369
GSE60141.SPL3.Col-0_leaves_tnt_colamp	0.00601876	0.0149241	602	370
GSE60141.ANAC058.Col-0_leaves_tnt_col	0.00489039	0.0160396	2260	371
GSE60141.ATHB-15.Col-0_leaves_tnt_col	0.00994085	0.0176959	391	372
GSE60141.AT3G11280.Col-0_leaves_tnt_col	0.00110223	0.0192287	897	373
GSE60141.AT3G49930.Col-0_leaves_tnt_col	0.0169632	0.019541	2457	374
GSE60141.S1FA3.Col-0_leaves_tnt_col	-0.0057741	0.0219295	2422	375
GSE60141.HSFB2A.Col-0_leaves_tnt_col	-0.00653902	0.0247455	1094	376
GSE60141.HSFB4.Col-0_leaves_tnt_col	0.00159171	0.0264163	194	377
GSE60141.WRKY21.Col-0_leaves_tnt_col	0.00161037	0.0264209	162	378
GSE60141.DOF2-4.Col-0_leaves_tnt_col	0.00572779	0.026471	540	379
GSE60141.ANAC057.Col-0_leaves_tnt_col	0.00653431	0.0273833	2498	380
GSE60141.ANAC057.Col-0_leaves_tnt_colamp	-0.00654941	0.0283076	6259	381
GSE60141.ABI5.Col-0_leaves_tnt_col	0.0135173	0.0285788	458	382
GSE60141.ANAC094.Col-0_leaves_tnt_col	0.00695324	0.0286633	349	383
GSE60141.DREB2D.Col-0_leaves_tnt_col	0.00510742	0.0293215	193	384
GSE60141.ATHB-53.Col-0_leaves_tnt_col	0.0207369	0.0293934	1712	385
GSE60141.AT2G15740.Col-0_leaves_tnt_col	0.00155727	0.0316082	410	386
GSE60141.NAC105.Col-0_leaves_tnt_col	0.00251014	0.0317354	764	387
GSE60141.NAC053.Col-0_leaves_tnt_col	-0.00721203	0.0336564	3702	388
GSE60141.HHO3.Col-0_leaves_tnt_colamp	-0.000154564	0.0336631	2087	389
GSE60141.HHO2.Col-0_leaves_tnt_colamp	-0.00122949	0.0337755	1143	390
GSE60141.ANAC020.Col-0_leaves_tnt_col	0.007776	0.035314	3040	391
GSE60141.AT-GTL1.Col-0_leaves_tnt_col	0.00906264	0.0365796	2356	392
GSE60141.LOB.Col-0_leaves_tnt_col	0.00726009	0.0370414	784	393
GSE60141.NTL8.Col-0_leaves_tnt_col	0.00743908	0.0380566	1832	394
GSE60141.DOF4-7.Col-0_leaves_tnt_col	0.00187266	0.0380923	194	395
GSE60141.ANAC038.Col-0_leaves_tnt_col	-0.00197	0.0382014	710	396
GSE60141.ERF012.Col-0_leaves_tnt_col	0.00271456	0.0443452	133	397
GSE60141.HSFC1.Col-0_leaves_tnt_col	-0.00778812	0.0444311	1784	398
GSE33120.SVP.Col-0_inflorescence-flower-meristem_2w-wt	-0.0038139	0.0446255	516	399
GSE85651.HSFA1B.Col-0_leaves_5w-mutant-HS	0.00704924	0.046275	345	400
GSE60141.MYB61.Col-0_leaves_tnt_col	0.00282821	0.0479004	243	401
GSE60141.HHO2.Col-0_leaves_tnt_col	-0.00239895	0.0488669	1829	402
GSE60141.ATHB-51.Col-0_leaves_tnt_col	0.0028257	0.0522845	126	403
GSE60141.MYB83.Col-0_leaves_tnt_col	0.00264914	0.0530386	162	404
GSE60141.ENY.Col-0_leaves_tnt_col	0.00787233	0.0603091	113	405
GSE60141.ZHD9.Col-0_leaves_tnt_col	0.00447131	0.0611091	438	406
GSE60141.NAC062.Col-0_leaves_tnt_col	0.00118079	0.064025	1576	407
GSE60141.HSFA6A.Col-0_leaves_tnt_colamp	-0.00348533	0.0716482	332	408
GSE60141.ATHB-23.Col-0_leaves_tnt_col	0.0136289	0.0745406	1057	409
GSE60141.ABR1.Col-0_leaves_tnt_col	0.00171304	0.078571	168	410
GSE60141.AtMYB81.Col-0_leaves_tnt_col	0.00496624	0.0805028	638	411
GSE60141.AGL15.Col-0_leaves_tnt_col	0.0146986	0.084822	1693	412
GSE60141.AT2G20110.Col-0_leaves_tnt_col	0.00416336	0.0893729	3045	413
GSE65876.HAT3.Col-0_whole-plant_10d	0.00664802	0.0914458	140	414
GSE60141.HHO3.Col-0_leaves_tnt_col	-0.0111969	0.10025	3727	415
GSE60141.JKD.Col-0_leaves_tnt_col	0.00880371	0.10217	226	416
GSE60141.MYB49.Col-0_leaves_tnt_col	0.000972432	0.102414	393	417
GSE60141.ERF023.Col-0_leaves_tnt_col	-0.00158867	0.104307	227	418
GSE60141.HHO6.Col-0_leaves_tnt_colamp	-0.0138406	0.106069	12939	419
GSE60141.STOP1.Col-0_leaves_tnt_colamp	0.00261161	0.109816	713	420
GSE60141.ERF014.Col-0_leaves_tnt_col	0.00727892	0.115502	376	421
GSE60141.AtGRF6.Col-0_leaves_tnt_col	-0.000910927	0.11951	1289	422
GSE85651.HSFA1B.Col-0_leaves_5w-wt-HS	-0.000324296	0.119896	424	423
GSE60141.ERF095.Col-0_leaves_tnt_col	0.00118941	0.125702	115	424
GSE60141.BHLH104.Col-0_leaves_tnt_col	0.00121519	0.131345	153	425
GSE60141.SPL13A.Col-0_leaves_tnt_col	0.00104249	0.134108	280	426
GSE60141.ERF086.Col-0_leaves_tnt_col	0.00383484	0.135617	134	427
GSE60141.ERF091.Col-0_leaves_tnt_col	0.00130414	0.140665	509	428
GSE60141.TGA2.Col-0_leaves_tnt_col	0.00913115	0.150465	618	429
GSE79453.CHR27.Col-0_seedling_6d-ACC	-0.00572159	0.151762	728	430
GSE60141.WIP5.Col-0_leaves_tnt_col	-0.0021282	0.154309	445	431
GSE60141.ZAT10.Col-0_leaves_tnt_col	-0.00809869	0.160069	1436	432
GSE60141.DREB2E.Col-0_leaves_tnt_col	0.00608059	0.164989	456	433
GSE60141.HAT2.Col-0_leaves_ecoli_col	0.00572592	0.165334	506	434
GSE60141.ERF087.Col-0_leaves_tnt_col	-0.00169662	0.176377	426	435
GSE60141.MYB57.Col-0_leaves_tnt_col	0.00144502	0.199417	277	436
GSE60141.TCP24.Col-0_leaves_tnt_col	0.00804615	0.217331	354	437
GSE60141.AT1G24250.Col-0_leaves_tnt_col	0.000342032	0.221055	451	438
GSE60141.EMB1789.Col-0_leaves_tnt_col	0.00394623	0.222404	227	439
GSE60141.NAC92.Col-0_leaves_tnt_col	0.00562306	0.245017	1505	440
GSE60141.DREB1F.Col-0_leaves_tnt_col	0.000889994	0.253409	421	441
GSE60141.ERF2.Col-0_leaves_tnt_col	0.00209447	0.259322	644	442
GSE60141.AtbZIP48.Col-0_leaves_tnt_col	0.00167886	0.273235	206	443
GSE60141.STKL2.Col-0_leaves_tnt_col	-0.00393704	0.289128	595	444
GSE60141.HB-5.Col-0_leaves_tnt_col	0.00477635	0.296446	285	445
GSE60141.ANAC103.Col-0_leaves_tnt_colamp	-0.00638975	0.309652	2678	446
GSE60141.MYB96.Col-0_leaves_tnt_col	-0.00137157	0.314123	246	447
GSE60141.ATBZIP42.Col-0_leaves_tnt_colamp	0.000156225	0.329473	112	448
GSE60141.HSFB2B.Col-0_leaves_tnt_colamp	-0.00927411	0.34521	1899	449
GSE60141.KAN2.Col-0_leaves_tnt_col	-0.0017282	0.352151	165	450
GSE60141.HHO6.Col-0_leaves_tnt_col	-0.00105642	0.364444	1650	451
GSE60141.TCP3.Col-0_leaves_tnt_col	0.0057238	0.38672	247	452
GSE60141.MYB27.Col-0_leaves_tnt_col	0.000119469	0.389179	242	453
GSE60141.NGA4.Col-0_leaves_tnt_col	-0.00163865	0.396024	475	454
GSE60141.ERF109.Col-0_leaves_tnt_col	0.00274593	0.401944	540	455
GSE60141.BPC1.Col-0_leaves_tnt_col	0.00652207	0.403819	297	456
GSE60141.NAC017.Col-0_leaves_tnt_col	-0.00318987	0.4419	1542	457
GSE79453.CHR27.Col-0_seedling_6d-NHS	-0.0172282	0.450594	722	458
GSE60141.ANAC103.Col-0_leaves_tnt_col	-0.0129444	0.456247	2548	459
GSE60141.MYB108.Col-0_leaves_tnt_col	0.000733228	0.496963	128	460
GSE60141.GATA20.Col-0_leaves_tnt_colamp	-0.0218219	0.503702	21121	461
GSE60141.ANL2.Col-0_leaves_tnt_col	0.00702525	0.510921	536	462
GSE60141.TGA3.Col-0_leaves_tnt_col	0.00547371	0.518099	540	463
GSE66289.WRKY33.Col-0_leaves_4w-mock	0.00629842	0.530019	1078	464
GSE60141.LBD23.Col-0_leaves_tnt_col	-0.00137283	0.549643	130	465
GSE60141.HSFA1B.Col-0_leaves_tnt_colamp	-0.0317284	0.554187	13608	466
GSE60141.MYB101.Col-0_leaves_tnt_col	0.00215248	0.561126	635	467
GSE60141.AT2G40260.Col-0_leaves_tnt_col	0.00776247	0.578505	810	468
GSE60141.HAT5.Col-0_leaves_tnt_col	-0.00044147	0.592102	119	469
GSE60141.SVP.Col-0_leaves_tnt_col	0.00808727	0.599671	629	470
GSE60141.GATA4.Col-0_leaves_tnt_col	-0.00835519	0.625689	773	471
GSE60141.ANAC13.Col-0_leaves_tnt_col	-0.0101578	0.640393	3080	472
GSE60141.TRB2.Col-0_leaves_tnt_col	-0.0137346	0.645305	1975	473
GSE60141.ARID6.Col-0_leaves_tnt_col	-0.00800676	0.645867	3143	474
GSE60141.SGR5.Col-0_leaves_tnt_col	0.00548058	0.655217	482	475
GSE60141.ERF5.Col-0_leaves_tnt_col	-0.000121573	0.65775	476	476
GSE60141.LBD13.Col-0_leaves_tnt_col	-0.000375989	0.698126	124	477
GSE60141.GT-1.Col-0_leaves_tnt_col	0.00333086	0.702366	113	478
GSE60141.ERF8.Col-0_leaves_tnt_col	-0.00157505	0.714302	765	479
GSE60141.ATMYB63.Col-0_leaves_tnt_col	0.00049539	0.730725	160	480
GSE60141.E2FD.Col-0_leaves_tnt_col	-0.00636437	0.736095	704	481
GSE60141.TCX3.Col-0_leaves_tnt_col	-0.00765264	0.736223	1428	482
GSE60141.RKD2.Col-0_leaves_tnt_col	0.0026474	0.78841	549	483
GSE60141.ATHB-5.Col-0_leaves_tnt_col	0.00347445	0.805205	328	484
GSE56706.AL5.Col-0_whole-plant_3w	-0.010909	0.830855	664	485
GSE70533.CCA1.Ws-2_seedling_14d-LL-ZT14	-0.011741	0.833181	418	486
GSE60141.TRP2.Col-0_leaves_tnt_colamp	-0.019615	0.881496	1682	487
GSE60141.TRP1.Col-0_leaves_tnt_col	-0.00474919	0.9077	169	488
GSE60141.AT5G60130.Col-0_leaves_tnt_colamp	-0.00326565	0.920399	131	489
GSE60141.ZHD6.Col-0_leaves_tnt_col	-0.00255814	0.931988	167	490
GSE56706.AL5.Col-0_whole-plant_3w-mutant	-0.00756983	0.942834	308	491
GSE60141.AT5G04390.Col-0_leaves_tnt_col	-0.00367832	0.952222	200	492
GSE60141.LEP.Col-0_leaves_tnt_col	-0.00010292	0.960671	479	493
GSE60141.TCP9.Col-0_leaves_tnt_col	0.00133729	0.963337	112	494
GSE60141.AIL6.Col-0_leaves_tnt_col	-0.0018573	0.964292	249	495
GSE118025.LDL1.Col-0_seedling_14d	-0.0490877	0.970393	5626	496
GSE60141.AT4G33280.Col-0_leaves_tnt_col	-0.00162286	0.984349	133	497
GSE60141.AIL7.Col-0_leaves_tnt_col	-0.00129388	0.986827	170	498
GSE60141.PLT1.Col-0_leaves_tnt_col	-0.00188195	0.98747	245	499
GSE53950.TOP1ALPHA.Ler_inflorescence	-0.0179222	0.991034	271	500
GSE58789.MBD7.Col-0_seedling_14d-wt	-0.00499221	0.993989	231	501
GSE60141.AIL7.Col-0_leaves_tnt_colamp	-0.00859021	0.997383	2186	502
GSE33120.SVP.Col-0_inflorescence-flower-meristem_2w-GFP	-0.0023745	0.998208	128	503
GSE60141.AT5G08750.Col-0_leaves_tnt_col	-0.00149772	0.998759	436	504
GSE60141.AT1G72740.Col-0_leaves_tnt_col	-0.014394	0.999817	466	505
GSE33120.SVP.Col-0_seedling_4d	-0.0414331	0.999846	14734	506
GSE112951.DET1.Col-0_seedling_5d-D	-0.111486	0.999998	12305	507
GSE112951.DET1.Col-0_seedling_5d-L	-0.125473	1	12782	508
GSE112951.DET1.Col-0_seedling_det1_5d-L	-0.136626	1	12165	509
GSE112951.DET1.Col-0_seedling_det1_5d-D	-0.143629	1	12173	510

## Sheet: TTPair_public
TF_id	num_TFHit_input	inputRatio	bgRatio	pvalue	odds_ratio	padj	qvalue	rank	symbol	fullname	Second
AT3G26790	332	332/920	3674/31393	1.56074e-85	4.58353	2.20376e-82	5.18945e-83	1	FUS3	FUSCA3	NA
AT1G69120	431	431/920	6567/31393	3.68365e-71	3.49567	5.19763e-68	6.12407e-69	2	AGL7	AGAMOUS-like 7	AP1--APETALA1, AtAP1--NA
AT2G43010	426	426/920	6968/31393	1.18793e-60	3.1543	1.67498e-57	1.31662e-58	3	AtPIF4	NA	PIF4--phytochrome interacting factor 4, SRL2--NA
AT3G24650	160	160/920	1254/31393	1.3193e-57	5.65286	1.85889e-54	1.09667e-55	4	ABI3	ABA INSENSITIVE 3	ABI3--ABSCISIC ACID INSENSITIVE 3, AtABI3--NA, SIS10--SUGAR INSENSITIVE 10
AT4G36920	271	271/920	3610/31393	7.99152e-51	3.39333	1.12521e-47	4.77862e-49	5	AP2	APETALA 2	AtAP2--NA, FL1--FLOWER 1, FLO2--FLORAL MUTANT 2
AT1G09530	397	397/920	6739/31393	8.62307e-51	2.88814	1.21327e-47	4.77862e-49	6	PAP3	PHYTOCHROME-ASSOCIATED PROTEIN 3	PIF3--phytochrome interacting factor 3, POC1--PHOTOCURRENT 1
AT1G28300	190	190/920	1950/31393	2.05995e-50	4.24588	2.89628e-47	9.78474e-49	7	AtLEC2	NA	LEC2--LEAFY COTYLEDON 2
AT1G24260	348	348/920	5676/31393	9.54532e-47	2.87097	1.34112e-43	3.96727e-45	8	AGL9	AGAMOUS-like 9	SEP3--SEPALLATA3
AT3G59060	321	321/920	5156/31393	1.10078e-43	2.84164	1.54549e-40	4.06676e-42	9	A-PUT2	NA	bHLHb1--NA, PIF5--PHYTOCHROME-INTERACTING FACTOR 5, PIL6--phytochrome interacting factor 3-like 6
AT1G32640	208	208/920	2628/31393	3.27138e-41	3.38626	4.58974e-38	1.08773e-39	10	ATMYC2	NA	JAI1--JASMONATE INSENSITIVE 1, JIN1--JASMONATE INSENSITIVE 1, MYC2--NA, RD22BP1--NA, ZBF1--NA
AT3G02150	293	293/920	4822/31393	3.98894e-37	2.67666	5.59249e-34	1.14014e-35	11	A-PTF-1	NA	bHLHb1--NA, PTF1--plastid transcription factor 1, TCP13--TEOSINTE BRANCHED1, CYCLOIDEA AND PCF TRANSCRIPTION FACTOR 13, TFPD--NA
AT2G43140	180	180/920	2202/31393	4.1148e-37	3.42238	5.76483e-34	1.14014e-35	12	bHLH129	NA	NA
AT4G14410	275	275/920	4535/31393	2.69014e-34	2.62324	3.7662e-31	6.88056e-33	13	bHLH104	basic Helix-Loop-Helix 104	NA
AT1G69690	271	271/920	4476/31393	1.33706e-33	2.60822	1.87054e-30	3.17551e-32	14	AtTCP15	NA	TCP15--TEOSINTE BRANCHED1/CYCLOIDEA/PCF 15
AT2G42280	213	213/920	3106/31393	5.16954e-33	2.87196	7.22702e-30	1.14592e-31	15	AKS3	ABA-responsive kinase substrate 3	FBH4--FLOWERING BHLH 4
AT3G56850	255	255/920	4142/31393	1.73059e-32	2.62271	2.41763e-29	3.59638e-31	16	AREB3	ABA-responsive element binding protein 3	DPBF3--NA
AT5G03150	286	286/920	4943/31393	2.87592e-32	2.50059	4.01478e-29	5.62495e-31	17	JKD	JACKDAW	NA
AT1G75390	287	287/920	4999/31393	8.28225e-32	2.47852	1.15537e-28	1.52992e-30	18	AtbZIP44	basic leucine-zipper 44	bZIP44--basic leucine-zipper 44
AT5G11260	252	252/920	4140/31393	2.85858e-31	2.57958	3.98486e-28	5.00251e-30	19	HY5	ELONGATED HYPOCOTYL 5	TED 5--REVERSAL OF THE DET PHENOTYPE 5
AT5G08070	271	271/920	4654/31393	9.49621e-31	2.48547	1.32282e-27	1.57875e-29	20	TCP17	TCP domain protein 17	NA
AT1G49720	251	251/920	4150/31393	1.0779e-30	2.55686	1.50044e-27	1.65009e-29	21	ABF1	abscisic acid responsive element-binding factor 1	AtABF1--NA
AT2G35530	236	236/920	3779/31393	1.09179e-30	2.62242	1.51868e-27	1.65009e-29	22	AtbZIP16	NA	bZIP16--basic region/leucine zipper transcription factor 16
AT5G15830	224	224/920	3499/31393	1.715e-30	2.67267	2.38384e-27	2.47929e-29	23	AtbZIP3	basic leucine-zipper 3	bZIP3--basic leucine-zipper 3
AT5G61850	287	287/920	5139/31393	9.82264e-30	2.39419	1.36436e-26	1.34214e-28	24	LFY	LEAFY	LFY3--LEAFY 3
AT3G23690	227	227/920	3616/31393	1.03275e-29	2.61767	1.43345e-26	1.34214e-28	25	CIL2	CIB1 Like protein 2	NA
AT4G34590	219	219/920	3423/31393	1.04949e-29	2.65879	1.45564e-26	1.34214e-28	26	ATB2	NA	AtbZIP11--Arabidopsis thaliana basic leucine-zipper 11, BZIP11--NA, GBF6--G-box binding factor 6
AT1G18400	161	161/920	2113/31393	1.67391e-29	3.09916	2.32004e-26	2.06139e-28	27	BEE1	BR enhanced expression 1	NA
AT1G19350	272	272/920	4785/31393	3.68902e-29	2.41444	5.10929e-26	4.38071e-28	28	BES1	BRI1-EMS-SUPPRESSOR 1	BZR2--BRASSINAZOLE-RESISTANT 2
AT4G00270	169	169/920	2308/31393	5.17936e-29	2.98071	7.16823e-26	5.9384e-28	29	GeBP	GL1 enhancer binding protein	STKR1--STOREKEEPER RELATED 1
AT2G46270	218	218/920	3448/31393	7.66318e-29	2.61911	1.05982e-25	8.49336e-28	30	GBF3	G-box binding factor 3	NA
AT1G05805	168	168/920	2312/31393	1.88615e-28	2.95172	2.60666e-25	2.02305e-27	31	AKS2	ABA-responsive kinase substrate 2	NA
AT5G57620	189	189/920	2791/31393	2.47648e-28	2.76926	3.42002e-25	2.57322e-27	32	AtMYB36	myb domain protein 36	MYB36--myb domain protein 36
AT5G08130	209	209/920	3268/31393	3.3382e-28	2.63421	4.60671e-25	3.36348e-27	33	BIM1	BES1-INTERACTING MYC-LIKE1	NA
AT4G01680	192	192/920	2874/31393	4.49798e-28	2.7327	6.20272e-25	4.39876e-27	34	AtMYB55	myb domain protein 55	MYB55--myb domain protein 55
AT3G44460	133	133/920	1612/31393	1.63521e-27	3.31274	2.25332e-24	1.55345e-26	35	AtbZIP67	basic leucine zipper transcription factor 67	DPBF2--NA
AT5G08330	208	208/920	3292/31393	2.30582e-27	2.59434	3.17512e-24	2.12968e-26	36	AtTCP21	NA	CHE--CCA1 HIKING EXPEDITION, TCP21--TCP domain protein 21
AT1G30210	205	205/920	3222/31393	2.50621e-27	2.6091	3.44854e-24	2.2522e-26	37	ATTCP24	NA	TCP24--TEOSINTE BRANCHED 1, cycloidea, and PCF family 24
AT2G36270	265	265/920	4739/31393	3.57362e-27	2.3511	4.91372e-24	3.12691e-26	38	ABI5	ABA INSENSITIVE 5	AtABI5--NA, DPBF1--NA, GIA1--GROWTH-INSENSITIVITY TO ABA 1
AT2G04880	137	137/920	1747/31393	3.39068e-26	3.13652	4.6588e-23	2.89078e-25	39	ATWRKY1	NA	WRKY1--NA, ZAP1--zinc-dependent activator protein-1
AT4G38000	207	207/920	3347/31393	5.08828e-26	2.52709	6.98621e-23	4.22963e-25	40	DOF4.7	DNA binding with one finger 4.7	NA
AT1G51140	169	169/920	2463/31393	8.18141e-26	2.76405	1.12249e-22	6.63492e-25	41	AKS1	ABA-responsive kinase substrate 1	CFLAP1--AtCFL1 associated protein 1, FBH3--FLOWERING BHLH 3
AT2G20180	243	243/920	4278/31393	1.38614e-25	2.35173	1.9004e-22	1.09736e-24	42	PIF1	PHY-INTERACTING FACTOR 1	PIL5--phytochrome interacting factor 3-like 5
AT3G20910	80	80/920	700/31393	1.9319e-25	4.58508	2.64671e-22	1.49385e-24	43	NF-YA9	nuclear factor Y, subunit A9	NA
AT1G32150	203	203/920	3291/31393	2.47248e-25	2.5107	3.38482e-22	1.86841e-24	44	AtbZIP68	NA	bZIP68--basic region/leucine zipper transcription factor 68
AT2G25650	142	142/920	1894/31393	3.06515e-25	2.99192	4.19313e-22	2.26481e-24	45	GPL1	GeBP-like protein 1	NA
AT1G26260	182	182/920	2799/31393	3.77209e-25	2.62489	5.15644e-22	2.72656e-24	46	CIB5	cryptochrome-interacting basic-helix-loop-helix 5	NA
AT3G27010	205	205/920	3353/31393	4.06456e-25	2.48863	5.55219e-22	2.87546e-24	47	AT-TCP20	ARABIDOPSIS THALIANA TEOSINTE BRANCHED 1, CYCLOIDEA, PCF (TCP)-DOMAIN FAMILY PROTEIN 20	ATTCP20--NA, PCF1--NA, TCP20--TEOSINTE BRANCHED 1, cycloidea, PCF (TCP)-domain family protein 20
AT5G66730	229	229/920	3969/31393	7.37068e-25	2.36876	1.0061e-21	5.10573e-24	48	ENY	ENHYDROUS	IDD1--INDETERMINATE DOMAIN 1
AT3G07340	145	145/920	1980/31393	8.97753e-25	2.91977	1.22453e-21	6.09189e-24	49	CIB3	CRY2-interacting bHLH 3	NA
AT5G20240	348	348/920	7243/31393	1.44523e-24	2.08044	1.96985e-21	9.6108e-24	50	PI	PISTILLATA	NA
AT3G23210	226	226/920	3934/31393	3.00282e-24	2.35066	4.08984e-21	1.95772e-23	51	bHLH34	basic Helix-Loop-Helix 34	NA
AT3G55370	237	237/920	4221/31393	3.49747e-24	2.30693	4.76005e-21	2.23636e-23	52	OBP3	OBF-binding protein 3	NA
AT5G06950	168	168/920	2527/31393	3.69255e-24	2.66234	5.02186e-21	2.31655e-23	53	AHBP-1B	NA	AtTGA2--NA, TGA2--TGACG sequence-specific binding protein 2
AT5G25810	196	196/920	3226/31393	1.30887e-23	2.45192	1.77876e-20	8.05927e-23	54	tny	TINY	NA
AT3G19290	159	159/920	2364/31393	2.4537e-23	2.67839	3.33213e-20	1.48337e-22	55	ABF4	ABRE binding factor 4	AREB2--ABA-RESPONSIVE ELEMENT BINDING PROTEIN 2, AtAREB2--NA
AT5G44160	277	277/920	5354/31393	2.79897e-23	2.15485	3.7982e-20	1.66189e-22	56	AtIDD8	NA	IDD8--INDETERMINATE DOMAIN 8, NUC--NUTCRACKER
AT3G10800	198	198/920	3300/31393	3.23859e-23	2.41956	4.39153e-20	1.88918e-22	57	BZIP28	NA	NA
AT1G51070	181	181/920	2888/31393	3.42835e-23	2.51213	4.64542e-20	1.96539e-22	58	bHLH115	basic Helix-Loop-Helix 115	NA
AT5G65210	218	218/920	3814/31393	4.98613e-23	2.32088	6.75123e-20	2.80998e-22	59	TGA1	TGACG sequence-specific binding protein 1	NA
AT3G01220	167	167/920	2567/31393	5.21171e-23	2.59405	7.05144e-20	2.88816e-22	60	ATHB20	homeobox protein 20	HB20--homeobox protein 20
AT4G34000	176	176/920	2789/31393	7.6176e-23	2.52211	1.0299e-19	4.15222e-22	61	ABF3	abscisic acid responsive elements-binding factor 3	AtABF3--NA, DPBF5--DC3 PROMOTER-BINDING FACTOR 5
AT1G10120	217	217/920	3805/31393	8.62018e-23	2.31282	1.16459e-19	4.62292e-22	62	CIB4	CRY2-interacting bHLH 4	NA
AT2G45680	207	207/920	3557/31393	1.02637e-22	2.35048	1.3856e-19	5.41694e-22	63	TCP9	TCP domain protein 9	NA
AT5G57150	203	203/920	3463/31393	1.27569e-22	2.36328	1.72091e-19	6.62763e-22	64	NA	NA	NA
AT1G13260	242	242/920	4468/31393	1.35811e-22	2.21678	1.83073e-19	6.94725e-22	65	AtRAV1	NA	EDF4--ETHYLENE RESPONSE DNA BINDING FACTOR 4, RAV1--related to ABI3/VP1 1
AT4G09180	114	114/920	1430/31393	2.27897e-22	3.13349	3.06977e-19	1.14812e-21	66	FBH2	FLOWERING BHLH 2	NA
AT4G36930	174	174/920	2774/31393	2.71894e-22	2.50036	3.6597e-19	1.34933e-21	67	SPT	SPATULA	NA
AT4G00050	207	207/920	3587/31393	2.84386e-22	2.32705	3.82499e-19	1.39056e-21	68	PIF8	NA	UNE10--unfertilized embryo sac 10
AT5G48560	164	164/920	2555/31393	5.55911e-22	2.54772	7.47144e-19	2.67884e-21	69	CIB2	CRY2-interacting bHLH 2	NA
AT3G56400	189	189/920	3164/31393	7.05396e-22	2.38958	9.47346e-19	3.35063e-21	70	ATWRKY70	ARABIDOPSIS THALIANA WRKY DNA-BINDING PROTEIN 70	WRKY70--WRKY DNA-binding protein 70
AT1G78700	167	167/920	2640/31393	9.70761e-22	2.51095	1.30276e-18	4.54617e-21	71	BEH4	BES1/BZR1 homolog 4	NA
AT1G75240	190	190/920	3199/31393	1.01618e-21	2.37543	1.3627e-18	4.69278e-21	72	AtHB33	homeobox protein 33	HB33--homeobox protein 33, ZHD5--zinc-finger homeodomain 5
AT3G47620	209	209/920	3679/31393	1.12009e-21	2.28741	1.50092e-18	5.10177e-21	73	AtTCP14	TEOSINTE BRANCHED, cycloidea and PCF (TCP) 14	TCP14--TEOSINTE BRANCHED, cycloidea and PCF (TCP) 14
AT2G04038	169	169/920	2693/31393	1.19718e-21	2.49176	1.60303e-18	5.37924e-21	74	AtbZIP48	basic leucine-zipper 48	bZIP48--basic leucine-zipper 48
AT2G18160	219	219/920	3963/31393	2.65359e-21	2.23028	3.5505e-18	1.17642e-20	75	ATBZIP2	basic leucine-zipper 2	bZIP2--basic leucine-zipper 2, FTM3--FLORAL TRANSITION AT THE MERISTEM3, GBF5--G-BOX BINDING FACTOR 5
AT1G55110	234	234/920	4363/31393	3.30411e-21	2.17628	4.4176e-18	1.44555e-20	76	AtIDD7	indeterminate(ID)-domain 7	IDD7--indeterminate(ID)-domain 7, REDSTART--NA
AT4G36780	186	186/920	3136/31393	3.59398e-21	2.36408	4.80155e-18	1.55194e-20	77	BEH2	BES1/BZR1 homolog 2	NA
AT3G54990	119	119/920	1587/31393	3.80118e-21	2.93519	5.07457e-18	1.62037e-20	78	SMZ	SCHLAFMUTZE	NA
AT5G65790	167	167/920	2681/31393	4.71463e-21	2.46638	6.28932e-18	1.98432e-20	79	ATMYB68	MYB DOMAIN PROTEIN 68	MYB68--myb domain protein 68
AT2G28810	186	186/920	3150/31393	5.86124e-21	2.35174	7.81304e-18	2.43608e-20	80	NA	NA	NA
AT4G18890	179	179/920	2979/31393	6.17735e-21	2.38719	8.22823e-18	2.53576e-20	81	BEH3	BES1/BZR1 homolog 3	NA
AT4G36540	135	135/920	1956/31393	9.63061e-21	2.70561	1.28183e-17	3.9051e-20	82	BEE2	BR enhanced expression 2	NA
AT4G33280	204	204/920	3619/31393	1.00153e-20	2.25733	1.33203e-17	4.01215e-20	83	NA	NA	NA
AT1G01250	203	203/920	3607/31393	1.54665e-20	2.25126	2.0555e-17	6.01127e-20	84	NA	NA	NA
AT1G77920	182	182/920	3079/31393	1.55434e-20	2.34732	2.06416e-17	6.01127e-20	85	TGA7	TGACG sequence-specific binding protein 7	NA
AT3G08500	161	161/920	2569/31393	1.55479e-20	2.47215	2.06416e-17	6.01127e-20	86	AtMYB83	myb domain protein 83	MYB83--myb domain protein 83
AT1G35460	131	131/920	1878/31393	1.60236e-20	2.72973	2.12473e-17	6.12396e-20	87	CFLAP2	AtCFL1 associated protein 2	FBH1--FLOWERING BHLH 1
AT3G54320	164	164/920	2650/31393	2.21003e-20	2.44208	2.92829e-17	8.3504e-20	88	ASML1	ACTIVATOR OF SPO(MIN)::LUC1	ATWRI1--NA, WRI--WRINKLED, WRI1--WRINKLED 1
AT5G60970	196	196/920	3448/31393	2.87258e-20	2.26598	3.80329e-17	1.07318e-19	89	TCP5	TEOSINTE BRANCHED 1, cycloidea and PCF transcription factor 5	NA
AT2G01940	207	207/920	3731/31393	3.03923e-20	2.2201	4.0209e-17	1.12283e-19	90	ATIDD15	ARABIDOPSIS THALIANA INDETERMINATE(ID)-DOMAIN 15	IDD15--INDETERMINATE(ID)-DOMAIN 15, SGR5--SHOOT GRAVITROPISM 5
AT1G64620	167	167/920	2744/31393	4.91838e-20	2.40067	6.5021e-17	1.7971e-19	91	DOF1.8	NA	NA
AT5G10030	160	160/920	2589/31393	8.18401e-20	2.43053	1.08111e-16	2.95781e-19	92	OBF4	OCS ELEMENT BINDING FACTOR 4	TGA4--TGACG motif-binding factor 4
AT3G50700	220	220/920	4112/31393	1.08494e-19	2.1464	1.43211e-16	3.87893e-19	93	AtIDD2	indeterminate(ID)-domain 2	IDD2--indeterminate(ID)-domain 2
AT4G17880	163	163/920	2673/31393	1.26239e-19	2.39875	1.6651e-16	4.46538e-19	94	MYC4	NA	NA
AT3G45610	190	190/920	3343/31393	1.32234e-19	2.25513	1.74284e-16	4.62476e-19	95	DOF6	DOF transcription factor 6	NA
AT3G49690	150	150/920	2364/31393	1.33527e-19	2.48635	1.75855e-16	4.62476e-19	96	ATMYB84	MYB DOMAIN PROTEIN 84	MYB84--myb domain protein 84, RAX3--REGULATOR OF AXILLARY MERISTEMS3, SKI2--NA
AT2G18300	190	190/920	3347/31393	1.50515e-19	2.25182	1.98078e-16	5.1594e-19	97	HBI1	HOMOLOG OF BEE2 INTERACTING WITH IBH 1	NA
AT2G02080	234	234/920	4500/31393	1.68793e-19	2.09546	2.21963e-16	5.72691e-19	98	AtIDD4	indeterminate(ID)-domain 4	IDD4--indeterminate(ID)-domain 4, IME--IMPERIAL EAGLE
AT2G45660	222	222/920	4182/31393	1.78546e-19	2.12936	2.3461e-16	5.99664e-19	99	AGL20	AGAMOUS-like 20	ATSOC1--SUPPRESSOR OF OVEREXPRESSION OF CO 1, SOC1--SUPPRESSOR OF OVEREXPRESSION OF CO 1
AT5G58900	128	128/920	1872/31393	2.46208e-19	2.66208	3.23271e-16	8.18641e-19	100	DIV1	DIVARICATA1	NA
AT1G77200	150	150/920	2383/31393	2.78536e-19	2.46354	3.65439e-16	9.16962e-19	101	NA	NA	NA
AT3G15170	135	135/920	2034/31393	2.82832e-19	2.58754	3.70792e-16	9.21975e-19	102	ANAC054	Arabidopsis NAC domain containing protein 54	ATNAC1--NA, CUC1--CUP-SHAPED COTYLEDON1
AT5G23280	172	172/920	2917/31393	2.95955e-19	2.32262	3.87701e-16	9.47063e-19	103	AtTCP7	NA	TCP7--TCP domain protein 7
AT1G06850	125	125/920	1809/31393	2.96224e-19	2.68769	3.87757e-16	9.47063e-19	104	AtbZIP52	basic leucine-zipper 52	bZIP52--basic leucine-zipper 52
AT5G61270	203	203/920	3709/31393	3.71302e-19	2.17763	4.85664e-16	1.16712e-18	105	PIF7	phytochrome-interacting factor7	NA
AT3G19500	52	52/920	404/31393	3.72073e-19	5.12551	4.86299e-16	1.16712e-18	106	NA	NA	NA
AT5G10140	185	185/920	3250/31393	3.90642e-19	2.25068	5.10178e-16	1.21391e-18	107	AGL25	AGAMOUS-like 25	FLC--FLOWERING LOCUS C, FLF--FLOWERING LOCUS F, RSB6--REDUCED STEM BRANCHING 6
AT3G18990	223	223/920	4237/31393	4.02473e-19	2.10891	5.25228e-16	1.2391e-18	108	REM39	REPRODUCTIVE MERISTEM 39	VRN1--REDUCED VERNALIZATION RESPONSE 1
AT3G45150	194	194/920	3487/31393	5.04043e-19	2.20551	6.57272e-16	1.53756e-18	109	TCP16	TCP domain protein 16	NA
AT1G53230	195	195/920	3515/31393	5.42228e-19	2.19969	7.06523e-16	1.63901e-18	110	TCP3	TEOSINTE BRANCHED 1, cycloidea and PCF transcription factor 3	NA
AT3G25730	133	133/920	2014/31393	8.30538e-19	2.56868	1.08136e-15	2.48787e-18	111	EDF3	ethylene response DNA binding factor 3	NA
AT5G02460	194	194/920	3504/31393	8.53747e-19	2.19281	1.11073e-15	2.53456e-18	112	PEAR2	PHLOEM EARLY DOF 2	NA
AT3G01470	119	119/920	1702/31393	9.70711e-19	2.71136	1.26192e-15	2.8563e-18	113	AT3G01472.1	NA	ATHB-1--homeobox 1, ATHB1--ARABIDOPSIS THALIANA HOMEOBOX 1, CPuORF33--conserved peptide upstream open reading frame 33, HAT5--HOMEODOMAIN PROTEIN FROM ARABIDOIPSIS THALIANA 5, HB-1--homeobox 1, HD-ZIP-1--NA
AT2G40620	119	119/920	1706/31393	1.16401e-18	2.70417	1.51205e-15	3.39504e-18	114	bZIP18	basic leucine-zipper 18	NA
AT3G20770	150	150/920	2422/31393	1.2194e-18	2.41791	1.58279e-15	3.52567e-18	115	AtEIN3	NA	EIN3--ETHYLENE-INSENSITIVE3
AT5G46760	138	138/920	2140/31393	1.27008e-18	2.50953	1.64729e-15	3.64052e-18	116	MYC3	NA	NA
AT1G16490	126	126/920	1866/31393	1.3466e-18	2.6203	1.74519e-15	3.82687e-18	117	ATMYB58	MYB DOMAIN PROTEIN 58	MYB58--myb domain protein 58
AT1G72010	150	150/920	2426/31393	1.41534e-18	2.41332	1.83286e-15	3.98814e-18	118	AtTCP22	NA	TCP22--TCP domain protein 22
AT2G38090	120	120/920	1733/31393	1.44465e-18	2.6835	1.86938e-15	4.03654e-18	119	NA	NA	NA
AT4G17460	57	57/920	496/31393	1.56157e-18	4.5182	2.01911e-15	4.32685e-18	120	HAT1	NA	JAB--JAIBA
AT1G45249	193	193/920	3503/31393	1.82302e-18	2.17851	2.35534e-15	5.00954e-18	121	ABF2	abscisic acid responsive elements-binding factor 2	AREB1--ABSCISIC ACID RESPONSIVE ELEMENTS-BINDING PROTEIN 2, AtABF2--NA, ATAREB1--NA
AT3G18400	153	153/920	2508/31393	2.0428e-18	2.38162	2.63725e-15	5.56746e-18	122	anac058	NAC domain containing protein 58	NAC058--NAC domain containing protein 58
AT1G73830	145	145/920	2317/31393	2.06521e-18	2.43776	2.66412e-15	5.58278e-18	123	BEE3	BR enhanced expression 3	NA
AT1G34670	137	137/920	2136/31393	2.73342e-18	2.49214	3.52338e-15	7.32954e-18	124	AtMYB93	myb domain protein 93	MYB93--myb domain protein 93
AT5G44080	178	178/920	3147/31393	4.20186e-18	2.2222	5.412e-15	1.11769e-17	125	NA	NA	NA
AT3G16280	131	131/920	2011/31393	4.84831e-18	2.52508	6.23978e-15	1.27942e-17	126	NA	NA	NA
AT4G38910	173	173/920	3028/31393	5.26097e-18	2.2402	6.7656e-15	1.37738e-17	127	ATBPC5	NA	BBR/BPC5--NA, BPC5--basic pentacysteine 5
AT3G62420	173	173/920	3029/31393	5.43435e-18	2.23934	6.98313e-15	1.41166e-17	128	ATBZIP53	basic region/leucine zipper motif 53	BZIP53--basic region/leucine zipper motif 53
AT1G69570	205	205/920	3864/31393	7.59121e-18	2.10105	9.74712e-15	1.95665e-17	129	CDF5	CYCLING DOF FACTOR 5	NA
AT5G28770	145	145/920	2352/31393	7.65075e-18	2.39614	9.81592e-15	1.95683e-17	130	AtbZIP63	Arabidopsis thaliana basic leucine zipper 63	BZO2H3--NA
AT5G15150	89	89/920	1109/31393	9e-18	3.09236	1.1538e-14	2.28435e-17	131	ATHB-3	homeobox 3	ATHB3--NA, HAT7--HOMEOBOX FROM ARABIDOPSIS THALIANA 7, HB-3--homeobox 3
AT5G07680	152	152/920	2528/31393	9.96135e-18	2.34048	1.27605e-14	2.5092e-17	132	ANAC079	Arabidopsis NAC domain containing protein 79	ANAC080--NAC domain containing protein 80, ATNAC4--NA, NAC080--NAC domain containing protein 80, NAC4--NA
AT4G38620	129	129/920	1984/31393	1.05358e-17	2.51587	1.34858e-14	2.63394e-17	133	ATMYB4	myb domain protein 4	MYB4--myb domain protein 4
AT4G36730	145	145/920	2363/31393	1.14623e-17	2.38332	1.46603e-14	2.84419e-17	134	AtGBF1	NA	GBF1--G-box binding factor 1
AT3G01970	198	198/920	3704/31393	1.50294e-17	2.10929	1.92075e-14	3.70168e-17	135	ATWRKY45	WRKY DNA-BINDING PROTEIN 45	WRKY45--WRKY DNA-binding protein 45
AT4G09820	105	105/920	1459/31393	1.86725e-17	2.77056	2.38448e-14	4.54323e-17	136	AtTT8	NA	BHLH42--NA, TT8--TRANSPARENT TESTA 8
AT1G75080	191	191/920	3529/31393	1.87195e-17	2.12979	2.38861e-14	4.54323e-17	137	BZR1	BRASSINAZOLE-RESISTANT 1	NA
AT5G58010	164	164/920	2856/31393	2.98646e-17	2.23876	3.80773e-14	7.19563e-17	138	DROP3	DEFECTIVE REGION OF POLLEN 3	LRL3--LJRHL1-like 3
AT1G68920	153	153/920	2586/31393	3.21193e-17	2.29881	4.092e-14	7.68321e-17	139	bHLH49	NA	CIL1--CIB1 Like protein 1
AT1G14580	228	228/920	4535/31393	3.31404e-17	2.00166	4.21877e-14	7.87084e-17	140	BLJ	Bluejay	NA
AT4G25480	128	128/920	1991/31393	3.51325e-17	2.48182	4.46886e-14	8.2848e-17	141	ATCBF3	NA	CBF3--C-REPEAT BINDING FACTOR 3, DREB1A--dehydration response element B1A
AT1G15720	101	101/920	1386/31393	3.53942e-17	2.80101	4.4986e-14	8.28773e-17	142	TRFL5	TRF-like 5	NA
AT4G30980	169	169/920	2987/31393	3.5677e-17	2.20831	4.53097e-14	8.29552e-17	143	DROP2	DEFECTIVE REGION OF POLLEN 2	LRL2--LJRHL1-like 2
AT2G22750	163	163/920	2846/31393	4.86161e-17	2.23011	6.16938e-14	1.12256e-16	144	NA	NA	NA
AT5G60120	123	123/920	1884/31393	4.96894e-17	2.51611	6.30061e-14	1.13943e-16	145	TOE2	target of early activation tagged (EAT) 2	NA
AT2G02070	228	228/920	4556/31393	5.67391e-17	1.99035	7.18884e-14	1.29217e-16	146	AtIDD5	indeterminate(ID)-domain 5	IDD5--indeterminate(ID)-domain 5, RVN--RAVEN
AT1G01260	161	161/920	2802/31393	5.89888e-17	2.23547	7.46799e-14	1.33427e-16	147	bHLH013	NA	bHLH13--NA, JAM2--Jasmonate Associated MYC2 LIKE 2
AT1G52150	108	108/920	1554/31393	7.21285e-17	2.67	9.12425e-14	1.62045e-16	148	ATHB-15	NA	ATHB15--NA, CNA--CORONA, ICU4--INCURVATA 4
AT5G18450	111	111/920	1625/31393	8.708e-17	2.62417	1.10069e-13	1.94323e-16	149	NA	NA	NA
AT1G69010	183	183/920	3382/31393	1.10434e-16	2.11692	1.39478e-13	2.44796e-16	150	BIM2	BES1-interacting Myc-like protein 2	NA
AT3G02940	110	110/920	1610/31393	1.20014e-16	2.62283	1.51458e-13	2.64269e-16	151	AtMYB107	myb domain protein 107	MYB107--myb domain protein 107
AT1G74650	133	133/920	2145/31393	1.41984e-16	2.39046	1.79042e-13	3.1059e-16	152	ATMYB31	ARABIDOPSIS THALIANA MYB DOMAIN PROTEIN 31	ATY13--NA, MYB31--myb domain protein 31
AT3G23250	159	159/920	2781/31393	1.50721e-16	2.21919	1.89908e-13	3.27547e-16	153	ATMYB15	MYB DOMAIN PROTEIN 15	ATY19--NA, MYB15--myb domain protein 15
AT1G25560	92	92/920	1228/31393	1.87135e-16	2.86926	2.35603e-13	4.04042e-16	154	AtTEM1	NA	EDF1--ETHYLENE RESPONSE DNA BINDING FACTOR 1, TEM1--TEMPRANILLO 1
AT4G08150	78	78/920	943/31393	2.06962e-16	3.17063	2.60358e-13	4.43966e-16	155	BP	BREVIPEDICELLUS	BP1--BREVIPEDICELLUS 1, KNAT1--KNOTTED-like from Arabidopsis thaliana
AT3G15030	194	194/920	3694/31393	2.20614e-16	2.05929	2.77311e-13	4.70218e-16	156	MEE35	maternal effect embryo arrest 35	TCP4--TCP family transcription factor 4
AT5G66940	171	171/920	3097/31393	2.23952e-16	2.14932	2.81284e-13	4.74294e-16	157	ATDOF5.8	NA	NA
AT4G01720	150	150/920	2575/31393	2.68048e-16	2.25306	3.36401e-13	5.64089e-16	158	AtWRKY47	NA	WRKY47--NA
AT3G58710	117	117/920	1789/31393	2.82678e-16	2.50969	3.54478e-13	5.91135e-16	159	ATWRKY69	RABIDOPSIS THALIANA WRKY DNA-BINDING PROTEIN 69	WRKY69--WRKY DNA-binding protein 69
AT3G28910	137	137/920	2263/31393	3.1932e-16	2.33286	4.00108e-13	6.63587e-16	160	ATMYB30	NA	MYB30--myb domain protein 30
AT1G08320	144	144/920	2439/31393	3.94099e-16	2.27825	4.93412e-13	8.139e-16	161	bZIP21	NA	TGA9--TGACG (TGA) motif-binding protein 9
AT1G29280	177	177/920	3273/31393	4.27073e-16	2.10648	5.34268e-13	8.76554e-16	162	ATWRKY65	WRKY DNA-BINDING PROTEIN 65	WRKY65--WRKY DNA-binding protein 65
AT1G30650	159	159/920	2818/31393	4.89226e-16	2.1854	6.11533e-13	9.97962e-16	163	AR411	NA	ATWRKY14--WRKY DNA-BINDING PROTEIN 14, WRKY14--WRKY DNA-binding protein 14
AT2G33860	136	136/920	2254/31393	5.45383e-16	2.32232	6.81184e-13	1.10573e-15	164	ARF3	AUXIN RESPONSE TRANSCRIPTION FACTOR 3	ETT--ETTIN
AT1G21910	124	124/920	1969/31393	5.60189e-16	2.41687	6.99116e-13	1.12852e-15	165	DREB26	dehydration response element-binding protein 26	NA
AT1G75540	85	85/920	1103/31393	5.63414e-16	2.94522	7.02577e-13	1.12852e-15	166	AtBBX21	B BOX 21	BBX21--B-box domain protein 21, LHUS--long hypocotyl under shade, STH2--salt tolerance homolog2
AT5G65310	109	109/920	1624/31393	5.74047e-16	2.56881	7.15263e-13	1.14294e-15	167	ATHB-5	NA	ATHB5--homeobox protein 5, HB5--homeobox protein 5
AT4G28811	118	118/920	1832/31393	6.27575e-16	2.4686	7.81331e-13	1.24208e-15	168	NA	NA	NA
AT5G10280	123	123/920	1950/31393	6.64085e-16	2.4195	8.26122e-13	1.30656e-15	169	ATMYB64	NA	ATMYB92--myb domain protein 92, MYB92--myb domain protein 92
AT5G62940	167	167/920	3032/31393	6.87954e-16	2.13707	8.55127e-13	1.34556e-15	170	DOF5.6	DNA BINDING WITH ONE FINGER 5.6	HCA2--HIGH CAMBIAL ACTIVITY2
AT3G60490	134	134/920	2216/31393	7.82508e-16	2.32472	9.71875e-13	1.52154e-15	171	ERF35	Ethylene-responsive transcription factor 35	NA
AT4G28790	118	118/920	1838/31393	7.94682e-16	2.45948	9.86201e-13	1.53623e-15	172	NA	NA	NA
AT1G26960	121	121/920	1911/31393	8.96478e-16	2.42644	1.11163e-12	1.71314e-15	173	AtHB23	homeobox protein 23	HB23--homeobox protein 23
AT5G60850	145	145/920	2488/31393	8.96501e-16	2.24618	1.11163e-12	1.71314e-15	174	AtDOF5.4	NA	OBP4--OBF binding protein 4
AT1G35560	188	188/920	3593/31393	1.06906e-15	2.04163	1.3235e-12	2.03122e-15	175	AtTCP23	NA	TCP23--TCP domain protein 23
AT1G69780	104	104/920	1528/31393	1.15388e-15	2.59972	1.42735e-12	2.17991e-15	176	ATHB13	NA	NA
AT2G24430	136	136/920	2283/31393	1.50038e-15	2.28843	1.85447e-12	2.81851e-15	177	ANAC038	NAC domain containing protein 38	ANAC039--Arabidopsis NAC domain containing protein 39, NAC038--NAC domain containing protein 38
AT1G42990	156	156/920	2779/31393	1.53336e-15	2.168	1.8937e-12	2.86428e-15	178	ATBZIP60	basic region/leucine zipper motif 60	BZIP60--basic region/leucine zipper motif 60, BZIP60--Bbasic region/leucine zipper motif 60
AT1G77950	33	33/920	206/31393	2.06334e-15	6.51509	2.54617e-12	3.83275e-15	179	AGL67	AGAMOUS-like 67	NA
AT1G19210	123	123/920	1984/31393	2.3764e-15	2.37264	2.9301e-12	4.38974e-15	180	ERF017	NA	ERF17--NA
AT5G12870	162	162/920	2949/31393	2.6268e-15	2.12303	3.23621e-12	4.82547e-15	181	ATMYB46	MYB DOMAIN PROTEIN 46	MYB46--myb domain protein 46
AT3G12720	123	123/920	1991/31393	3.07449e-15	2.36317	3.7847e-12	5.61686e-15	182	ATMYB67	myb domain protein 67	ATY53--NA, MYB67--NA, MYB67--myb domain protein 67
AT4G11880	160	160/920	2904/31393	3.14687e-15	2.12737	3.87064e-12	5.71766e-15	183	AGL14	AGAMOUS-like 14	XAL2--XAANTAL2
AT5G42520	221	221/920	4529/31393	3.35372e-15	1.92031	4.12172e-12	6.06039e-15	184	ATBPC6	ARABIDOPSIS THALIANA BASIC PENTACYSTEINE 6	BBR/BPC6--NA, BPC6--basic pentacysteine 6
AT4G34530	128	128/920	2113/31393	3.38083e-15	2.31937	4.15166e-12	6.07636e-15	185	CIB1	cryptochrome-interacting basic-helix-loop-helix 1	NA
AT2G01930	193	193/920	3772/31393	3.67669e-15	1.99486	4.5113e-12	6.57258e-15	186	ATBPC1	BASIC PENTACYSTEINE1	BBR--NA, BPC1--basic pentacysteine1
AT2G23340	166	166/920	3065/31393	3.89246e-15	2.09399	4.77215e-12	6.92108e-15	187	DEAR3	DREB and EAR motif protein 3	NA
AT2G22540	186	186/920	3590/31393	4.12439e-15	2.01508	5.05238e-12	7.29447e-15	188	AGL22	AGAMOUS-like 22	FAQ1--Flowering Arabidopsis QTL1, SVP--SHORT VEGETATIVE PHASE
AT1G03970	149	149/920	2647/31393	6.05735e-15	2.16406	7.4142e-12	1.06564e-14	189	GBF4	G-box binding factor 4	NA
AT1G03840	230	230/920	4805/31393	6.21211e-15	1.88678	7.59742e-12	1.08712e-14	190	IDD3	INDETERMINATE DOMAIN 3	MGP--Magpie
AT1G75490	133	133/920	2262/31393	8.8351e-15	2.24977	1.07965e-11	1.53805e-14	191	NA	NA	NA
AT5G38800	144	144/920	2534/31393	8.89288e-15	2.18038	1.08582e-11	1.54004e-14	192	AtbZIP43	basic leucine-zipper 43	bZIP43--basic leucine-zipper 43
AT3G21890	151	151/920	2715/31393	1.03947e-14	2.13729	1.26815e-11	1.7908e-14	193	BBX31	B-box domain protein 31	miP1a--microProtein 1a
AT2G44940	119	119/920	1930/31393	1.06255e-14	2.35118	1.29525e-11	1.82112e-14	194	ERF34	Ethylene-responsive transcription factor 34	NA
AT5G65590	97	97/920	1424/31393	1.10612e-14	2.58845	1.34725e-11	1.88607e-14	195	SCAP1	STOMATAL CARPENTER 1	NA
AT1G59640	193	193/920	3818/31393	1.20488e-14	1.9662	1.46633e-11	2.04399e-14	196	BPE	BIG PETAL	BPEp--BIG PETAL P, BPEub--BIG PETAL UB, ZCW32--NA
AT5G22890	122	122/920	2006/31393	1.25077e-14	2.31984	1.52094e-11	2.11107e-14	197	STOP2	sensitive to proton rhizotoxicity 2	NA
AT1G74840	95	95/920	1384/31393	1.34521e-14	2.60683	1.63443e-11	2.259e-14	198	NA	NA	NA
AT1G74930	151	151/920	2728/31393	1.54021e-14	2.12552	1.86982e-11	2.57347e-14	199	ORA47	NA	NA
AT2G38880	101	101/920	1525/31393	1.75853e-14	2.51556	2.13309e-11	2.92355e-14	200	ATHAP3	HEME ACTIVATOR PROTEIN (YEAST) HOMOLOG 3	ATNF-YB1--NUCLEAR FACTOR Y SUBUNIT B1, HAP3--HEME ACTIVATOR PROTEIN (YEAST) HOMOLOG 3, HAP3A--HEME ACTIVATOR PROTEIN (YEAST) HOMOLOG 3A, NF-YB1--nuclear factor Y, subunit B1
AT4G31060	135	135/920	2334/31393	1.88342e-14	2.21111	2.2827e-11	3.1156e-14	201	NA	NA	NA
AT5G53980	53	53/920	540/31393	1.96702e-14	3.76392	2.38206e-11	3.23779e-14	202	ATHB52	homeobox protein 52	HB52--homeobox protein 52
AT5G41030	124	124/920	2069/31393	2.1149e-14	2.28491	2.55902e-11	3.46405e-14	203	NA	NA	NA
AT5G08750	84	84/920	1157/31393	2.44546e-14	2.75294	2.95656e-11	3.96909e-14	204	NA	NA	NA
AT1G44830	108	108/920	1694/31393	2.44711e-14	2.42241	2.95656e-11	3.96909e-14	205	AtERF014	NA	ERF014--ERF transcription factor 14
AT5G01380	150	150/920	2721/31393	2.67272e-14	2.11407	3.22597e-11	4.31398e-14	206	NA	NA	NA
AT1G51700	184	184/920	3612/31393	2.972e-14	1.97235	3.58424e-11	4.77387e-14	207	ADOF1	DOF zinc finger protein 1	DOF1--DOF zinc finger protein 1
AT3G46600	47	47/920	442/31393	3.19418e-14	4.0992	3.84898e-11	5.10608e-14	208	NA	NA	NA
AT5G18830	72	72/920	912/31393	3.30832e-14	2.99506	3.98322e-11	5.26324e-14	209	ATSPL7	SQUAMOSA PROMOTER BINDING PROTEIN-LIKE 7	SPL7--squamosa promoter binding protein-like 7
AT5G25190	107	107/920	1680/31393	3.49173e-14	2.41791	4.20055e-11	5.52857e-14	210	ESE3	ethylene and salt inducible 3	NA
AT5G67110	165	165/920	3117/31393	3.54254e-14	2.03739	4.25814e-11	5.58244e-14	211	ALC	ALCATRAZ	NA
AT4G18390	128	128/920	2186/31393	4.14419e-14	2.23134	4.97717e-11	6.49973e-14	212	TCP2	TEOSINTE BRANCHED 1, cycloidea and PCF transcription factor 2	NA
AT2G40340	146	146/920	2637/31393	4.51125e-14	2.11886	5.4135e-11	7.0422e-14	213	AtERF48	NA	DREB2C--NA
AT3G15210	134	134/920	2337/31393	4.61043e-14	2.18754	5.52791e-11	7.16341e-14	214	ATERF-4	ETHYLENE RESPONSIVE ELEMENT BINDING FACTOR 4	ATERF4--ETHYLENE RESPONSIVE ELEMENT BINDING FACTOR 4, ERF4--ethylene responsive element binding factor 4, RAP2.5--RELATED TO AP2 5
AT3G12820	98	98/920	1482/31393	4.92496e-14	2.50566	5.9001e-11	7.61651e-14	215	AtMYB10	myb domain protein 10	MYB10--myb domain protein 10
AT1G71130	105	105/920	1643/31393	5.01838e-14	2.42371	6.007e-11	7.72506e-14	216	AtERF070	NA	CRF8--cytokinin response factor 8, ERF070--ethylene response factor 70
AT3G17730	132	132/920	2291/31393	5.1563e-14	2.19676	6.16694e-11	7.90078e-14	217	anac057	NAC domain containing protein 57	NAC057--NAC domain containing protein 57
AT4G28800	112	112/920	1811/31393	5.86556e-14	2.34753	7.00934e-11	8.94632e-14	218	NA	NA	NA
AT4G28140	121	121/920	2027/31393	6.04822e-14	2.26953	7.22158e-11	9.18281e-14	219	NA	NA	NA
AT3G58120	41	41/920	351/31393	6.26997e-14	4.53793	7.48007e-11	9.44798e-14	220	ATBZIP61	NA	BZIP61--NA
AT1G33240	84	84/920	1177/31393	6.27971e-14	2.70074	7.48541e-11	9.44798e-14	221	AT-GTL1	GT2-LIKE 1	ATGTL1--NA, GTL1--GT-2-like 1
AT5G13910	144	144/920	2598/31393	6.39838e-14	2.11868	7.62048e-11	9.58317e-14	222	LEP	LEAFY PETIOLE	NA
AT3G53200	103	103/920	1609/31393	8.08403e-14	2.42479	9.61999e-11	1.20535e-13	223	AtMYB27	myb domain protein 27	MYB27--myb domain protein 27
AT4G09460	75	75/920	991/31393	8.17815e-14	2.86381	9.72382e-11	1.21394e-13	224	AtMYB6	myb domain protein 6	MYB6--myb domain protein 6
AT2G43000	117	117/920	1944/31393	9.60825e-14	2.2845	1.14146e-10	1.41989e-13	225	ANAC042	NAC domain containing protein 42	AtJUB1--NA, JUB1--JUNGBRUNNEN 1, NAC042--NAC domain containing protein 42
AT1G18570	139	139/920	2486/31393	9.81452e-14	2.13277	1.16498e-10	1.44395e-13	226	AtMYB51	myb domain protein 51	BW51A--NA, BW51B--NA, HIG1--HIGH INDOLIC GLUCOSINOLATE 1, MYB51--myb domain protein 51
AT5G62610	72	72/920	933/31393	1.0194e-13	2.91994	1.20901e-10	1.49318e-13	227	NA	NA	NA
AT5G54680	77	77/920	1042/31393	1.28002e-13	2.79287	1.51683e-10	1.8667e-13	228	bHLH105	basic Helix-Loop-Helix 105	ILR3--iaa-leucine resistant3
AT5G38860	147	147/920	2706/31393	1.62763e-13	2.07433	1.92712e-10	2.36327e-13	229	BIM3	BES1-interacting Myc-like protein 3	NA
AT1G56170	64	64/920	781/31393	1.7717e-13	3.10264	2.09592e-10	2.56034e-13	230	ATHAP5B	NA	HAP5B--NA, NF-YC2--nuclear factor Y, subunit C2
AT4G37750	132	132/920	2330/31393	1.77876e-13	2.15479	2.1025e-10	2.56034e-13	231	ANT	AINTEGUMENTA	AtANT--NA, CKC--NA, CKC1--COMPLEMENTING A PROTEIN KINASE C MUTANT 1, DRG--DRAGON
AT4G10350	140	140/920	2532/31393	1.83772e-13	2.10703	2.17035e-10	2.63381e-13	232	ANAC070	NAC domain containing protein 70	BRN2--BEARSKIN 2, NAC070--NAC domain containing protein 70
AT2G28550	118	118/920	1988/31393	1.90384e-13	2.25031	2.24653e-10	2.71685e-13	233	RAP2.7	related to AP2.7	TOE1--TARGET OF EARLY ACTIVATION TAGGED (EAT) 1
AT1G20640	76	76/920	1030/31393	2.00866e-13	2.78612	2.36821e-10	2.85418e-13	234	NLP4	NIN-like protein 4	NA
AT5G67060	40	40/920	348/31393	2.15684e-13	4.45188	2.54076e-10	3.0517e-13	235	HEC1	HECATE 1	NA
AT5G28300	67	67/920	846/31393	2.3156e-13	2.99384	2.72546e-10	3.26245e-13	236	AtGT2L	NA	GT2L--GT-2Like protein
AT1G08810	152	152/920	2848/31393	2.38001e-13	2.03909	2.79889e-10	3.33904e-13	237	AtMYB60	myb domain protein 60	MYB60--myb domain protein 60
AT1G76890	86	86/920	1251/31393	2.45119e-13	2.59422	2.88014e-10	3.42445e-13	238	AT-GT2	NA	GT2--NA
AT5G54230	115	115/920	1926/31393	2.72405e-13	2.26102	3.19804e-10	3.7896e-13	239	AtMYB49	myb domain protein 49	MYB49--myb domain protein 49
AT1G03040	113	113/920	1878/31393	2.73535e-13	2.2775	3.20857e-10	3.7896e-13	240	NA	NA	NA
AT2G43500	32	32/920	230/31393	3.09498e-13	5.50907	3.62732e-10	4.27005e-13	241	NLP8	NIN-like protein 8	NA
AT4G32800	157	157/920	2990/31393	3.31545e-13	2.00751	3.88239e-10	4.55531e-13	242	NA	NA	NA
AT5G51990	97	97/920	1507/31393	3.34634e-13	2.42926	3.91521e-10	4.57883e-13	243	CBF4	C-repeat-binding factor 4	DREB1D--DEHYDRATION-RESPONSIVE ELEMENT-BINDING PROTEIN 1D
AT2G37590	129	129/920	2277/31393	3.50582e-13	2.15046	4.0983e-10	4.7774e-13	244	ATDOF2.4	NA	DOF2.4--DNA binding with one finger 2.4, PEAR1--PHLOEM EARLY DOF 1
AT5G60690	114	114/920	1910/31393	3.59777e-13	2.25814	4.20219e-10	4.88269e-13	245	IFL	INTERFASCICULAR FIBERLESS	IFL1--INTERFASCICULAR FIBERLESS 1, REV--REVOLUTA
AT3G04030	94	94/920	1443/31393	4.04807e-13	2.45678	4.7241e-10	5.47147e-13	246	MYR2	NA	NA
AT3G11280	103	103/920	1652/31393	4.12108e-13	2.35412	4.80518e-10	5.54761e-13	247	NA	NA	NA
AT1G49480	167	167/920	3263/31393	4.28716e-13	1.96112	4.99454e-10	5.74791e-13	248	RTV1	related to vernalization1 1	NA
AT4G28815	106	106/920	1726/31393	4.64011e-13	2.31921	5.40109e-10	6.19614e-13	249	NA	NA	NA
AT5G07100	142	142/920	2616/31393	4.85478e-13	2.06557	5.64611e-10	6.45686e-13	250	WRKY26	WRKY DNA-binding protein 26	NA
AT5G01310	54	54/920	604/31393	4.91606e-13	3.39224	5.71247e-10	6.51232e-13	251	APTX	APRATAXIN-like	NA
AT1G08970	49	49/920	514/31393	5.74753e-13	3.62986	6.67288e-10	7.58355e-13	252	HAP5C	HEME ACTIVATED PROTEIN 5C	NF-YC9--nuclear factor Y, subunit C9
AT3G13810	160	160/920	3094/31393	6.50864e-13	1.97601	7.55002e-10	8.55384e-13	253	AtIDD11	indeterminate(ID)-domain 11	IDD11--indeterminate(ID)-domain 11
AT4G18450	142	142/920	2630/31393	7.24835e-13	2.05292	8.40083e-10	9.4518e-13	254	NA	NA	NA
AT1G69810	124	124/920	2176/31393	7.2608e-13	2.15752	8.408e-10	9.4518e-13	255	ATWRKY36	NA	WRKY36--WRKY DNA-binding protein 36
AT1G43160	164	164/920	3204/31393	7.27718e-13	1.95758	8.41969e-10	9.4518e-13	256	RAP2.6	related to AP2 6	NA
AT1G79180	133	133/920	2402/31393	7.45071e-13	2.10058	8.61303e-10	9.63954e-13	257	ATMYB63	MYB DOMAIN PROTEIN 63	MYB63--myb domain protein 63
AT5G22220	67	67/920	868/31393	7.5406e-13	2.90947	8.70939e-10	9.71802e-13	258	ATE2FB	NA	E2F1--E2F transcription factor 1, E2FB--NA
AT5G40330	98	98/920	1555/31393	8.67456e-13	2.37407	1.00104e-09	1.11363e-12	259	ATMYB23	MYB DOMAIN PROTEIN 23	ATMYBRTF--NA, MYB23--myb domain protein 23
AT2G40220	78	78/920	1105/31393	9.13501e-13	2.65593	1.05327e-09	1.16823e-12	260	ABI4	ABA INSENSITIVE 4	ATABI4--NA, GIN6--GLUCOSE INSENSITIVE 6, ISI3--IMPAIRED SUCROSE INDUCTION 3, SAN5--SALOBRENO 5, SIS5--SUGAR-INSENSITIVE 5, SUN6--SUCROSE UNCOUPLED 6
AT1G79580	144	144/920	2692/31393	9.77201e-13	2.03368	1.12574e-09	1.2449e-12	261	ANAC033	Arabidopsis NAC domain containing protein 33	SMB--SOMBRERO, URP7--UAS-TAGGED ROOT PATTERNING7
AT3G20840	123	123/920	2162/31393	1.01933e-12	2.15205	1.17325e-09	1.29362e-12	262	AtPLT1	PLETHORA 1	PLT1--PLETHORA 1
AT2G24260	133	133/920	2421/31393	1.30765e-12	2.08174	1.5038e-09	1.65321e-12	263	DROP1	DEFECTIVE REGION OF POLLEN 1	LRL1--LJRHL1-like 1
AT5G52830	132	132/920	2396/31393	1.31999e-12	2.08711	1.51667e-09	1.66249e-12	264	ATWRKY27	ARABIDOPSIS THALIANA WRKY DNA-BINDING PROTEIN 27	WRKY27--WRKY DNA-binding protein 27
AT3G23240	173	173/920	3477/31393	1.63388e-12	1.90444	1.8757e-09	2.05006e-12	265	AtERF#092	NA	ERF1--ethylene response factor 1, ERF1B--NA
AT4G39070	53	53/920	604/31393	1.67714e-12	3.31943	1.92368e-09	2.09643e-12	266	BBX20	B-box domain protein 20	BZS1--BZS1, STH7--SALT TOLERANCE HOMOLOG 7
AT5G42780	56	56/920	663/31393	1.81221e-12	3.18883	2.0768e-09	2.25678e-12	267	AtHB27	homeobox protein 27	HB27--homeobox protein 27, ZHD13--ZINC FINGER HOMEODOMAIN 13
AT2G45050	82	82/920	1211/31393	2.00889e-12	2.54306	2.30018e-09	2.49238e-12	268	GATA2	GATA transcription factor 2	NA
AT5G62380	132	132/920	2414/31393	2.23675e-12	2.06933	2.55884e-09	2.76475e-12	269	ANAC101	NAC-domain protein 101	NAC101--NAC-domain protein 101, VND6--VASCULAR-RELATED NAC-DOMAIN 6
AT2G01570	42	42/920	409/31393	2.38711e-12	3.92388	2.72847e-09	2.93969e-12	270	RGA	REPRESSOR OF GA	RGA1--REPRESSOR OF GA1-3 1, RGA24--repressor of GA
AT4G34990	75	75/920	1061/31393	2.39986e-12	2.65422	2.74064e-09	2.94448e-12	271	AtMYB32	myb domain protein 32	MYB32--myb domain protein 32
AT3G04060	138	138/920	2576/31393	2.86328e-12	2.02921	3.267e-09	3.50015e-12	272	anac046	NAC domain containing protein 46	NAC046--NAC domain containing protein 46
AT5G18270	134	134/920	2476/31393	3.07465e-12	2.04771	3.5051e-09	3.74477e-12	273	ANAC087	Arabidopsis NAC domain containing protein 87	NA
AT2G41070	53	53/920	616/31393	3.57238e-12	3.24738	4.06894e-09	4.3351e-12	274	ATBZIP12	NA	DPBF4--NA, EEL--ENHANCED EM LEVEL
AT3G24520	110	110/920	1882/31393	3.63875e-12	2.19948	4.1409e-09	4.39958e-12	275	AT-HSFC1	NA	HSFC1--heat shock transcription factor C1
AT4G24470	142	142/920	2694/31393	4.28466e-12	1.99687	4.87166e-09	5.16177e-12	276	AtTIFY1	NA	GATA25--GATA TRANSCRIPTION FACTOR 25, TIFY1--NA, ZIM--Zinc-finger protein expressed in Inflorescence Meristem
AT1G19850	94	94/920	1505/31393	4.3791e-12	2.344	4.97466e-09	5.2565e-12	277	ARF5	AUXIN RESPONSE FACTOR 5	IAA24--indole-3-acetic acid inducible 24, MP--MONOPTEROS
AT2G44910	46	46/920	488/31393	4.39805e-12	3.57552	4.99178e-09	5.26025e-12	278	ATHB-4	ARABIDOPSIS THALIANA HOMEOBOX-LEUCINE ZIPPER PROTEIN 4	ATHB4--homeobox-leucine zipper protein 4, HB4--homeobox-leucine zipper protein 4
AT1G13960	112	112/920	1938/31393	4.58485e-12	2.17455	5.19922e-09	5.46402e-12	279	WRKY4	WRKY DNA-binding protein 4	NA
AT1G68130	34	34/920	285/31393	4.83991e-12	4.61984	5.48362e-09	5.74739e-12	280	AtIDD14	indeterminate(ID)-domain 14	IDD14--indeterminate(ID)-domain 14, IDD14alpha--NA, IDD14beta--NA
AT4G31680	39	39/920	369/31393	6.0131e-12	4.04322	6.80683e-09	7.11514e-12	281	NA	NA	NA
AT1G13300	106	106/920	1801/31393	6.21978e-12	2.21079	7.03457e-09	7.33361e-12	282	AtNIGT1	NA	HRS1--HYPERSENSITIVITY TO LOW PI-ELICITED PRIMARY ROOT SHORTENING 1, NIGT1.4--NITRATE-INDUCIBLE, GARP-TYPE TRANSCRIPTIONAL REPRESSOR 1/HYPERSENSITIVE TO LOW Pi-ELICITED PRIMARY ROOT SHORTENING 1.4
AT2G27050	63	63/920	826/31393	6.24684e-12	2.86228	7.05893e-09	7.33949e-12	283	AtEIL1	NA	EIL1--ETHYLENE-INSENSITIVE3-like 1
AT5G16600	92	92/920	1469/31393	6.51984e-12	2.34752	7.3609e-09	7.63326e-12	284	AtMYB43	myb domain protein 43	MYB43--myb domain protein 43
AT3G12250	130	130/920	2402/31393	6.84929e-12	2.04249	7.726e-09	7.99084e-12	285	BZIP45	NA	TGA6--TGACG motif-binding factor 6
AT3G24050	114	114/920	2005/31393	8.03608e-12	2.13775	9.05666e-09	9.34264e-12	286	GATA1	GATA transcription factor 1	NA
AT2G40970	89	89/920	1405/31393	8.10201e-12	2.37274	9.12286e-09	9.38647e-12	287	MYBC1	NA	NA
AT3G50410	141	141/920	2696/31393	9.08483e-12	1.97773	1.02204e-08	1.04886e-11	288	DOF3.4	DOF protein 3.4	OBP1--OBF binding protein 1
AT3G15510	137	137/920	2594/31393	9.56274e-12	1.99504	1.07485e-08	1.10021e-11	289	ANAC056	Arabidopsis NAC domain containing protein 56	ATNAC2--NAC domain containing protein 2, NAC2--NAC domain containing protein 2, NARS1--NAC-REGULATED SEED MORPHOLOGY 1
AT2G33710	154	154/920	3044/31393	1.05199e-11	1.91884	1.18139e-08	1.20616e-11	290	NA	NA	NA
AT4G01120	69	69/920	965/31393	1.13402e-11	2.67635	1.27237e-08	1.29575e-11	291	ATBZIP54	BASIC REGION/LEUCINE ZIPPER MOTIF 5	GBF2--G-box binding factor 2
AT4G25470	105	105/920	1800/31393	1.34042e-11	2.18728	1.50261e-08	1.52633e-11	292	ATCBF2	NA	CBF2--C-repeat/DRE binding factor 2, DREB1C--DRE/CRT-BINDING PROTEIN 1C, FTQ4--FREEZING TOLERANCE QTL 4
AT1G30490	116	116/920	2074/31393	1.45119e-11	2.10111	1.62533e-08	1.64683e-11	293	ATHB9	NA	PHV--PHAVOLUTA
AT1G20980	90	90/920	1447/31393	1.62568e-11	2.3266	1.81914e-08	1.83857e-11	294	ATSPL14	SQUAMOSA PROMOTER BINDING PROTEIN-LIKE 14	FBR6--NA, SPL14--squamosa promoter binding protein-like 14, SPL1R2--NA
AT3G15500	114	114/920	2031/31393	1.78945e-11	2.10686	2.0006e-08	2.01692e-11	295	ANAC055	NAC domain containing protein 55	ANAC55--NA, ATNAC3--NAC domain containing protein 3, NAC055--NAC domain containing protein 55, NAC3--NAC domain containing protein 3
AT3G50890	34	34/920	299/31393	1.84931e-11	4.374	2.06568e-08	2.07735e-11	296	AtHB28	homeobox protein 28	HB28--homeobox protein 28, ZHD7--ZINC FINGER HOMEODOMAIN 7
AT5G53950	119	119/920	2158/31393	1.88192e-11	2.07168	2.10022e-08	2.10686e-11	297	ANAC098	Arabidopsis NAC domain containing protein 98	ATCUC2--CUP-SHAPED COTYLEDON 2, CUC2--CUP-SHAPED COTYLEDON 2
AT2G17150	66	66/920	914/31393	2.12297e-11	2.69976	2.36711e-08	2.36875e-11	298	NLP1	NIN-like protein 1	NA
AT3G46070	105	105/920	1815/31393	2.17925e-11	2.16697	2.42769e-08	2.42341e-11	299	NA	NA	NA
AT1G76420	111	111/920	1965/31393	2.32928e-11	2.11783	2.59249e-08	2.58162e-11	300	ANAC031	Arabidopsis NAC domain containing protein 31	CUC3--CUP SHAPED COTYLEDON3, NAC368--NA
AT5G10120	29	29/920	225/31393	2.70552e-11	5.02793	3.00854e-08	2.98345e-11	301	NA	NA	NA
AT1G53170	125	125/920	2323/31393	2.70978e-11	2.02258	3.01057e-08	2.98345e-11	302	ATERF-8	NA	ATERF8--ETHYLENE RESPONSE ELEMENT BINDING FACTOR 4, ERF8--ethylene response factor 8
AT5G51910	132	132/920	2505/31393	2.85348e-11	1.98357	3.16736e-08	3.13129e-11	303	TCP19	TCP domain protein 19	NA
AT1G80840	123	123/920	2274/31393	2.87059e-11	2.03197	3.18348e-08	3.13971e-11	304	ATWRKY40	NA	WRKY40--WRKY DNA-binding protein 40
AT1G59750	86	86/920	1373/31393	3.33074e-11	2.33821	3.69046e-08	3.63105e-11	305	ARF1	auxin response factor 1	NA
AT2G31230	138	138/920	2673/31393	3.88182e-11	1.94485	4.29717e-08	4.21799e-11	306	ATERF15	ethylene-responsive element binding factor 15	ERF15--ethylene-responsive element binding factor 15
AT2G46590	104	104/920	1809/31393	3.93537e-11	2.15046	4.35252e-08	4.26225e-11	307	DAG2	DOF AFFECTING GERMINATION 2	NA
AT1G72360	97	97/920	1643/31393	4.54671e-11	2.20514	5.02412e-08	4.90838e-11	308	AtERF73	NA	ERF73--ethylene response factor 73, HRE1--HYPOXIA RESPONSIVE ERF (ETHYLENE RESPONSE FACTOR) 1
AT1G77080	96	96/920	1625/31393	5.57946e-11	2.20528	6.15972e-08	6.00379e-11	309	AGL27	AGAMOUS-like 27	FLM--FLOWERING LOCUS M, MAF1--MADS AFFECTING FLOWERING 1
AT5G14340	103	103/920	1797/31393	5.85544e-11	2.14162	6.45855e-08	6.28043e-11	310	AtMYB40	myb domain protein 40	MYB40--myb domain protein 40
AT3G29035	69	69/920	1003/31393	6.25804e-11	2.56432	6.89636e-08	6.69067e-11	311	ANAC059	Arabidopsis NAC domain containing protein 59	ATNAC3--NAC domain containing protein 3, NAC3--NAC domain containing protein 3, ORS1--ORE1 SISTER1
AT2G30590	121	121/920	2251/31393	6.3124e-11	2.01509	6.94995e-08	6.72715e-11	312	WRKY21	WRKY DNA-binding protein 21	NA
AT1G69310	79	79/920	1230/31393	6.812e-11	2.39293	7.49321e-08	7.23639e-11	313	ATWRKY57	NA	WRKY57--WRKY DNA-binding protein 57
AT1G34180	101	101/920	1753/31393	6.8765e-11	2.1514	7.55727e-08	7.28164e-11	314	anac016	NAC domain containing protein 16	NAC016--NAC domain containing protein 16
AT3G10480	86	86/920	1395/31393	7.43918e-11	2.29741	8.16821e-08	7.85246e-11	315	ANAC050	NAC domain containing protein 50	NAC050--NAC domain containing protein 50, NAC50--NA
AT4G24240	136	136/920	2646/31393	7.46709e-11	1.93255	8.19139e-08	7.85698e-11	316	ATWRKY7	NA	WRKY7--WRKY DNA-binding protein 7
AT5G07500	46	46/920	532/31393	8.25678e-11	3.24722	9.04943e-08	8.66051e-11	317	AtTZF6	NA	PEI1--NA, TZF6--Tandem CCCH Zinc Finger protein 6
AT3G57600	160	160/920	3293/31393	8.48848e-11	1.83705	9.29488e-08	8.87553e-11	318	NA	NA	NA
AT5G59430	146	146/920	2917/31393	8.72262e-11	1.8858	9.54255e-08	9.09176e-11	319	ATTRP1	TELOMERE REPEAT BINDING PROTEIN 1	TRP1--telomeric repeat binding protein 1
AT4G25490	89	89/920	1472/31393	9.21274e-11	2.25265	1.00695e-07	9.57261e-11	320	ATCBF1	NA	CBF1--C-repeat/DRE binding factor 1, DREB1B--DRE BINDING PROTEIN 1B
AT1G63030	93	93/920	1574/31393	1.13745e-10	2.20125	1.2421e-07	1.1782e-10	321	ATDDF2	DWARF AND DELAYED FLOWERING 2	ddf2--DWARF AND DELAYED FLOWERING 2
AT4G32880	91	91/920	1526/31393	1.141e-10	2.22133	1.24483e-07	1.17821e-10	322	ATHB-8	homeobox gene 8	ATHB8--NA, HB-8--homeobox gene 8
AT1G72050	125	125/920	2376/31393	1.15589e-10	1.97128	1.25992e-07	1.18829e-10	323	TFIIIA	transcription factor IIIA	NA
AT4G00150	36	36/920	354/31393	1.16459e-10	3.86157	1.26824e-07	1.18829e-10	324	ATHAM3	ARABIDOPSIS THALIANA HAIRY MERISTEM 3	HAM3--HAIRY MERISTEM 3, LOM3--LOST MERISTEMS 3, SCL6-IV--NA
AT5G43270	83	83/920	1337/31393	1.16471e-10	2.31061	1.26824e-07	1.18829e-10	325	SPL2	squamosa promoter binding protein-like 2	NA
AT1G67710	77	77/920	1198/31393	1.16506e-10	2.39153	1.26824e-07	1.18829e-10	326	ARR11	response regulator 11	NA
AT2G40750	86	86/920	1410/31393	1.26971e-10	2.27018	1.37891e-07	1.29107e-10	327	ATWRKY54	WRKY DNA-BINDING PROTEIN 54	WRKY54--WRKY DNA-binding protein 54
AT5G65070	71	71/920	1065/31393	1.31643e-10	2.47997	1.42833e-07	1.33449e-10	328	AGL69	AGAMOUS-like 69	FCL4--NA, MAF4--MADS AFFECTING FLOWERING 4
AT1G06180	90	90/920	1508/31393	1.39701e-10	2.22187	1.51436e-07	1.41188e-10	329	ATMYB13	myb domain protein 13	ATMYBLFGN--NA, MYB13--myb domain protein 13
AT4G17490	121	121/920	2281/31393	1.44157e-10	1.985	1.56122e-07	1.45249e-10	330	ATERF6	ethylene responsive element binding factor 6	ERF-6-6--NA, ERF6--ethylene responsive element binding factor 6
AT5G61600	126	126/920	2411/31393	1.47093e-10	1.95759	1.59155e-07	1.47432e-10	331	ERF104	ethylene response factor 104	NA
AT4G04450	99	99/920	1728/31393	1.4721e-10	2.13498	1.59155e-07	1.47432e-10	332	AtWRKY42	NA	WRKY42--NA
AT5G46350	152	152/920	3101/31393	1.49992e-10	1.8471	1.61991e-07	1.49767e-10	333	ATWRKY8	ARABIDOPSIS THALIANA WRKY DNA-BINDING PROTEIN 8	WRKY8--WRKY DNA-binding protein 8
AT1G12260	97	97/920	1682/31393	1.61956e-10	2.14805	1.74751e-07	1.61229e-10	334	ANAC007	NAC 007	EMB2749--EMBRYO DEFECTIVE 2749, NAC007--NAC 007, VND4--VASCULAR RELATED NAC-DOMAIN PROTEIN 4
AT2G46400	143	143/920	2863/31393	1.63624e-10	1.87788	1.76387e-07	1.62403e-10	335	ATWRKY46	WRKY DNA-BINDING PROTEIN 46	WRKY46--WRKY DNA-binding protein 46
AT1G29860	106	106/920	1906/31393	1.69076e-10	2.07429	1.82095e-07	1.67315e-10	336	ATWRKY71	WRKY DNA-BINDING PROTEIN 71	EXB1--EXCESSIVE BRANCHES1, WRKY71--WRKY DNA-binding protein 71
AT5G46590	98	98/920	1709/31393	1.75305e-10	2.13573	1.88629e-07	1.72965e-10	337	anac096	NAC domain containing protein 96	NAC096--NAC domain containing protein 96
AT1G22640	64	64/920	918/31393	1.84546e-10	2.59297	1.98387e-07	1.8128e-10	338	ATMYB3	ARABIDOPSIS THALIANA MYB DOMAIN PROTEIN 3	MYB3--myb domain protein 3
AT1G16060	106	106/920	1909/31393	1.84824e-10	2.07062	1.98501e-07	1.8128e-10	339	ADAP	ARIA-interacting double AP2 domain protein	WRI3--WRINKLED 3
AT5G03790	62	62/920	875/31393	1.88167e-10	2.63611	2.01903e-07	1.84016e-10	340	ATHB51	NA	HB51--homeobox 51, LMI1--LATE MERISTEM IDENTITY1
AT4G24020	120	120/920	2268/31393	2.03533e-10	1.97796	2.18188e-07	1.9846e-10	341	NLP7	NIN like protein 7	NA
AT1G06070	79	79/920	1259/31393	2.04393e-10	2.3317	2.18905e-07	1.98715e-10	342	bZIP69	basic leucine-zipper 69	NA
AT5G25220	81	81/920	1309/31393	2.30828e-10	2.29921	2.46985e-07	2.2324e-10	343	KNAT3	KNOTTED1-like homeobox gene 3	NA
AT1G24625	59	59/920	815/31393	2.30961e-10	2.69345	2.46985e-07	2.2324e-10	344	ZFP7	zinc finger protein 7	NA
AT3G54340	306	306/920	7613/31393	2.48868e-10	1.58	2.65791e-07	2.39851e-10	345	AP3	APETALA 3	ATAP3--NA
AT3G11440	57	57/920	775/31393	2.59776e-10	2.73701	2.77181e-07	2.4964e-10	346	ATMYB65	MYB DOMAIN PROTEIN 65	MYB65--myb domain protein 65
AT4G36900	164	164/920	3456/31393	2.78384e-10	1.79109	2.96758e-07	2.66752e-10	347	DEAR4	DREB AND EAR MOTIF PROTEIN 4	RAP2.10--related to AP2 10
AT1G30330	53	53/920	694/31393	2.95247e-10	2.84482	3.14438e-07	2.82096e-10	348	ARF6	auxin response factor 6	NA
AT3G48100	51	51/920	654/31393	3.11764e-10	2.90697	3.31717e-07	2.97024e-10	349	ARR5	response regulator 5	ATRR2--ARABIDOPSIS THALIANA RESPONSE REGULATOR 2, IBC6--INDUCED BY CYTOKININ 6, RR5--response regulator 5
AT1G77640	106	106/920	1927/31393	3.13508e-10	2.04886	3.33258e-07	2.97832e-10	350	NA	NA	NA
AT2G25000	89	89/920	1510/31393	3.34403e-10	2.18949	3.55137e-07	3.16778e-10	351	ATWRKY60	NA	WRKY60--WRKY DNA-binding protein 60
AT3G47600	141	141/920	2840/31393	3.38574e-10	1.86244	3.59227e-07	3.19818e-10	352	ATMYB94	myb domain protein 94	ATMYBCP70--NA, MYB94--myb domain protein 94
AT1G12610	103	103/920	1855/31393	3.44567e-10	2.06665	3.65241e-07	3.24557e-10	353	ATDDF1	Dwarf and delayed flowering 1	DDF1--DWARF AND DELAYED FLOWERING 1
AT2G40740	120	120/920	2289/31393	3.56707e-10	1.95737	3.77753e-07	3.35043e-10	354	ATWRKY55	WRKY DNA-BINDING PROTEIN 55	WRKY55--WRKY DNA-binding protein 55
AT5G06800	72	72/920	1114/31393	3.79362e-10	2.39803	4.01365e-07	3.55318e-10	355	NA	NA	NA
AT1G36060	123	123/920	2372/31393	4.07573e-10	1.93674	4.30804e-07	3.79982e-10	356	TG	TRANSLUCENT GREEN	WIND3--NA
AT5G48150	26	26/920	205/31393	4.07981e-10	4.92176	4.30828e-07	3.79982e-10	357	PAT1	phytochrome a signal transduction 1	NA
AT5G59780	79	79/920	1278/31393	4.09654e-10	2.29348	4.32184e-07	3.80474e-10	358	ATMYB59	MYB DOMAIN PROTEIN 59	ATMYB59-1--NA, ATMYB59-2--NA, ATMYB59-3--NA, MYB59--myb domain protein 59
AT1G69170	41	41/920	463/31393	4.33562e-10	3.32131	4.56974e-07	4.01558e-10	359	AtSPL6	NA	SPL6--SQUAMOSA PROMOTER BINDING PROTEIN (SBP)-domain transcription factor 6
AT2G20400	81	81/920	1329/31393	4.71204e-10	2.26076	4.96178e-07	4.35209e-10	360	PHL4	PHR1-LIKE 4	NA
AT5G07580	52	52/920	684/31393	5.10794e-10	2.82849	5.37356e-07	4.70468e-10	361	DEWAX2	DECREASE WAX BIOSYNTHESIS2	ERF106--NA
AT2G30250	141	141/920	2859/31393	5.29312e-10	1.84818	5.56307e-07	4.86178e-10	362	ATWRKY25	NA	WRKY25--WRKY DNA-binding protein 25
AT1G14920	29	29/920	255/31393	5.58067e-10	4.35554	5.85971e-07	5.10602e-10	363	GAI	GIBBERELLIC ACID INSENSITIVE	RGA2--RESTORATION ON GROWTH ON AMMONIA 2
AT5G45580	46	46/920	564/31393	5.58975e-10	3.04338	5.86365e-07	5.10602e-10	364	NA	NA	NA
AT4G36740	79	79/920	1288/31393	5.86198e-10	2.2737	6.14336e-07	5.34002e-10	365	ATHB40	homeobox protein 40	HB-5--NA, HB40--homeobox protein 40
AT5G03510	69	69/920	1060/31393	6.65419e-10	2.41202	6.96694e-07	6.04513e-10	366	NA	NA	NA
AT5G25160	66	66/920	993/31393	6.85072e-10	2.46307	7.16585e-07	6.20671e-10	367	ZFP3	zinc finger protein 3	NA
AT1G62990	64	64/920	950/31393	7.34583e-10	2.49652	7.67639e-07	6.6372e-10	368	IRX11	IRREGULAR XYLEM 11	KNAT7--KNOTTED-like homeobox of Arabidopsis thaliana 7
AT4G18170	111	111/920	2086/31393	7.72236e-10	1.97976	8.06214e-07	6.9585e-10	369	ATWRKY28	NA	WRKY28--WRKY DNA-binding protein 28
AT4G18020	43	43/920	512/31393	8.40552e-10	3.13648	8.76696e-07	7.55361e-10	370	APRR2	NA	PRR2--PSEUDO-RESPONSE REGULATOR 2
AT1G74480	103	103/920	1889/31393	9.25387e-10	2.02491	9.64253e-07	8.29356e-10	371	AtRKD2	NA	RKD2--RWP-RK domain containing 2, URP4--UAS-TAGGED ROOT PATTERNING4
AT1G17920	52	52/920	696/31393	9.35816e-10	2.77467	9.74184e-07	8.36448e-10	372	HDG12	homeodomain GLABROUS 12	NA
AT1G28360	96	96/920	1716/31393	9.91863e-10	2.07494	1.03154e-06	8.84167e-10	373	ATERF12	ERF DOMAIN PROTEIN 12	ERF12--ERF domain protein 12
AT5G47220	123	123/920	2408/31393	1.01889e-09	1.90383	1.05862e-06	9.05829e-10	374	ATERF-2	ETHYLENE RESPONSE FACTOR- 2	ATERF2--ETHYLENE RESPONSIVE ELEMENT BINDING FACTOR 2, ERF2--ethylene responsive element binding factor 2
AT3G03200	107	107/920	1996/31393	1.07997e-09	1.99147	1.12101e-06	9.5757e-10	375	anac045	NAC domain containing protein 45	NAC045--NAC domain containing protein 45, NAC45--NAC domain containing protein 45
AT1G12630	82	82/920	1378/31393	1.12159e-09	2.20273	1.16309e-06	9.91829e-10	376	NA	NA	NA
AT1G62300	129	129/920	2572/31393	1.16877e-09	1.87122	1.21085e-06	1.03081e-09	377	ATWRKY6	NA	WRKY6--NA
AT2G44745	120	120/920	2337/31393	1.23463e-09	1.91177	1.27784e-06	1.08602e-09	378	AtWRKY12	NA	WRKY12--WRKY DNA-binding protein 12
AT1G79700	105	105/920	1954/31393	1.3831e-09	1.99441	1.43012e-06	1.2134e-09	379	WRI4	WRINKLED 4	NA
AT4G35590	31	31/920	299/31393	1.41619e-09	3.92987	1.46292e-06	1.23916e-09	380	RKD5	RWP-RK domain-containing 5	NA
AT5G41570	92	92/920	1629/31393	1.43099e-09	2.09166	1.47678e-06	1.24883e-09	381	ATWRKY24	ARABIDOPSIS THALIANA WRKY DNA-BINDING PROTEIN 24	WRKY24--WRKY DNA-binding protein 24
AT3G14980	38	38/920	426/31393	1.53947e-09	3.34042	1.58719e-06	1.33998e-09	382	IDM1	increased DNA methylation 1	ROS4--REPRESSOR OF SILENCING 4
AT3G60530	96	96/920	1731/31393	1.54868e-09	2.05484	1.59514e-06	1.34448e-09	383	GATA4	GATA transcription factor 4	NA
AT3G50260	135	135/920	2748/31393	1.69431e-09	1.8335	1.74344e-06	1.46708e-09	384	ATERF#011	NA	CEJ1--cooperatively regulated by ethylene and jasmonate 1, DEAR1--DREB AND EAR MOTIF PROTEIN 1
AT2G22770	64	64/920	973/31393	1.88852e-09	2.43154	1.9414e-06	1.631e-09	385	NAI1	NA	NA
AT5G60450	49	49/920	648/31393	1.93727e-09	2.80556	1.98958e-06	1.66876e-09	386	ARF4	auxin response factor 4	NA
AT1G73730	93	93/920	1664/31393	1.94813e-09	2.06879	1.99879e-06	1.67378e-09	387	AtEIL3	NA	ATSLIM--ARABIDOPSIS THALIANA SULFUR LIMITATION 1, EIL3--ETHYLENE-INSENSITIVE3-like 3, SLIM1--SULFUR LIMITATION 1
AT1G66230	52	52/920	712/31393	2.04424e-09	2.70596	2.09535e-06	1.75183e-09	388	AtMYB20	myb domain protein 20	MYB20--myb domain protein 20
AT5G15130	96	96/920	1742/31393	2.13659e-09	2.04033	2.18787e-06	1.82627e-09	389	ATWRKY72	ARABIDOPSIS THALIANA WRKY DNA-BINDING PROTEIN 72	WRKY72--WRKY DNA-binding protein 72
AT2G34830	94	94/920	1694/31393	2.26615e-09	2.05355	2.31827e-06	1.93204e-09	390	AtWRKY35	WRKY DNA-BINDING PROTEIN 35	MEE24--maternal effect embryo arrest 24, WRKY35--WRKY DNA-binding protein 35
AT5G50915	123	123/920	2442/31393	2.35514e-09	1.87368	2.40695e-06	2.00277e-09	391	NA	NA	NA
AT5G13180	115	115/920	2234/31393	2.48778e-09	1.91155	2.54002e-06	2.11017e-09	392	ANAC083	NAC domain containing protein 83	NAC083--NAC domain containing protein 83, VNI2--VND-interacting 2
AT1G09540	102	102/920	1900/31393	2.56584e-09	1.98861	2.61715e-06	2.17084e-09	393	ATMYB61	ARABIDOPSIS THALIANA MYB DOMAIN PROTEIN 61	MYB61--myb domain protein 61
AT5G48670	57	57/920	825/31393	2.60006e-09	2.55465	2.64946e-06	2.19422e-09	394	AGL80	AGAMOUS-like 80	FEM111--NA
AT1G65910	80	80/920	1357/31393	2.7603e-09	2.17728	2.80999e-06	2.32355e-09	395	anac028	NAC domain containing protein 28	NAC028--NAC domain containing protein 28
AT1G54830	47	47/920	615/31393	2.97091e-09	2.83435	3.02142e-06	2.49451e-09	396	NF-YC3	nuclear factor Y, subunit C3	NA
AT2G03500	75	75/920	1240/31393	2.99535e-09	2.23282	3.04327e-06	2.5087e-09	397	EFM	EARLY FLOWERING MYB PROTEIN	HHO4--HRS1 HOMOLOG4
AT5G08520	97	97/920	1779/31393	3.00556e-09	2.01739	3.05065e-06	2.51093e-09	398	MYBS2	NA	NA
AT2G01760	107	107/920	2035/31393	3.09748e-09	1.94854	3.14084e-06	2.58123e-09	399	ARR14	response regulator 14	RR14--response regulator 14
AT3G30530	122	122/920	2428/31393	3.18355e-09	1.86745	3.22493e-06	2.64632e-09	400	ATBZIP42	basic leucine-zipper 42	bZIP42--basic leucine-zipper 42
AT4G26030	62	62/920	941/31393	3.19679e-09	2.43273	3.23515e-06	2.6507e-09	401	NA	NA	NA
AT5G62470	133	133/920	2723/31393	3.27517e-09	1.81927	3.3112e-06	2.70894e-09	402	ATMYB96	MYB DOMAIN PROTEIN 96	MYB96--myb domain protein 96, MYBCOV1--NA
AT5G49330	109	109/920	2089/31393	3.29556e-09	1.93408	3.32851e-06	2.71904e-09	403	ATMYB111	ARABIDOPSIS MYB DOMAIN PROTEIN 111	MYB111--myb domain protein 111, PFG3--PRODUCTION OF FLAVONOL GLYCOSIDES 3
AT2G46130	118	118/920	2324/31393	3.30723e-09	1.88533	3.33699e-06	2.72191e-09	404	ATWRKY43	WRKY DNA-BINDING PROTEIN 43	WRKY43--WRKY DNA-binding protein 43
AT1G32870	103	103/920	1935/31393	3.32661e-09	1.97092	3.35322e-06	2.7311e-09	405	ANAC013	Arabidopsis NAC domain containing protein 13	ANAC13--NAC domain protein 13, NAC13--NAC domain protein 13
AT4G37650	31	31/920	311/31393	3.66364e-09	3.76016	3.68928e-06	3.00039e-09	406	SGR7	SHOOT GRAVITROPISM 7	SHR--SHORT ROOT
AT4G23810	89	89/920	1586/31393	3.68307e-09	2.07296	3.70516e-06	3.00889e-09	407	ATWRKY53	NA	WRKY53--NA
AT4G27950	103	103/920	1939/31393	3.70692e-09	1.96635	3.72545e-06	3.02096e-09	408	CRF4	cytokinin response factor 4	NA
AT1G68320	84	84/920	1465/31393	3.92592e-09	2.11649	3.94163e-06	3.19161e-09	409	AtMYB62	myb domain protein 62	BW62B--NA, BW62C--NA, MYB62--myb domain protein 62
AT5G10510	99	99/920	1845/31393	4.61929e-09	1.98393	4.63314e-06	3.74613e-09	410	AIL6	AINTEGUMENTA-like 6	PLT3--PLETHORA 3
AT3G57230	116	116/920	2287/31393	4.85599e-09	1.8809	4.86571e-06	3.92851e-09	411	AGL16	AGAMOUS-like 16	NA
AT1G03800	87	87/920	1547/31393	5.05426e-09	2.07545	5.05932e-06	4.07899e-09	412	ATERF10	ARABIDOPSIS THALIANA RF DOMAIN PROTEIN 10	ERF10--ERF domain protein 10
AT1G68150	106	106/920	2029/31393	5.2118e-09	1.93332	5.2118e-06	4.19594e-09	413	ATWRKY9	NA	WRKY9--WRKY DNA-binding protein 9
AT1G19000	71	71/920	1163/31393	5.51814e-09	2.25003	5.51262e-06	4.43184e-09	414	NA	NA	NA
AT5G57390	15	15/920	77/31393	5.85252e-09	8.12907	5.84082e-06	4.68907e-09	415	AIL5	AINTEGUMENTA-like 5	CHO1--CHOTTO 1, EMK--EMBRYOMAKER, PLT5--PLETHORA 5
AT1G25330	143	143/920	3022/31393	5.93627e-09	1.76391	5.91846e-06	4.74474e-09	416	CES	CESTA	HAF--HALF FILLED
AT2G03340	107	107/920	2061/31393	6.10639e-09	1.92088	6.08197e-06	4.86901e-09	417	WRKY3	WRKY DNA-binding protein 3	NA
AT3G02990	83	83/920	1459/31393	6.97875e-09	2.09685	6.94386e-06	5.55128e-09	418	ATHSFA1E	heat shock transcription factor A1E	HSFA1E--heat shock transcription factor A1E
AT3G13960	33	33/920	356/31393	7.13589e-09	3.4725	7.09308e-06	5.66273e-09	419	AtGRF5	growth-regulating factor 5	GRF5--growth-regulating factor 5
AT1G19220	54	54/920	784/31393	7.6398e-09	2.54065	7.58632e-06	6.04817e-09	420	ARF11	AUXIN RESPONSE FACTOR11	ARF19--auxin response factor 19, IAA22--indole-3-acetic acid inducible 22
AT4G31610	91	91/920	1663/31393	8.15382e-09	2.01806	8.08859e-06	6.43978e-09	421	ATREM1	REPRODUCTIVE MERISTEM 1	REM1--REPRODUCTIVE MERISTEM 1, REM34--reproductive meristem 34
AT1G22810	90	90/920	1640/31393	8.66006e-09	2.02331	8.58212e-06	6.82339e-09	422	AtERF019	NA	ERF019--NA
AT4G02590	95	95/920	1772/31393	1.01735e-08	1.97723	1.00718e-05	7.99689e-09	423	UNE12	unfertilized embryo sac 12	NA
AT1G70510	47	47/920	640/31393	1.0354e-08	2.7126	1.02401e-05	8.11958e-09	424	ATK1	ARABIDOPSIS THALIANA KN 1	KNAT2--KNOTTED-like from Arabidopsis thaliana 2
AT1G68880	64	64/920	1019/31393	1.1142e-08	2.31077	1.10083e-05	8.71701e-09	425	AtbZIP	basic leucine-zipper 8	bZIP--basic leucine-zipper 8
AT1G02340	27	27/920	256/31393	1.11907e-08	3.99287	1.10452e-05	8.73452e-09	426	FBI1	NA	HFR1--LONG HYPOCOTYL IN FAR-RED, REP1--REDUCED PHYTOCHROME SIGNALING 1, RSF1--REDUCED SENSITIVITY TO FAR-RED LIGHT 1
AT1G33760	88	88/920	1599/31393	1.12598e-08	2.02726	1.11021e-05	8.76784e-09	427	ERF022	ETHYLENE RESPONSE FACTOR022	NA
AT2G33810	109	109/920	2138/31393	1.14425e-08	1.88416	1.12709e-05	8.88933e-09	428	SPL3	squamosa promoter binding protein-like 3	NA
AT1G72570	17	17/920	106/31393	1.27041e-08	6.42614	1.25009e-05	9.84643e-09	429	NA	NA	NA
AT5G22570	101	101/920	1936/31393	1.33629e-08	1.9246	1.31357e-05	1.03329e-08	430	ATWRKY38	ARABIDOPSIS THALIANA WRKY DNA-BINDING PROTEIN 38	WRKY38--WRKY DNA-binding protein 38
AT4G36160	86	86/920	1556/31393	1.37905e-08	2.03444	1.35422e-05	1.06388e-08	431	ANAC076	NAC domain containing protein 76	NAC076--NAC domain containing protein 76, VND2--VASCULAR-RELATED NAC-DOMAIN 2
AT1G68840	103	103/920	1994/31393	1.56662e-08	1.90553	1.53685e-05	1.20579e-08	432	AtRAV2	NA	EDF2--ETHYLENE RESPONSE DNA BINDING FACTOR 2, RAP2.8--RELATED TO AP2 8, RAV2--related to ABI3/VP1 2, TEM2--TEMPRANILLO 2
AT5G42630	85	85/920	1536/31393	1.59311e-08	2.03601	1.56125e-05	1.22335e-08	433	ATS	ABERRANT TESTA SHAPE	KAN4--KANADI 4
AT2G47260	62	62/920	983/31393	1.62924e-08	2.3185	1.59502e-05	1.24821e-08	434	ATWRKY23	WRKY DNA-BINDING PROTEIN 23	WRKY23--WRKY DNA-binding protein 23
AT2G42380	24	24/920	211/31393	1.68079e-08	4.33741	1.64381e-05	1.28474e-08	435	ATBZIP34	NA	BZIP34--NA
AT5G20510	39	39/920	485/31393	1.6906e-08	2.98014	1.65171e-05	1.28927e-08	436	AL5	alfin-like 5	NA
AT4G21330	122	122/920	2504/31393	1.86743e-08	1.80288	1.82261e-05	1.42024e-08	437	DYT1	DYSFUNCTIONAL TAPETUM 1	NA
AT5G13080	126	126/920	2612/31393	1.87087e-08	1.78647	1.8241e-05	1.42024e-08	438	ATWRKY75	ARABIDOPSIS THALIANA WRKY DNA-BINDING PROTEIN 75	WRKY75--WRKY DNA-binding protein 75
AT4G01500	107	107/920	2106/31393	1.89329e-08	1.87472	1.84406e-05	1.43398e-08	439	NGA4	NGATHA4	NA
AT4G16750	107	107/920	2107/31393	1.94032e-08	1.87371	1.88793e-05	1.46627e-08	440	ERF39	Ethylene-responsive transcription factor 39	NA
AT5G07310	142	142/920	3053/31393	1.99695e-08	1.72809	1.94104e-05	1.50564e-08	441	ERF115	ETHYLENE RESPONSE FACTOR 115	NA
AT1G72830	22	22/920	182/31393	2.17948e-08	4.64067	2.11627e-05	1.63954e-08	442	ATHAP2C	NA	HAP2C--NA, NF-YA3--nuclear factor Y, subunit A3
AT1G73360	53	53/920	787/31393	2.22396e-08	2.47658	2.15724e-05	1.66923e-08	443	AtEDT1	NA	ATHDG11--HOMEODOMAIN GLABROUS 11, EDT1--ENHANCED DROUGHT TOLERANCE 1, HDG11--homeodomain GLABROUS 11
AT4G26640	93	93/920	1751/31393	2.29598e-08	1.95435	2.2248e-05	1.7194e-08	444	AtWRKY20	NA	WRKY20--NA
AT5G11060	90	90/920	1675/31393	2.31826e-08	1.97625	2.24408e-05	1.73218e-08	445	KNAT4	KNOTTED1-like homeobox gene 4	NA
AT4G40060	39	39/920	491/31393	2.35657e-08	2.94	2.27881e-05	1.75686e-08	446	ATHB-16	NA	ATHB16--homeobox protein 16, HB16--homeobox protein 16
AT1G68640	69	69/920	1159/31393	2.45435e-08	2.18575	2.3709e-05	1.82566e-08	447	PAN	PERIANTHIA	TGA8--TGACG sequence-specific binding protein 8
AT5G17430	49	49/920	702/31393	2.51708e-08	2.56896	2.42899e-05	1.86815e-08	448	BBM	BABY BOOM	PLT4--PLETHORA4
AT5G66700	36	36/920	433/31393	2.57374e-08	3.08496	2.48109e-05	1.90595e-08	449	ATHB53	ARABIDOPSIS THALIANA HOMEOBOX 53	HB-8--HOMEOBOX-8, HB53--homeobox 53
AT5G25390	147	147/920	3205/31393	2.59394e-08	1.70482	2.49796e-05	1.91663e-08	450	SHN3	shine3	NA
AT5G11590	84	84/920	1528/31393	2.60649e-08	2.01988	2.50744e-05	1.92163e-08	451	TINY2	TINY2	NA
AT4G21340	64	64/920	1043/31393	2.65868e-08	2.25245	2.55499e-05	1.95578e-08	452	B70	NA	NA
AT4G25410	56	56/920	859/31393	2.69822e-08	2.39472	2.59029e-05	1.98048e-08	453	NA	NA	NA
AT1G54330	102	102/920	1991/31393	2.79842e-08	1.88686	2.68368e-05	2.0495e-08	454	ANAC020	NAC domain containing protein 20	NAC020--NAC domain containing protein 20
AT5G49300	82	82/920	1483/31393	3.00816e-08	2.03046	2.88182e-05	2.19827e-08	455	GATA16	GATA transcription factor 16	NA
AT5G53660	36	36/920	436/31393	3.06797e-08	3.06152	2.93604e-05	2.23706e-08	456	AtGRF7	growth-regulating factor 7	GRF7--growth-regulating factor 7
AT3G61850	28	28/920	287/31393	3.2892e-08	3.66122	3.14447e-05	2.39313e-08	457	DAG1	dof affecting germination 1	NA
AT1G22070	104	104/920	2051/31393	3.3822e-08	1.86735	3.23e-05	2.45542e-08	458	TGA3	TGA1A-related gene 3	NA
AT1G17950	91	91/920	1715/31393	3.44188e-08	1.94995	3.28356e-05	2.4933e-08	459	ATMYB52	MYB DOMAIN PROTEIN 52	BW52--NA, MYB52--myb domain protein 52
AT3G51910	45	45/920	623/31393	3.47476e-08	2.65982	3.31145e-05	2.51165e-08	460	AT-HSFA7A	ARABIDOPSIS THALIANA HEAT SHOCK TRANSCRIPTION FACTOR A7A	HSFA7A--heat shock transcription factor A7A
AT2G46310	80	80/920	1441/31393	3.77783e-08	2.0371	3.59649e-05	2.72479e-08	461	CRF5	cytokinin response factor 5	NA
AT1G23380	55	55/920	845/31393	3.79355e-08	2.38894	3.60767e-05	2.73021e-08	462	KNAT6	KNOTTED1-like homeobox gene 6	KNAT6L--NA, KNAT6S--NA
AT3G13040	109	109/920	2188/31393	3.82346e-08	1.83547	3.63229e-05	2.74579e-08	463	gammaMYB2	NA	NA
AT5G65050	63	63/920	1035/31393	4.58789e-08	2.23112	4.35391e-05	3.28745e-08	464	AGL31	AGAMOUS-like 31	MAF2--MADS AFFECTING FLOWERING 2
AT5G47660	69	69/920	1178/31393	4.59749e-08	2.14675	4.35842e-05	3.28745e-08	465	NA	NA	NA
AT5G18560	103	103/920	2042/31393	5.14267e-08	1.85529	4.87011e-05	3.66939e-08	466	PUCHI	NA	NA
AT5G65060	63	63/920	1039/31393	5.27335e-08	2.22166	4.98859e-05	3.75458e-08	467	AGL70	AGAMOUS-like 70	FCL3--NA, MAF3--MADS AFFECTING FLOWERING 3
AT1G51600	113	113/920	2309/31393	5.3294e-08	1.80298	5.03628e-05	3.78638e-08	468	GATA28	GATA TRANSCRIPTION FACTOR 28	TIFY2A--NA, ZML2--ZIM-LIKE 2
AT1G31050	64	64/920	1065/31393	5.71525e-08	2.20125	5.3952e-05	4.05186e-08	469	NA	NA	NA
AT5G05410	87	87/920	1636/31393	6.39254e-08	1.95017	6.02816e-05	4.52238e-08	470	DREB2	DEHYDRATION-RESPONSIVE ELEMENT BINDING PROTEIN 2	DREB2A--DRE-binding protein 2A
AT3G50060	101	101/920	1999/31393	6.48027e-08	1.85668	6.10441e-05	4.57471e-08	471	MYB77	myb domain protein 77	NA
AT3G21175	103	103/920	2052/31393	6.53645e-08	1.84493	6.1508e-05	4.6046e-08	472	GATA24	GATA TRANSCRIPTION FACTOR 24	TIFY2B--NA, ZML1--ZIM LIKE 1, ZML1--ZIM-like 1
AT4G18880	115	115/920	2372/31393	6.5606e-08	1.78589	6.16697e-05	4.61184e-08	473	AT-HSFA4A	ARABIDOPSIS THALIANA HEAT SHOCK TRANSCRIPTION FACTOR A4A	HSF A4A--heat shock transcription factor A4A
AT2G22200	79	79/920	1436/31393	6.74146e-08	2.01544	6.33023e-05	4.72897e-08	474	NA	NA	NA
AT1G26680	55	55/920	860/31393	6.78863e-08	2.34326	6.36773e-05	4.75204e-08	475	NA	NA	NA
AT1G52880	80	80/920	1462/31393	6.9334e-08	2.0047	6.4966e-05	4.84318e-08	476	ANAC018	Arabidopsis NAC domain containing protein 18	ATNAM--NA, NAM--NO APICAL MERISTEM, NARS2--NAC-REGULATED SEED MORPHOLOGY 2
AT5G37020	67	67/920	1143/31393	7.05325e-08	2.14582	6.60184e-05	4.91658e-08	477	ARF8	auxin response factor 8	ATARF8--NA
AT5G01900	59	59/920	954/31393	7.2065e-08	2.26464	6.73808e-05	5.01289e-08	478	ATWRKY62	ARABIDOPSIS THALIANA WRKY DNA-BINDING PROTEIN 62	WRKY62--WRKY DNA-binding protein 62
AT1G34190	102	102/920	2031/31393	7.42898e-08	1.84499	6.93867e-05	5.15686e-08	479	anac017	NAC domain containing protein 17	NAC017--NAC domain containing protein 17, RAO2--regulators of aox1a 2
AT5G61590	55	55/920	863/31393	7.61005e-08	2.33432	7.10017e-05	5.27154e-08	480	DEWAX	Decrease Wax Biosynthesis	ERF107--NA
AT1G10480	64	64/920	1075/31393	8.01473e-08	2.17885	7.46973e-05	5.52884e-08	481.5	ZFP5	zinc finger protein 5	NA
AT3G30210	64	64/920	1075/31393	8.01473e-08	2.17885	7.46973e-05	5.52884e-08	481.5	ATMYB121	NA	MYB121--myb domain protein 121
AT1G28370	108	108/920	2194/31393	8.13814e-08	1.80989	7.56847e-05	5.60234e-08	483	ATERF11	ERF DOMAIN PROTEIN 11	ERF11--ERF domain protein 11
AT1G74660	57	57/920	911/31393	8.1779e-08	2.29054	7.59727e-05	5.61808e-08	484	MIF1	mini zinc finger 1	NA
AT5G04150	26	26/920	264/31393	8.36781e-08	3.69473	7.76533e-05	5.73669e-08	485	BHLH101	NA	NA
AT5G26170	97	97/920	1905/31393	8.43538e-08	1.86867	7.8196e-05	5.77112e-08	486	ATWRKY50	ARABIDOPSIS THALIANA WRKY DNA-BINDING PROTEIN 50	WRKY50--WRKY DNA-binding protein 50
AT4G36990	103	103/920	2063/31393	8.48379e-08	1.83388	7.85599e-05	5.79232e-08	487	AT-HSFB1	ARABIDOPSIS THALIANA CLASS B HEAT SHOCK FACTOR B1	ATHSF4--ARABIDOPSIS THALIANA HEAT SHOCK FACTOR 4, HSF4--heat shock factor 4, HSFB1--CLASS B HEAT SHOCK FACTOR B1, TBF1--TL1-binding transcription factor 1
AT3G46130	40	40/920	537/31393	8.88875e-08	2.74139	8.22209e-05	6.04926e-08	488	ATMYB48	myb domain protein 48	ATMYB48-1--NA, ATMYB48-2--NA, ATMYB48-3--NA, MYB48--myb domain protein 48
AT1G18960	70	70/920	1223/31393	8.89651e-08	2.09405	8.22209e-05	6.04926e-08	489	NA	NA	NA
AT5G51870	68	68/920	1175/31393	9.07762e-08	2.11714	8.37864e-05	6.15981e-08	490	AGL71	AGAMOUS-like 71	NA
AT2G46680	61	61/920	1008/31393	9.24334e-08	2.21402	8.52236e-05	6.25949e-08	491	ATHB-7	homeobox 7	ATHB7--ARABIDOPSIS THALIANA HOMEOBOX 7, HB-7--homeobox 7
AT3G01080	63	63/920	1056/31393	9.42548e-08	2.18244	8.68087e-05	6.36986e-08	492	ATWRKY58	WRKY DNA-BINDING PROTEIN 58	WRKY58--WRKY DNA-binding protein 58
AT1G53910	91	91/920	1755/31393	9.80007e-08	1.90047	9.01606e-05	6.60958e-08	493	ERF74	ETHYLENE RESPONSE FACTOR 74	RAP2.12--related to AP2 12
AT2G21900	82	82/920	1525/31393	9.87366e-08	1.96852	9.07389e-05	6.64573e-08	494	ATWRKY59	NA	WRKY59--WRKY DNA-binding protein 59
AT1G49950	34	34/920	418/31393	1.05658e-07	3.00671	9.69942e-05	7.09724e-08	495	ATTRB1	TELOMERE REPEAT BINDING FACTOR 1	TRB1--telomere repeat binding factor 1
AT2G16720	67	67/920	1157/31393	1.10668e-07	2.11728	0.000101483	7.41879e-08	496	ATMYB7	ARABIDOPSIS THALIANA MYB DOMAIN PROTEIN 7	ATY49--NA, MYB7--myb domain protein 7
AT1G68670	80	80/920	1479/31393	1.11891e-07	1.97918	0.000102492	7.48564e-08	497	HHO2	NA	NIGT1.2--NITRATE-INDUCIBLE, GARP-TYPE TRANSCRIPTIONAL REPRESSOR 1/HYPERSENSITIVE TO LOW Pi-ELICITED PRIMARY ROOT SHORTENING 1.2
AT4G32890	57	57/920	920/31393	1.13471e-07	2.2662	0.000103826	7.57615e-08	498	GATA9	GATA transcription factor 9	NA
AT5G65080	64	64/920	1086/31393	1.15468e-07	2.1544	0.000105538	7.69403e-08	499	AGL68	AGAMOUS-like 68	MAF5--MADS AFFECTING FLOWERING 5
AT1G64000	73	73/920	1306/31393	1.18005e-07	2.04381	0.000107738	7.84731e-08	500	ATWRKY56	NA	WRKY56--WRKY DNA-binding protein 56
AT3G63350	26	26/920	269/31393	1.21605e-07	3.61748	0.000110904	8.07058e-08	501	AT-HSFA7B	NA	HSFA7B--HEAT SHOCK TRANSCRIPTION FACTOR A7B
AT2G06020	25	25/920	253/31393	1.38513e-07	3.7055	0.000126185	9.17442e-08	502	NA	NA	NA
AT1G18860	85	85/920	1616/31393	1.46159e-07	1.92433	0.000133005	9.66163e-08	503	ATWRKY61	WRKY DNA-BINDING PROTEIN 61	WRKY61--WRKY DNA-binding protein 61
AT4G23550	71	71/920	1265/31393	1.51577e-07	2.05064	0.000137784	9.99987e-08	504	ATWRKY29	NA	WRKY29--NA
AT4G31550	114	114/920	2384/31393	1.53326e-07	1.75723	0.00013922	1.00952e-07	505	ATWRKY11	NA	WRKY11--WRKY DNA-binding protein 11
AT4G05100	77	77/920	1415/31393	1.54352e-07	1.98889	0.000139997	1.01427e-07	506	AtMYB74	myb domain protein 74	MYB74--myb domain protein 74
AT3G49530	71	71/920	1266/31393	1.56178e-07	2.04885	0.000141497	1.02424e-07	507	ANAC062	NAC domain containing protein 62	NAC062--NAC domain containing protein 62, NTL6--NTM1 (NAC WITH TRANSMEMBRANE MOTIF 1)-LIKE 6
AT4G34410	116	116/920	2442/31393	1.6579e-07	1.74588	0.00015004	1.08346e-07	508	ERF109	ethylene response factor 109	RRTF1--redox responsive transcription factor 1
AT3G24310	51	51/920	792/31393	1.65859e-07	2.35471	0.00015004	1.08346e-07	509	ATMYB71	MYB DOMAIN PROTEIN 71	MYB305--myb domain protein 305
AT4G17785	87	87/920	1680/31393	2.02e-07	1.89346	0.000182406	1.31696e-07	510	MYB39	myb domain protein 39	NA
AT2G01060	52	52/920	821/31393	2.09485e-07	2.31394	0.000188956	1.36309e-07	511	NA	NA	NA
AT3G51960	38	38/920	513/31393	2.14129e-07	2.72076	0.00019293	1.39058e-07	512	ATBZIP24	basic leucine zipper 24	BZIP24--basic leucine zipper 24
AT2G29660	44	44/920	643/31393	2.25923e-07	2.50478	0.000203331	1.46432e-07	513	NA	NA	NA
AT3G25790	73	73/920	1332/31393	2.51507e-07	1.99983	0.000226105	1.62697e-07	514	HHO1	HRS1 homologue 1	NIGT1.3--NITRATE-INDUCIBLE, GARP-TYPE TRANSCRIPTIONAL REPRESSOR 1/HYPERSENSITIVE TO LOW Pi-ELICITED PRIMARY ROOT SHORTENING 1.3
AT5G24110	109	109/920	2275/31393	2.69878e-07	1.75643	0.00024235	1.74242e-07	515	ATWRKY30	ARABIDOPSIS THALIANA WRKY DNA-BINDING PROTEIN 30	WRKY30--WRKY DNA-binding protein 30
AT1G34370	103	103/920	2115/31393	2.7903e-07	1.78331	0.00025029	1.79802e-07	516	AtSTOP1	NA	STOP1--sensitive to proton rhizotoxicity 1
AT3G12730	87	87/920	1693/31393	2.8029e-07	1.8773	0.00025114	1.80264e-07	517	NA	NA	NA
AT4G02670	83	83/920	1591/31393	2.90161e-07	1.90468	0.000259694	1.86252e-07	518	AtIDD12	indeterminate(ID)-domain 12	IDD12--indeterminate(ID)-domain 12
AT4G25560	57	57/920	947/31393	2.92846e-07	2.19535	0.000261804	1.86981e-07	519.5	AtMYB18	myb domain protein 18	LAF1--LONG AFTER FAR-RED LIGHT 1, MYB18--myb domain protein 18
AT5G64220	57	57/920	947/31393	2.92846e-07	2.19535	0.000261804	1.86981e-07	519.5	CAMTA2	calmodulin-binding transcription activator 2	NA
AT5G02030	100	100/920	2037/31393	2.92983e-07	1.79653	0.000261804	1.86981e-07	521	BLH9	BEL1-LIKE HOMEODOMAIN 9	BLR--BELLRINGER, HB-6--NA, LSN--LARSON, PNY--PENNYWISE, RPL--REPLUMLESS, VAN--VAAMANA
AT5G15800	73	73/920	1338/31393	2.98225e-07	1.98993	0.000265718	1.89961e-07	522	AGL2	AGAMOUS-like 2	SEP1--SEPALLATA1
AT3G46590	132	132/920	2914/31393	3.03537e-07	1.66732	0.000270148	1.92975e-07	523	ATTRP2	NA	TRFL1--TRF-like 1, TRP2--NA
AT2G06200	93	93/920	1855/31393	3.17562e-07	1.83226	0.000282313	2.01507e-07	524	AtGRF6	growth-regulating factor 6	GRF6--growth-regulating factor 6
AT1G72740	131	131/920	2891/31393	3.33287e-07	1.66709	0.000295959	2.11082e-07	525	NA	NA	NA
AT1G25550	82	82/920	1572/31393	3.45073e-07	1.90337	0.000306079	2.17818e-07	526	HHO3	HRS1 HOMOLOG3	NIGT1.1--NITRATE-INDUCIBLE, GARP-TYPE TRANSCRIPTIONAL REPRESSOR 1/HYPERSENSITIVE TO LOW Pi-ELICITED PRIMARY ROOT SHORTENING 1.1
AT3G49930	44	44/920	653/31393	3.45234e-07	2.4629	0.000306079	2.17818e-07	527	NA	NA	NA
AT2G46970	43	43/920	631/31393	3.46372e-07	2.49175	0.000306539	2.18122e-07	528	PIL1	phytochrome interacting factor 3-like 1	NA
AT4G00390	29	29/920	341/31393	3.60188e-07	3.14614	0.000318407	2.26394e-07	529	NA	NA	NA
AT2G31370	30	30/920	361/31393	3.72715e-07	3.06934	0.000329107	2.33826e-07	530	AtbZIP59	NA	PosF21--PosF21
AT3G10500	115	115/920	2458/31393	4.06029e-07	1.7151	0.000358117	2.54246e-07	531	AIF	ANTHER INDEHISCENCE FACTOR	ANAC053--NAC domain containing protein 53, NAC053--NAC domain containing protein 53, NTL4--NAC with transmembrane motif 1-like 4
AT2G36080	21	21/920	198/31393	4.25025e-07	3.99798	0.000374447	2.65641e-07	532	ABS2	ABNORMAL SHOOT 2	NGAL1--NGATHA-Like 1
AT2G03710	112	112/920	2380/31393	4.41513e-07	1.72377	0.000388532	2.75428e-07	533	AGL3	AGAMOUS-like 3	SEP4--SEPALLATA 4
AT2G45650	154	154/920	3560/31393	4.48184e-07	1.59763	0.000393954	2.79066e-07	534	AGL6	AGAMOUS-like 6	RSB1--REDUCED SHOOT BRANCHING 1
AT4G24540	88	88/920	1739/31393	4.57411e-07	1.84649	0.000401607	2.84279e-07	535	AGL24	AGAMOUS-like 24	NA
AT1G55580	46	46/920	705/31393	4.64175e-07	2.38101	0.000407081	2.87579e-07	536	LAS	Lateral Suppressor	SCL18--SCARECROW-LIKE 18
AT1G27730	64	64/920	1130/31393	4.64451e-07	2.06243	0.000407081	2.87579e-07	537	STZ	salt tolerance zinc finger	ZAT10--NA
AT4G30080	132	132/920	2938/31393	4.74736e-07	1.65163	0.000415394	2.93401e-07	538	ARF16	auxin response factor 16	NA
AT5G39660	43	43/920	639/31393	4.85495e-07	2.4577	0.000424323	2.99494e-07	539	CDF2	cycling DOF factor 2	NA
AT4G00480	20	20/920	183/31393	4.92542e-07	4.13188	0.000429989	3.03278e-07	540	ATMYC1	NA	myc1--NA
AT5G04410	63	63/920	1108/31393	5.00982e-07	2.07009	0.000436856	3.07905e-07	541	anac078	Arabidopsis NAC domain containing protein 78	NAC2--NAC domain containing protein 2, NAC78--NA, NTL11--NA
AT5G66320	73	73/920	1357/31393	5.06295e-07	1.95922	0.000440983	3.10596e-07	542	GATA5	GATA transcription factor 5	NA
AT1G80590	58	58/920	988/31393	5.19429e-07	2.13731	0.000451904	3.18067e-07	543	ATWRKY66	NA	WRKY66--WRKY DNA-binding protein 66
AT1G20700	56	56/920	941/31393	5.33507e-07	2.16698	0.000463618	3.26087e-07	544	ATWOX14	WUSCHEL RELATED HOMEOBOX 14	WOX14--WUSCHEL related homeobox 14
AT2G14210	20	20/920	184/31393	5.3763e-07	4.10656	0.000466663	3.28004e-07	545	AGL44	AGAMOUS-like 44	ANR1--ARABIDOPSIS NITRATE REGULATED 1, AtANR1--NA
AT3G20310	114	114/920	2445/31393	5.43496e-07	1.70754	0.000471211	3.30975e-07	546	ATERF-7	NA	ATERF7--NA, ERF7--ethylene response factor 7
AT5G17260	39	39/920	556/31393	5.92448e-07	2.56488	0.00051306	3.60126e-07	547	anac086	NAC domain containing protein 86	NAC086--NAC domain containing protein 86, NAC86--NAC domain containing protein 86
AT4G05170	53	53/920	875/31393	6.33705e-07	2.20503	0.000548155	3.84502e-07	548	NA	NA	NA
AT2G38470	105	105/920	2213/31393	7.21446e-07	1.73354	0.000623329	4.36941e-07	549	ATWRKY33	WRKY DNA-BINDING PROTEIN 33	WRKY33--WRKY DNA-binding protein 33
AT5G65510	47	47/920	740/31393	7.45189e-07	2.31343	0.000643098	4.50501e-07	550	AIL7	AINTEGUMENTA-like 7	PLT7--PLETHORA 7
AT5G65130	86	86/920	1707/31393	7.46633e-07	1.83523	0.000643598	4.50555e-07	551	WIND4	NA	NA
AT2G02540	25	25/920	277/31393	7.67033e-07	3.34959	0.000660416	4.62026e-07	552	ATHB21	homeobox protein 21	HB21--homeobox protein 21, ZFHD4--ZINC FINGER HOMEODOMAIN 4, ZHD3--ZINC FINGER HOMEODOMAIN 3
AT3G04070	68	68/920	1247/31393	7.84301e-07	1.983	0.000674499	4.71574e-07	553	ANAC047	NAC domain containing protein 47	NAC047--NAC domain containing protein 47, SHG--SPEEDY HYPONASTIC GROWTH, SHYG--SPEEDY HYPONASTIC GROWTH
AT3G62090	22	22/920	223/31393	7.90038e-07	3.68901	0.000678642	4.74165e-07	554	PIF6	PHYTOCHROME-INTERACTING FACTOR 6	PIL2--phytochrome interacting factor 3-like 2
AT3G61630	75	75/920	1425/31393	8.02917e-07	1.9147	0.000688903	4.81027e-07	555	CRF6	cytokinin response factor 6	NA
AT1G68810	21	21/920	206/31393	8.18945e-07	3.82426	0.000701836	4.89747e-07	556	ABS5	ABNORMAL SHOOT 5	T5L1--TMO5-LIKE1
AT4G20400	30	30/920	375/31393	8.2995e-07	2.94343	0.000710437	4.95437e-07	557	JMJ14	JUMONJI 14	PKDM7B--NA
AT5G08790	82	82/920	1607/31393	8.32504e-07	1.85749	0.000711791	4.96071e-07	558	anac081	Arabidopsis NAC domain containing protein 81	ATAF2--NA
AT4G22070	108	108/920	2302/31393	8.37835e-07	1.71429	0.000715511	4.98355e-07	559	ATWRKY31	NA	WRKY31--WRKY DNA-binding protein 31
AT1G68550	66	66/920	1201/31393	8.77847e-07	1.9976	0.000748804	5.21222e-07	560	CRF10	cytokinin response factor 10	NA
AT5G37260	37	37/920	522/31393	8.94869e-07	2.59075	0.000762428	5.30381e-07	561	CIR1	CIRCADIAN 1	RVE2--REVEILLE 2
AT5G20730	66	66/920	1202/31393	9.03336e-07	1.99577	0.000768739	5.34447e-07	562	ARF7	AUXIN RESPONSE FACTOR 7	BIP--BIPOSTO, IAA21--indole-3-acetic acid inducible 21, IAA23--indole-3-acetic acid inducible 23, IAA25--indole-3-acetic acid inducible 25, MSG1--MASSUGU 1, NPH4--NON-PHOTOTROPHIC HYPOCOTYL, TIR5--TRANSPORT INHIBITOR RESPONSE 5
AT1G31140	75	75/920	1430/31393	9.14963e-07	1.90731	0.000777719	5.40365e-07	563	AGL63	AGAMOUS-like 63	GOA--GORDITA
AT5G62020	87	87/920	1742/31393	9.17679e-07	1.8185	0.000779109	5.41007e-07	564	AT-HSFB2A	ARABIDOPSIS THALIANA HEAT SHOCK TRANSCRIPTION FACTOR B2A	HSFB2A--heat shock transcription factor B2A
AT2G25820	74	74/920	1405/31393	9.2885e-07	1.91512	0.000787665	5.46624e-07	565	ESE2	ethylene and salt inducible 2	NA
AT1G46768	111	111/920	2391/31393	9.59455e-07	1.69657	0.000812658	5.63637e-07	566	RAP2.1	related to AP2 1	NA
AT5G28650	51	51/920	841/31393	9.97272e-07	2.20506	0.000843692	5.83871e-07	567	ATWRKY74	ARABIDOPSIS THALIANA WRKY DNA-BINDING PROTEIN 74	WRKY74--WRKY DNA-binding protein 74
AT4G28110	70	70/920	1306/31393	9.97409e-07	1.94798	0.000843692	5.83871e-07	568	AtMYB41	myb domain protein 41	MYB41--myb domain protein 41
AT4G39410	56	56/920	961/31393	1.02794e-06	2.11753	0.000867585	5.99634e-07	569.5	ATWRKY13	ARABIDOPSIS THALIANA WRKY DNA-BINDING PROTEIN 13	WRKY13--WRKY DNA-binding protein 13
AT3G51060	56	56/920	961/31393	1.02794e-06	2.11753	0.000867585	5.99634e-07	569.5	AtSTY1	NA	SRS1--SHI RELATED SEQUENCE 1, STY1--STYLISH 1
AT1G43700	81	81/920	1590/31393	1.03882e-06	1.85311	0.000874683	6.04915e-07	571	AtVIP1	NA	SUE3--sulphate utilization efficiency 3, VIP1--VIRE2-interacting protein 1
AT1G01030	41	41/920	613/31393	1.04241e-06	2.43813	0.000876665	6.05945e-07	572	NGA3	NGATHA3	NA
AT1G66420	49	49/920	796/31393	1.06506e-06	2.23867	0.000894647	6.1803e-07	573	NA	NA	NA
AT5G49520	55	55/920	940/31393	1.13453e-06	2.12567	0.000951874	6.572e-07	574	ATWRKY48	ARABIDOPSIS THALIANA WRKY DNA-BINDING PROTEIN 48	WRKY48--WRKY DNA-binding protein 48
AT5G03680	19	19/920	176/31393	1.13977e-06	4.0716	0.000955125	6.59083e-07	575	PTL	PETAL LOSS	NA
AT1G66600	49	49/920	798/31393	1.14352e-06	2.23254	0.00095713	6.60108e-07	576	ABO3	ABA overly sensitive mutant 3	ATWRKY63--NA, WRKY63--WRKY DNA-binding protein 63
AT5G06960	134	134/920	3046/31393	1.19576e-06	1.61352	0.000999658	6.89066e-07	577	OBF5	OCS-element binding factor 5	TGA5--TGACG MOTIF-BINDING FACTOR 5
AT5G17800	66	66/920	1212/31393	1.19949e-06	1.97769	0.00100158	6.90021e-07	578	AtMYB56	myb domain protein 56	BRAVO--BRASSINOSTEROIDS AT VASCULAR AND ORGANIZING CENTER, MYB56--myb domain protein 56
AT3G13540	41	41/920	618/31393	1.27981e-06	2.41662	0.00106736	7.33684e-07	579.5	ATMYB5	myb domain protein 5	MYB5--myb domain protein 5
AT2G33480	41	41/920	618/31393	1.27981e-06	2.41662	0.00106736	7.33684e-07	579.5	ANAC041	NAC domain containing protein 41	NAC041--NAC domain containing protein 41
AT4G00250	47	47/920	755/31393	1.29874e-06	2.26341	0.00108055	7.43253e-07	581	AtSTKL2	NA	NA
AT5G02840	58	58/920	1018/31393	1.34338e-06	2.06847	0.00111635	7.67482e-07	582	LCL1	LHY/CCA1-like 1	RVE4--REVEILLE 4
AT3G62610	40	40/920	598/31393	1.40544e-06	2.43671	0.00116652	8.01561e-07	583	ATMYB11	myb domain protein 11	MYB11--myb domain protein 11, PFG2--PRODUCTION OF FLAVONOL GLYCOSIDES 2
AT2G47070	35	35/920	489/31393	1.40829e-06	2.61483	0.00116747	8.01811e-07	584	SPL1	squamosa promoter binding protein-like 1	NA
AT1G47870	109	109/920	2358/31393	1.48296e-06	1.68665	0.00122789	8.42879e-07	585	ATE2F2	NA	ATE2FC--ARABIDOPSIS THALIANA HOMOLOG OF E2F C, E2FC--NA
AT3G48920	58	58/920	1023/31393	1.5656e-06	2.05738	0.00129475	8.88331e-07	586	AtMYB45	myb domain protein 45	MYB45--myb domain protein 45
AT5G64060	95	95/920	1981/31393	1.63176e-06	1.74536	0.00134783	9.24293e-07	587	anac103	NAC domain containing protein 103	NAC103--NAC domain containing protein 103
AT1G54160	29	29/920	368/31393	1.70316e-06	2.89301	0.00140511	9.63097e-07	588	NF-YA5	nuclear factor Y, subunit A5	NFYA5--NUCLEAR FACTOR Y A5
AT1G18750	33	33/920	452/31393	1.82382e-06	2.66843	0.00150283	1.02958e-06	589	AGL65	AGAMOUS-like 65	NA
AT1G28470	89	89/920	1827/31393	1.89998e-06	1.77068	0.00156369	1.07075e-06	590	ANAC010	NAC domain containing protein 10	NAC010--NAC domain containing protein 10, SND3--SECONDARY WALL-ASSOCIATED NAC DOMAIN PROTEIN 3
AT5G47230	104	104/920	2235/31393	1.97342e-06	1.69504	0.00162215	1.11026e-06	591	ATERF-5	ETHYLENE RESPONSIVE ELEMENT BINDING FACTOR- 5	ATERF5--ETHYLENE RESPONSIVE ELEMENT BINDING FACTOR 5, AtMACD1--NA, ERF102--NA, ERF5--ethylene responsive element binding factor 5
AT2G02450	101	101/920	2154/31393	2.01764e-06	1.70711	0.00165648	1.13322e-06	592	ANAC034	Arabidopsis NAC domain containing protein 34	ANAC035--NAC domain containing protein 35, AtLOV1--NA, LOV1--LONG VEGETATIVE PHASE 1, NAC035--NAC domain containing protein 35
AT2G20570	123	123/920	2765/31393	2.03276e-06	1.62567	0.00166686	1.13978e-06	593	ATGLK1	ARABIDOPSIS GOLDEN2-LIKE 1	GLK1--GOLDEN2-LIKE 1, GPRI1--GBF's pro-rich region-interacting factor 1
AT2G39250	76	76/920	1488/31393	2.06622e-06	1.85334	0.00169223	1.1566e-06	594	SNZ	SCHNARCHZAPFEN	NA
AT5G52020	65	65/920	1207/31393	2.09829e-06	1.95253	0.0017164	1.17258e-06	595	NA	NA	NA
AT1G35515	32	32/920	434/31393	2.114e-06	2.69533	0.00172714	1.17937e-06	596	MYB8	NA	NA
AT4G39780	71	71/920	1360/31393	2.12313e-06	1.89339	0.00173247	1.18248e-06	597	NA	NA	NA
AT1G01720	65	65/920	1209/31393	2.2166e-06	1.94898	0.00180653	1.23247e-06	598	ANAC002	Arabidopsis NAC domain containing protein 2	ANAC2--NA, ATAF1--NA
AT4G11660	75	75/920	1468/31393	2.39296e-06	1.85291	0.00194787	1.32831e-06	599	AT-HSFB2B	NA	HSF7--NA, HSFB2B--HEAT SHOCK TRANSCRIPTION FACTOR B2B
AT5G22290	15	15/920	120/31393	2.43727e-06	4.79317	0.0019815	1.35065e-06	600	anac089	NAC domain containing protein 89	FSQ6--fructose-sensing quantitative trait locus 6, NAC089--NAC domain containing protein 89
AT1G46264	92	92/920	1920/31393	2.49331e-06	1.74108	0.00202457	1.37941e-06	601	AT-HSFB4	NA	HSFB4--heat shock transcription factor B4, SCZ--SCHIZORIZA
AT3G06590	17	17/920	152/31393	2.53617e-06	4.23033	0.00205683	1.40079e-06	602	AIF2	ATBS1 Interacting Factor 2	RITF1--RSA1 interacting transcription factor 1
AT2G30470	26	26/920	316/31393	2.63901e-06	3.0267	0.0021376	1.45518e-06	603	HSI2	high-level expression of sugar-inducible gene 2	VAL1--VP1/ABI3-LIKE 1
AT5G12840	31	31/920	418/31393	2.69482e-06	2.7106	0.00218011	1.48349e-06	604	ATHAP2A	NA	AtNFYA1--NA, EMB2220--EMBRYO DEFECTIVE 2220, HAP2A--NA, NF-YA1--nuclear factor Y, subunit A1, NFYA1--nuclear factor Y subunit A1
AT2G24570	123	123/920	2781/31393	2.69948e-06	1.61496	0.00218118	1.4836e-06	605	ATWRKY17	NA	WRKY17--WRKY DNA-binding protein 17
AT1G06160	86	86/920	1764/31393	2.77337e-06	1.76949	0.00223811	1.52169e-06	606	ERF59	ethylene responsive factor 59	ORA59--octadecanoid-responsive Arabidopsis AP2/ERF 59
AT2G37740	19	19/920	187/31393	2.83675e-06	3.80387	0.00228642	1.5539e-06	607	ATZFP10	ZINC-FINGER PROTEIN 10	ZFP10--zinc-finger protein 10
AT5G44210	73	73/920	1427/31393	3.12999e-06	1.85355	0.00251964	1.71171e-06	608	ATERF-9	ERF DOMAIN PROTEIN- 9	ATERF9--ERF DOMAIN PROTEIN 9, ERF9--erf domain protein 9
AT5G52170	58	58/920	1047/31393	3.19897e-06	2.00585	0.00257198	1.74657e-06	609	HDG7	homeodomain GLABROUS 7	NA
AT3G06490	59	59/920	1072/31393	3.21548e-06	1.99278	0.00258203	1.7527e-06	610	AtMYB108	myb domain protein 108	BOS1--BOTRYTIS-SUSCEPTIBLE1, MYB108--myb domain protein 108
AT5G52260	53	53/920	926/31393	3.37091e-06	2.07256	0.00270347	1.83441e-06	611	AtMYB19	myb domain protein 19	MYB19--myb domain protein 19
AT4G37850	54	54/920	951/31393	3.43712e-06	2.05593	0.00275313	1.86739e-06	612	NA	NA	NA
AT4G31800	90	90/920	1883/31393	3.57213e-06	1.73441	0.00285771	1.93758e-06	613	ATWRKY18	ARABIDOPSIS THALIANA WRKY DNA-BINDING PROTEIN 18	WRKY18--WRKY DNA-binding protein 18
AT4G18960	110	110/920	2432/31393	3.5892e-06	1.64638	0.00286777	1.94366e-06	614	AG	AGAMOUS	NA
AT5G66300	93	93/920	1965/31393	3.63539e-06	1.71808	0.00290104	1.96547e-06	615	ANAC105	Arabidopsis NAC domain containing protein 105	NAC105--NAC domain containing protein 105, VND3--VASCULAR-RELATED NAC-DOMAIN 3
AT2G28710	55	55/920	979/31393	3.821e-06	2.03331	0.00304534	2.06247e-06	616	NA	NA	NA
AT2G35700	100	100/920	2160/31393	3.92868e-06	1.682	0.00312723	2.11716e-06	617	ATERF38	ERF FAMILY PROTEIN 38	ERF38--ERF family protein 38
AT1G79840	28	28/920	365/31393	4.28068e-06	2.80687	0.00340314	2.30312e-06	618	GL2	GLABRA 2	NA
AT5G05790	71	71/920	1394/31393	4.97893e-06	1.84263	0.00395327	2.67446e-06	619	NA	NA	NA
AT1G66560	45	45/920	748/31393	5.28177e-06	2.17778	0.00418845	2.83256e-06	620	ATWRKY64	NA	WRKY64--WRKY DNA-binding protein 64
AT2G44840	104	104/920	2287/31393	5.39674e-06	1.65163	0.00427422	2.88956e-06	621	ATERF13	ETHYLENE-RESPONSIVE ELEMENT BINDING FACTOR 13	EREBP--NA, ERF13--ethylene-responsive element binding factor 13
AT5G39610	91	91/920	1930/31393	5.40928e-06	1.70914	0.00427874	2.89162e-06	622	ANAC092	Arabidopsis NAC domain containing protein 92	ATNAC2--NAC domain containing protein 2, ATNAC6--NAC domain containing protein 6, NAC2--NAC domain containing protein 2, NAC6--NAC domain containing protein 6, ORE1--ORESARA 1
AT3G57920	83	83/920	1715/31393	5.49865e-06	1.7524	0.00434393	2.93467e-06	623	SPL15	squamosa promoter binding protein-like 15	NA
AT5G39820	79	79/920	1610/31393	5.70057e-06	1.77572	0.00449775	3.03756e-06	624	anac094	NAC domain containing protein 94	NAC094--NAC domain containing protein 94
AT1G73410	31	31/920	435/31393	6.058e-06	2.59523	0.0047737	3.22285e-06	625	ATMYB54	ARABIDOPSIS THALIANA MYB DOMAIN PROTEIN 54	MYB54--myb domain protein 54
AT1G25250	24	24/920	291/31393	6.07404e-06	3.03008	0.00478027	3.22622e-06	626	AtIDD16	indeterminate(ID)-domain 16	IDD16--indeterminate(ID)-domain 16
AT2G27300	83	83/920	1720/31393	6.12853e-06	1.74674	0.00481702	3.24998e-06	627	ANAC040	Arabidopsis NAC domain containing protein 40	NTL8--NTM1-like 8
AT5G64750	73	73/920	1455/31393	6.14945e-06	1.8141	0.00482732	3.25588e-06	628	ABR1	ABA REPRESSOR1	NA
AT1G27360	96	96/920	2074/31393	6.27534e-06	1.67832	0.00491987	3.31725e-06	629	SPL11	squamosa promoter-like 11	NA
AT5G14960	102	102/920	2245/31393	6.95242e-06	1.64839	0.00544375	3.66934e-06	630	DEL2	DP-E2F-like 2	E2FD--NA, E2L1--NA
AT1G26590	30	30/920	417/31393	7.07861e-06	2.62037	0.00553548	3.73001e-06	631	NA	NA	NA
AT2G34710	82	82/920	1700/31393	7.09897e-06	1.74503	0.00554429	3.73482e-06	632	ATHB-14	NA	ATHB14--ARABIDOPSIS THALIANA HOMEOBOX PROTEIN 14, PHB--PHABULOSA, PHB-1D--PHABULOSA 1D
AT5G10970	29	29/920	396/31393	7.13957e-06	2.66967	0.00556887	3.75014e-06	633	NA	NA	NA
AT1G13450	86	86/920	1808/31393	7.15064e-06	1.72164	0.00557035	3.75014e-06	634	GT-1	GT-1	NA
AT2G31220	64	64/920	1228/31393	7.19328e-06	1.88258	0.00559637	3.76656e-06	635	bHLH010	Basic Helix Loop Helix Protein 10	NA
AT1G74500	56	56/920	1026/31393	7.28986e-06	1.97132	0.00566422	3.81113e-06	636	ATBS1	activation-tagged BRI1(brassinosteroid-insensitive 1)-suppressor 1	bHLH135--basic helix-loop-helix protein 135, BS1--activation-tagged BRI1(brassinosteroid-insensitive 1)-suppressor 1, PRE3--PACLOBUTRAZOL RESISTANCE 3, TMO7--TARGET OF MONOPTEROS 7
AT3G14230	34	34/920	505/31393	7.43844e-06	2.44425	0.00577223	3.8827e-06	637	RAP2.2	related to AP2 2	NA
AT4G17500	67	67/920	1310/31393	8.08872e-06	1.8471	0.00626875	4.21551e-06	638	AtERF#100	NA	ATERF-1--ethylene responsive element binding factor 1, ERF-1--ethylene responsive element binding factor 1, ERF1A--NA
AT1G80730	25	25/920	316/31393	8.10496e-06	2.89697	0.00627324	4.21737e-06	639	ATZFP1	ARABIDOPSIS THALIANA ZINC-FINGER PROTEIN 1	ZFP1--zinc-finger protein 1
AT2G26150	21	21/920	238/31393	8.16102e-06	3.2567	0.00630847	4.23991e-06	640	ATHSFA2	heat shock transcription factor A2	HSFA2--heat shock transcription factor A2
AT5G17490	23	23/920	277/31393	8.44022e-06	3.05036	0.00651585	4.37812e-06	641	AtRGL3	NA	RGL3--RGA-like protein 3
AT3G23230	63	63/920	1209/31393	8.52653e-06	1.88123	0.00657396	4.416e-06	642	AtERF98	NA	AtTDR1--NA, ERF98--Ethylene Response Factor 98, TDR1--Transcriptional Regulator of Defense Response 1
AT5G67300	63	63/920	1211/31393	8.97399e-06	1.87782	0.00690997	4.64052e-06	643	ATMYB44	ARABIDOPSIS THALIANA MYB DOMAIN PROTEIN 44	ATMYBR1--NA, MYB44--NA, MYBR1--myb domain protein r1
AT2G33880	48	48/920	837/31393	9.24421e-06	2.07084	0.0071088	4.77283e-06	644	HB-3	homeobox-3	STIP--STIMPY, WOX9--WUSCHEL-RELATED HOMEOBOX 9, WOX9A--WUSCHEL related homeobox 9A
AT3G23220	76	76/920	1552/31393	9.26167e-06	1.769	0.00711296	4.77442e-06	645	ERF95	ethylene response factor 95	ESE1--ethylene and salt inducible 1
AT3G03450	66	66/920	1291/31393	9.58776e-06	1.84525	0.00735382	4.93488e-06	646	RGL2	RGA-like 2	NA
AT4G01250	98	98/920	2153/31393	9.91413e-06	1.64864	0.00759423	5.09498e-06	647	AtWRKY22	NA	WRKY22--NA
AT3G25990	73	73/920	1476/31393	1.0014e-05	1.78571	0.00766074	5.13713e-06	648	NA	NA	NA
AT1G53160	75	75/920	1529/31393	1.00271e-05	1.77138	0.00766074	5.13713e-06	649	FTM6	FLORAL TRANSITION AT THE MERISTEM6	SPL4--squamosa promoter binding protein-like 4
AT2G38340	60	60/920	1139/31393	1.01325e-05	1.90057	0.00773111	5.18317e-06	650	DREB19	dehydration response element-binding protein 19	NA
AT1G33280	66	66/920	1295/31393	1.05749e-05	1.839	0.00805811	5.40118e-06	651	ANAC015	NAC domain containing protein 15	BRN1--BEARSKIN 1, NAC015--NAC domain containing protein 15
AT3G06740	98	98/920	2160/31393	1.13014e-05	1.64264	0.00860036	5.7563e-06	652	GATA15	GATA transcription factor 15	NA
AT4G31920	46	46/920	795/31393	1.13049e-05	2.08861	0.00860036	5.7563e-06	653	ARR10	response regulator 10	RR10--response regulator 10
AT1G51190	52	52/920	942/31393	1.13563e-05	1.99124	0.00861941	5.77364e-06	654	PLT2	PLETHORA 2	NA
AT4G35270	17	17/920	170/31393	1.15254e-05	3.73084	0.00873626	5.85069e-06	655	NLP2	NIN-like protein 2	NA
AT5G51780	31	31/920	450/31393	1.18691e-05	2.50093	0.00898489	6.01595e-06	656	bHLH	NA	NA
AT5G16770	42	42/920	702/31393	1.23278e-05	2.16074	0.00931979	6.23894e-06	657	AtMYB9	myb domain protein 9	MYB9--myb domain protein 9
AT1G64625	62	62/920	1200/31393	1.30249e-05	1.86273	0.00983382	6.58174e-06	658	FST	FEHLSTART	LHL3--LONESOME HIGHWAY LIKE 3, LL1--NA
AT5G29000	65	65/920	1278/31393	1.31567e-05	1.83389	0.00992016	6.63825e-06	659	PHL1	PHR1-like 1	NA
AT3G53310	43	43/920	728/31393	1.32838e-05	2.13203	0.0100027	6.69221e-06	660	NA	NA	NA
AT2G28350	28	28/920	388/31393	1.33758e-05	2.62557	0.0100586	6.72835e-06	661	ARF10	auxin response factor 10	NA
AT1G27740	55	55/920	1024/31393	1.38338e-05	1.93595	0.0103892	6.94824e-06	662	RSL4	root hair defective 6-like 4	NA
AT1G80580	61	61/920	1177/31393	1.39514e-05	1.86804	0.0104636	6.99675e-06	663	NA	NA	NA
AT1G74430	31	31/920	454/31393	1.41113e-05	2.477	0.0105694	7.06629e-06	664	ATMYB95	ARABIDOPSIS THALIANA MYB DOMAIN PROTEIN 95	ATMYBCP66--ARABIDOPSIS THALIANA MYB DOMAIN CONTAINING PROTEIN 66, MYB95--myb domain protein 95
AT1G43640	49	49/920	876/31393	1.43948e-05	2.01663	0.0107673	7.1974e-06	665	AtTLP5	tubby like protein 5	TLP5--tubby like protein 5
AT4G28500	90	90/920	1953/31393	1.47357e-05	1.66517	0.0110076	7.35679e-06	666	ANAC073	NAC domain containing protein 73	NAC073--NAC domain containing protein 73, SND2--SECONDARY WALL-ASSOCIATED NAC DOMAIN PROTEIN 2
AT5G06510	19	19/920	211/31393	1.63013e-05	3.32556	0.0121608	8.12623e-06	667	NF-YA10	nuclear factor Y, subunit A10	NA
AT5G18240	50	50/920	905/31393	1.63328e-05	1.9908	0.0121679	8.1297e-06	668	ATMYR1	ARABIDOPSIS MYB-RELATED PROTEIN 1	MYR1--myb-related protein 1
AT2G23320	106	106/920	2405/31393	1.65147e-05	1.59581	0.0122869	8.20797e-06	669	AtWRKY15	NA	WRKY15--WRKY DNA-binding protein 15
AT4G24150	31	31/920	458/31393	1.67342e-05	2.45351	0.0124335	8.29737e-06	670	AtGRF8	growth-regulating factor 8	GRF8--growth-regulating factor 8
AT5G06710	47	47/920	832/31393	1.67543e-05	2.03609	0.0124335	8.29737e-06	671	HAT14	homeobox from Arabidopsis thaliana	NA
AT3G61120	118	118/920	2747/31393	1.67694e-05	1.55825	0.0124335	8.29737e-06	672	AGL13	AGAMOUS-like 13	NA
AT2G42660	57	57/920	1082/31393	1.6845e-05	1.89754	0.0124653	8.32237e-06	673	NA	NA	NA
AT5G63280	17	17/920	175/31393	1.68726e-05	3.61165	0.0124689	8.32366e-06	674	NA	NA	NA
AT4G21050	35	35/920	550/31393	1.824e-05	2.30039	0.0134611	8.98488e-06	675	AtDOF4.4	NA	DOF4.4--DNA-binding with One Finger 4.4
AT3G27785	73	73/920	1503/31393	1.83201e-05	1.75039	0.0135019	9.01099e-06	676	ATMYB118	NA	MYB118--myb domain protein 118, PGA37--PLANT GROWTH ACTIVATOR 37
AT5G60890	38	38/920	620/31393	1.87091e-05	2.21271	0.0137699	9.18874e-06	677	AtATR1	NA	ATMYB34--NA, ATR1--ALTERED TRYPTOPHAN REGULATION 1, MYB34--myb domain protein 34
AT2G47810	38	38/920	621/31393	1.93824e-05	2.20883	0.014246	9.50536e-06	678	NF-YB5	nuclear factor Y, subunit B5	NA
AT2G40260	57	57/920	1088/31393	1.96964e-05	1.88612	0.0144572	9.64516e-06	679	NA	NA	NA
AT1G71930	52	52/920	963/31393	2.05509e-05	1.94396	0.0150638	1.00488e-05	680	ANAC030	Arabidopsis NAC domain containing protein 30	VND7--vascular related NAC-domain protein 7
AT5G51190	88	88/920	1916/31393	2.08462e-05	1.65738	0.0152594	1.01782e-05	681	ERF105	ethylene response factor 105	NA
AT2G40950	43	43/920	742/31393	2.09122e-05	2.0884	0.0152868	1.01954e-05	682	BZIP17	NA	NA
AT3G21270	44	44/920	768/31393	2.21431e-05	2.0638	0.0161644	1.07688e-05	683	ADOF2	DOF zinc finger protein 2	DOF2--DOF zinc finger protein 2
AT1G24590	48	48/920	866/31393	2.2153e-05	1.99552	0.0161644	1.07688e-05	684	DRN-LIKE	DORNROSCHEN-LIKE	DRNL--DORNROSCHEN-like, ESR2--ENHANCER OF SHOOT REGENERATION 2, SOB2--FOR SUPPRESSOR OF PHYTOCHROMEB-4 2
AT2G20110	46	46/920	817/31393	2.23023e-05	2.02752	0.0162361	1.08256e-05	685	NA	NA	NA
AT5G65320	31	31/920	466/31393	2.33575e-05	2.40779	0.0169809	1.13212e-05	686	NA	NA	NA
AT2G18350	30	30/920	444/31393	2.35256e-05	2.44723	0.0170796	1.13861e-05	687	AtHB24	homeobox protein 24	HB24--homeobox protein 24, ZHD6--ZINC FINGER HOMEODOMAIN 6
AT1G66470	58	58/920	1121/31393	2.3786e-05	1.86159	0.0172449	1.14954e-05	688	AtRHD6	NA	RHD6--ROOT HAIR DEFECTIVE6
AT1G66140	45	45/920	795/31393	2.40276e-05	2.03819	0.017396	1.15953e-05	689	ZFP4	zinc finger protein 4	NA
AT1G71200	13	13/920	112/31393	2.5318e-05	4.39704	0.0183049	1.22004e-05	690	bHLH160	Basic Helix Loop Helix 160	CITF1--Cu-deficiency Induced Transcription Factor 1
AT4G11070	43	43/920	753/31393	2.95331e-05	2.05529	0.0213229	1.42109e-05	691	AtWRKY41	NA	WRKY41--NA
AT3G16770	108	108/920	2498/31393	3.04429e-05	1.5628	0.0219493	1.46275e-05	692	ATEBP	ethylene-responsive element binding protein	EBP--ethylene-responsive element binding protein, ERF72--ETHYLENE RESPONSE FACTOR 72, RAP2.3--RELATED TO AP2 3
AT4G14770	72	72/920	1508/31393	3.62396e-05	1.71681	0.0260925	1.73877e-05	693	ATTCX2	TESMIN/TSO1-LIKE CXC 2	SOL2--NA, TCX2--TESMIN/TSO1-like CXC 2
AT5G14750	51	51/920	959/31393	3.65666e-05	1.91089	0.0262914	1.75193e-05	694	ATMYB66	myb domain protein 66	MYB66--myb domain protein 66, WER--WEREWOLF, WER1--WEREWOLF 1
AT3G16857	37	37/920	617/31393	3.80982e-05	2.15958	0.0273545	1.82268e-05	695	ARR1	response regulator 1	RR1--response regulator 1
AT4G00540	18	18/920	206/31393	4.02375e-05	3.21442	0.0288503	1.92227e-05	696	ATMYB3R2	myb domain protein 3r2	MYB3R-2--MYB DOMAIN PROTEIN 3R2, MYB3R2--myb domain protein 3r2, PC-MYB2--C-MYB-LIKE TRANSCRIPTION FACTOR 3R-2
AT1G28160	71	71/920	1487/31393	4.10221e-05	1.71604	0.0293718	1.95694e-05	697	NA	NA	NA
AT5G56840	34	34/920	551/31393	4.43124e-05	2.22347	0.0316833	2.11087e-05	698	NA	NA	NA
AT3G61830	25	25/920	350/31393	4.5022e-05	2.59102	0.0321457	2.1416e-05	699	ARF18	auxin response factor 18	NA
AT5G65640	23	23/920	308/31393	4.54874e-05	2.71568	0.0324325	2.16065e-05	700	bHLH093	beta HLH protein 93	NFL--NO FLOWERING IN SHORT DAY
AT5G65230	29	29/920	438/31393	4.60736e-05	2.39233	0.0328044	2.18537e-05	701	AtMYB53	myb domain protein 53	MYB53--myb domain protein 53
AT3G62340	53	53/920	1023/31393	5.1324e-05	1.85932	0.0364913	2.43094e-05	702	AtWRKY68	NA	WRKY68--NA
AT4G21040	51	51/920	972/31393	5.15262e-05	1.8831	0.0365836	2.43705e-05	703	AtDOF4.3	NA	DOF4.3--DNA-binding with One Finger 4.3
AT2G18490	28	28/920	419/31393	5.27028e-05	2.41489	0.0373663	2.48916e-05	704	GAZ	GA- AND ABA-RESPONSIVE ZINC FINGER	NA
AT1G26945	6	6/920	24/31393	5.33531e-05	11.1031	0.037774	2.5163e-05	705	KDR	KIDARI	PRE6--PACLOBUTRAZOL RESISTANCE 6
AT2G42200	71	71/920	1500/31393	5.37665e-05	1.69967	0.0380129	2.5322e-05	706	AtSPL9	NA	SPL9--squamosa promoter binding protein-like 9
AT1G13600	21	21/920	271/31393	5.65491e-05	2.82378	0.0399236	2.65949e-05	707	AtbZIP58	basic leucine-zipper 58	bZIP58--basic leucine-zipper 58
AT5G09410	74	74/920	1584/31393	5.67369e-05	1.67771	0.0399995	2.66455e-05	708	CAMTA1	calmodulin-binding transcription activator 1	EICBP.B--ethylene induced calmodulin binding protein
AT3G10760	30	30/920	466/31393	5.73211e-05	2.32211	0.0403541	2.68819e-05	709	NA	NA	NA
AT1G79430	61	61/920	1240/31393	6.2907e-05	1.76438	0.0442236	2.946e-05	710	APL	ALTERED PHLOEM DEVELOPMENT	WDY--WOODY
AT3G47500	45	45/920	829/31393	6.4743e-05	1.94748	0.0454496	3.02771e-05	711	CDF3	cycling DOF factor 3	NA
AT1G64380	48	48/920	905/31393	6.56617e-05	1.90223	0.0460288	3.06636e-05	712	NA	NA	NA
AT4G37940	58	58/920	1163/31393	6.58091e-05	1.78819	0.0460663	3.06894e-05	713	AGL21	AGAMOUS-like 21	NA
AT4G26150	43	43/920	780/31393	6.61791e-05	1.97821	0.0462592	3.078e-05	714	CGA1	cytokinin-responsive gata factor 1	GATA22--GATA TRANSCRIPTION FACTOR 22, GNL--GNC-LIKE
AT2G22800	21	21/920	274/31393	6.62287e-05	2.79002	0.0462592	3.078e-05	715	HAT9	NA	NA
AT5G56270	55	55/920	1085/31393	6.62812e-05	1.81743	0.0462592	3.078e-05	716	ATWRKY2	ARABIDOPSIS THALIANA WRKY DNA-BINDING PROTEIN 2	WRKY2--WRKY DNA-binding protein 2
AT1G30810	25	25/920	359/31393	6.78066e-05	2.52063	0.0471934	3.14445e-05	717	JMJ18	Jumonji domain-containing protein 18	NA
AT1G66550	59	59/920	1192/31393	7.00777e-05	1.77447	0.048704	3.24524e-05	718	ATWRKY67	NA	WRKY67--WRKY DNA-binding protein 67
AT5G43170	18	18/920	215/31393	7.02765e-05	3.06667	0.0487719	3.24992e-05	719	AZF3	zinc-finger protein 3	ZF3--zinc-finger protein 3
AT2G28610	22	22/920	296/31393	7.07411e-05	2.69987	0.0490236	3.26686e-05	720	PRS	PRESSED FLOWER	PRS1--PRESSED FLOWER 1, WOX3--WUSCHEL RELATED HOMEOBOX 3
AT4G01280	39	39/920	686/31393	7.51329e-05	2.04051	0.051992	3.46487e-05	721	RVE5	REVEILLE 5	NA
AT3G52440	46	46/920	860/31393	7.61647e-05	1.91765	0.0526298	3.50759e-05	722	NA	NA	NA
AT1G09770	67	67/920	1411/31393	7.95143e-05	1.70232	0.0548649	3.65281e-05	723	ATCDC5	ARABIDOPSIS THALIANA CELL DIVISION CYCLE 5	ATMYBCDC5--ARABIDOPSIS THALIANA MYB DOMAIN CELL DIVISION CYCLE 5, CDC5--cell division cycle 5
AT2G46830	60	60/920	1224/31393	7.95379e-05	1.75667	0.0548649	3.65281e-05	724	AtCCA1	NA	CCA1--circadian clock associated 1
AT3G61250	33	33/920	545/31393	8.18159e-05	2.17703	0.0562893	3.75225e-05	725	AtMYB17	myb domain protein 17	LMI2--LATE MERISTEM IDENTITY2, MYB17--myb domain protein 17
AT5G19790	61	61/920	1253/31393	8.40353e-05	1.74436	0.0577323	3.84825e-05	726	RAP2.11	related to AP2 11	NA
AT1G75520	14	14/920	143/31393	8.41408e-05	3.6343	0.0577323	3.84825e-05	727	SRS5	SHI-related sequence 5	NA
AT3G14180	68	68/920	1442/31393	8.63313e-05	1.69025	0.0591369	3.94302e-05	728	ASIL2	Arabidopsis 6B-interacting protein 1-like 2	NA
AT1G69600	29	29/920	454/31393	8.67304e-05	2.30101	0.0593236	3.95456e-05	729	ATHB29	ARABIDOPSIS THALIANA HOMEOBOX PROTEIN 29	ZFHD1--zinc finger homeodomain 1, ZHD11--ZINC FINGER HOMEODOMAIN 11
AT5G43540	31	31/920	500/31393	8.6822e-05	2.23081	0.0593236	3.95456e-05	730	NA	NA	NA
AT3G57800	41	41/920	740/31393	8.71233e-05	1.98675	0.0594181	3.96286e-05	731	NA	NA	NA
AT2G29060	18	18/920	220/31393	9.43806e-05	2.99027	0.0642732	4.2871e-05	732	NA	NA	NA
AT1G26780	34	34/920	573/31393	9.49498e-05	2.13106	0.0645659	4.30707e-05	733	AtMYB117	myb domain protein 117	LOF1--LATERAL ORGAN FUSION 1, MYB117--myb domain protein 117
AT1G62360	35	35/920	598/31393	9.86046e-05	2.10095	0.0669525	4.46676e-05	734	BUM	BUMBERSHOOT	BUM1--BUMBERSHOOT 1, SHL--SHOOTLESS, STM--SHOOT MERISTEMLESS, WAM--WALDMEISTER, WAM1--WALDMEISTER 1
AT3G15270	83	83/920	1865/31393	0.000104663	1.59654	0.0709612	4.73473e-05	735	SPL5	squamosa promoter binding protein-like 5	NA
AT4G13620	60	60/920	1237/31393	0.000105998	1.7365	0.0717609	4.78865e-05	736	NA	NA	NA
AT1G69490	69	69/920	1480/31393	0.000107422	1.66996	0.0726174	4.84639e-05	737	ANAC029	Arabidopsis NAC domain containing protein 29	ATNAP--NAC-LIKE, ACTIVATED BY AP3/PI, NAP--NAC-like, activated by AP3/PI
AT5G05090	29	29/920	460/31393	0.000108859	2.26873	0.0734796	4.90454e-05	738	NA	NA	NA
AT5G15160	17	17/920	203/31393	0.000110182	3.0653	0.0742625	4.95744e-05	739	BHLH134	BASIC HELIX-LOOP-HELIX PROTEIN 134	BNQ2--BANQUO 2
AT1G13400	27	27/920	415/31393	0.000111036	2.34429	0.0747273	4.98912e-05	740	JGL	JAGGED-LIKE	NUB--NUBBIN
AT5G43410	52	52/920	1031/31393	0.000117971	1.80471	0.0792762	5.29355e-05	741	ERF96	ETHYLENE RESPONSE FACTOR 96	NA
AT2G20880	52	52/920	1032/31393	0.000120818	1.80281	0.0810686	5.414e-05	742	AtERF53	NA	ERF53--ERF domain 53
AT2G46510	57	57/920	1165/31393	0.000125481	1.75043	0.0840722	5.61539e-05	743	AIB	ABA-inducible BHLH-type transcription factor	ATAIB--ABA-inducible BHLH-type transcription factor, bHLH017--NA, bHLH17--NA, JAM1--JA-associated MYC2-like 1
AT1G29950	13	13/920	131/31393	0.000130092	3.68643	0.0870318	5.81394e-05	744	SACL3	NA	NA
AT3G49850	30	30/920	489/31393	0.000134844	2.20411	0.0900756	6.0182e-05	745	ATTRB3	NA	TBP2--TELOMERE-BINDING PROTEIN 2, TRB3--telomere repeat binding factor 3
AT5G65100	19	19/920	249/31393	0.000153189	2.77268	0.102177	6.82781e-05	746	NA	NA	NA
AT5G56620	24	24/920	356/31393	0.000153925	2.43162	0.102514	6.85141e-05	747	anac099	NAC domain containing protein 99	NAC099--NAC domain containing protein 99
AT4G37180	40	40/920	736/31393	0.00015814	1.94464	0.105163	7.02963e-05	748	HHO5	HRS1 HOMOLOG5	UIF1--ULT1 INTERACTING FACTOR 1
AT4G16150	101	101/920	2413/31393	0.000186783	1.50206	0.124024	8.29177e-05	749	CAMTA5	calmodulin-binding transcription activator 2	NA
AT4G28610	34	34/920	594/31393	0.000187075	2.04973	0.124031	8.29366e-05	750	AtPHR1	NA	PHR1--phosphate starvation response 1
AT3G22830	67	67/920	1454/31393	0.000187924	1.64711	0.124405	8.32019e-05	751	AT-HSFA6B	ARABIDOPSIS THALIANA HEAT SHOCK TRANSCRIPTION FACTOR A6B	HSFA6B--heat shock transcription factor A6B
AT5G59570	20	20/920	274/31393	0.000188617	2.6437	0.124676	8.33978e-05	752	BOA	BROTHER OF LUX ARRHYTHMO	NA
AT5G47370	26	26/920	406/31393	0.000189378	2.30299	0.12499	8.36107e-05	753	HAT2	NA	NA
AT2G17770	13	13/920	136/31393	0.000189601	3.53635	0.12499	8.36107e-05	754	ATBZIP27	basic region/leucine zipper motif 27	BZIP27--basic region/leucine zipper motif 27, FDP--FD PARALOG
AT5G45050	43	43/920	820/31393	0.000198202	1.87389	0.130417	8.72875e-05	755	ATWRKY16	NA	WRKY16--NA
AT1G66370	25	25/920	385/31393	0.000202105	2.33641	0.132783	8.88889e-05	756	AtMYB113	myb domain protein 113	MYB113--myb domain protein 113
AT1G04370	44	44/920	847/31393	0.000205864	1.85589	0.135047	9.04226e-05	757	ATERF14	Ethylene-responsive element binding factor 14	ERF14--Ethylene-responsive element binding factor 14, ERF97--NA
AT4G37260	26	26/920	409/31393	0.000212463	2.28465	0.139164	9.3198e-05	758	ATMYB73	NA	MYB73--myb domain protein 73
AT5G50570	28	28/920	456/31393	0.000219177	2.20349	0.143342	9.60165e-05	759	SPL13	SQUAMOSA PROMOTER-BINDING PROTEIN LIKE 13	SPL13A--SQUAMOSA PROMOTER-BINDING PROTEIN LIKE 13A
AT3G46080	24	24/920	366/31393	0.000232537	2.35978	0.151847	0.000101735	760	NA	NA	NA
AT1G71450	56	56/920	1167/31393	0.000234032	1.71291	0.152589	0.000102255	761	FUF1	FYF UP-REGULATING 321 FACTOR 1	NA
AT1G19510	33	33/920	577/31393	0.000234518	2.04671	0.152671	0.000102332	762	ATRL5	RAD-like 5	RL5--RAD-like 5, RSM4--RADIALIS-LIKE SANT/MYB 4
AT3G56980	25	25/920	389/31393	0.000236436	2.31043	0.153683	0.000103034	763	BHLH039	NA	bHLH39--basic helix-loop-helix 39, ORG3--OBP3-RESPONSIVE GENE 3
AT5G04340	38	38/920	701/31393	0.000240395	1.93711	0.156016	0.000104622	764	AtZAT6	NA	C2H2--NA, CZF2--COLD INDUCED ZINC FINGER PROTEIN 2, ZAT6--zinc finger of Arabidopsis thaliana 6
AT4G23750	63	63/920	1358/31393	0.000243272	1.65628	0.15764	0.000105736	765	CRF2	cytokinin response factor 2	TMO3--TARGET OF MONOPTEROS 3
AT1G71692	52	52/920	1063/31393	0.000246828	1.74576	0.159698	0.000107141	766	AGL12	AGAMOUS-like 12	XAL1--XAANTAL1
AT1G02065	28	28/920	460/31393	0.000252578	2.18279	0.163165	0.000109494	767	SPL8	squamosa promoter binding protein-like 8	NA
AT2G48100	35	35/920	629/31393	0.000257784	1.98926	0.166271	0.000111606	768	NA	NA	NA
AT4G11140	60	60/920	1280/31393	0.00026104	1.67283	0.16811	0.000112848	769	CRF1	cytokinin response factor 1	NA
AT1G52890	38	38/920	704/31393	0.000261333	1.92819	0.16811	0.000112848	770	ANAC019	NAC domain containing protein 19	ANAC19--NA, NAC019--NAC domain containing protein 19
AT5G45980	40	40/920	758/31393	0.000287946	1.88369	0.184861	0.000124179	771	STPL	STIMPY-LIKE	WOX8--WUSCHEL related homeobox 8, WOX9B--WUSCHEL related homeobox 9B
AT2G28700	41	41/920	784/31393	0.000292283	1.86638	0.187353	0.000125886	772	AGL46	AGAMOUS-like 46	NA
AT5G46830	56	56/920	1178/31393	0.000295033	1.69548	0.188821	0.000126906	773	ATNIG1	NACL-INDUCIBLE GENE 1	bhlh28--NA, MYC5--NA, NIG1--NACL-inducible gene 1
AT5G04390	31	31/920	536/31393	0.000295685	2.06922	0.188942	0.000127022	774	NA	NA	NA
AT4G00940	19	19/920	263/31393	0.00030751	2.61241	0.196192	0.000131932	775	AtDOF4.1	NA	DOF4.1--DNA binding with one finger 4.1, ITD1--INTERCELLULAR TRAFFICKING DOF 1
AT1G44810	26	26/920	419/31393	0.000308482	2.22595	0.196503	0.000132088	776	GPL4	GeBP-LIKE 4	NA
AT1G32510	68	68/920	1508/31393	0.000308668	1.60912	0.196503	0.000132088	777	ANAC011	NAC domain containing protein 11	NAC011--NAC domain containing protein 11
AT3G49760	38	38/920	712/31393	0.000325377	1.9048	0.206615	0.000139059	778	AtbZIP5	basic leucine-zipper 5	bZIP5--basic leucine-zipper 5
AT4G36060	23	23/920	352/31393	0.000326891	2.3492	0.207249	0.000139527	779	bHLH11	basic Helix-Loop-Helix 11	NA
AT1G64530	27	27/920	444/31393	0.000327895	2.17919	0.207558	0.000139776	780	NLP6	NIN-like protein 6	NA
AT4G16110	40	40/920	763/31393	0.000328321	1.87036	0.207558	0.000139778	781	ARR2	response regulator 2	RR2--response regulator 2
AT5G41410	24	24/920	375/31393	0.000331678	2.29853	0.209289	0.000141027	782	BEL1	BELL 1	NA
AT5G21120	38	38/920	713/31393	0.000334297	1.90192	0.210607	0.000141959	783	EIL2	ETHYLENE-INSENSITIVE3-like 2	NA
AT2G18550	41	41/920	791/31393	0.000349826	1.84855	0.220041	0.000148364	784	ATHB21	homeobox protein 21	HB-2--homeobox-2, HB21--homeobox protein 21
AT5G56860	57	57/920	1216/31393	0.000369642	1.67049	0.232135	0.000156568	785	GATA21	GATA TRANSCRIPTION FACTOR 21	GNC--GATA, nitrate-inducible, carbon metabolism-involved
AT3G48160	94	94/920	2259/31393	0.000382532	1.48795	0.239848	0.000161822	786	DEL1	DP-E2F-like 1	E2FE--NA, E2L3--E2F-LIKE 3
AT1G32240	51	51/920	1057/31393	0.000387523	1.71901	0.242589	0.000163725	787	KAN2	KANADI 2	NA
AT5G67190	68	68/920	1522/31393	0.000397248	1.59285	0.24828	0.000167416	788	DEAR2	DREB and EAR motif protein 2	NA
AT1G76510	35	35/920	644/31393	0.000397267	1.9393	0.24828	0.000167416	789	ARID4	AT RICH INTERACTION DOMAIN 4	NA
AT4G21550	37	37/920	696/31393	0.000417381	1.8957	0.260028	0.00017567	790	VAL3	VP1/ABI3-like 3	NA
AT1G69580	29	29/920	499/31393	0.000422523	2.07755	0.262809	0.000177609	791	NA	NA	NA
AT1G75430	15	15/920	187/31393	0.000433548	2.91973	0.269233	0.000182014	792	BLH11	BEL1-like homeodomain 11	NA
AT4G12020	46	46/920	930/31393	0.0004367	1.76163	0.270754	0.000183106	793	ATWRKY19	NA	MAPKKK11--MITOGEN-ACTIVATED PROTEIN KINASE KINASE KINASE 11, MEKK4--MAPK/ERK KINASE KINASE 4, WRKY19--NA
AT3G10490	34	34/920	623/31393	0.00044382	1.94696	0.274724	0.000185856	794	ANAC051	Arabidopsis NAC domain containing protein 51	ANAC052--NAC domain containing protein 52, NAC052--NAC domain containing protein 52, SGS1--SUPPRESSOR OF GENE SILENCING 1
AT5G60470	18	18/920	250/31393	0.000455677	2.60107	0.281609	0.000190582	795	EGRET	EGRET	NA
AT1G50600	8	8/920	63/31393	0.000491325	4.85099	0.303148	0.000205233	796	SCL5	scarecrow-like 5	NA
AT3G45260	47	47/920	962/31393	0.000495836	1.73911	0.305435	0.000206858	797	BIB	BALDIBIS	NA
AT5G12330	16	16/920	210/31393	0.000501457	2.76227	0.308396	0.000208883	798	LRP1	LATERAL ROOT PRIMORDIUM 1	NA
AT1G02040	24	24/920	386/31393	0.000501947	2.228	0.308396	0.000208883	799	NA	NA	NA
AT1G50640	107	107/920	2660/31393	0.000510127	1.43929	0.312708	0.000212021	800	ATERF3	NA	ERF3--ethylene responsive element binding factor 3
AT4G00730	29	29/920	505/31393	0.000511643	2.05103	0.313126	0.000212386	801	AHDP	ARABIDOPSIS THALIANA HOMEODOMAIN PROTEIN	ANL2--ANTHOCYANINLESS 2
AT1G22490	11	11/920	114/31393	0.000534125	3.56779	0.326351	0.000221442	802	bHLH094	NA	bHLH94--NA
AT2G31070	46	46/920	941/31393	0.000559954	1.73933	0.341572	0.000231861	803	TCP10	TCP domain protein 10	NA
AT2G37430	39	39/920	759/31393	0.00056977	1.82935	0.34699	0.000235633	804	ZAT11	zinc finger of Arabidopsis thaliana 11	NA
AT3G03660	32	32/920	583/31393	0.000585644	1.95688	0.356071	0.000241896	805	WOX11	WUSCHEL related homeobox 11	NA
AT5G62165	37	37/920	709/31393	0.000588068	1.85825	0.356957	0.000242596	806	AGL42	AGAMOUS-like 42	FYF--FOREVER YOUNG FLOWER
AT2G42830	44	44/920	894/31393	0.000637987	1.75044	0.38662	0.000262863	807	AGL5	AGAMOUS-like 5	SHP2--SHATTERPROOF 2
AT1G21970	36	36/920	687/31393	0.000643742	1.86555	0.389464	0.000264906	808	AtLEC1	NA	EMB 212--EMBRYO DEFECTIVE 212, EMB212--EMBRYO DEFECTIVE 212, LEC1--LEAFY COTYLEDON 1, NF-YB9--NUCLEAR FACTOR Y, SUBUNIT B9
AT2G36890	47	47/920	975/31393	0.000659336	1.71399	0.398239	0.000270988	809	ATMYB38	MYB DOMAIN PROTEIN 38	BIT1--BLUE INSENSITIVE TRAIT 1, MYB38--MYB DOMAIN PROTEIN 38, RAX2--REGULATOR OF AXILLARY MERISTEMS 2
AT2G32460	63	63/920	1412/31393	0.000666574	1.58704	0.401944	0.000273625	810	ABS7	ABNORMAL SHOOT 7	ATM1--ARABIDOPSIS THALIANA MYB 1, ATMYB101--NA, MYB101--myb domain protein 101
AT3G09600	38	38/920	741/31393	0.000691212	1.82453	0.416109	0.000283388	811	LCL5	LHY-CCA1-LIKE5	RVE8--REVEILLE 8
AT1G69540	25	25/920	419/31393	0.000704463	2.13235	0.423383	0.000288466	812	AGL94	AGAMOUS-like 94	NA
AT5G23000	14	14/920	176/31393	0.00072169	2.89106	0.433014	0.000295156	813	ATMYB37	NA	MYB37--myb domain protein 37, RAX1--REGULATOR OF AXILLARY MERISTEMS 1
AT3G60580	19	19/920	282/31393	0.000723234	2.42213	0.433217	0.000295424	814	NA	NA	NA
AT1G29600	22	22/920	351/31393	0.000759213	2.24466	0.454009	0.000309644	815	NA	NA	NA
AT3G53820	13	13/920	157/31393	0.000759908	3.01857	0.454009	0.000309644	816	NA	NA	NA
AT5G52660	35	35/920	668/31393	0.000761876	1.86432	0.454078	0.000310066	817	RVE6	REVEILLE 6	NA
AT1G04990	16	16/920	221/31393	0.000869721	2.61312	0.517484	0.000353523	818	NA	NA	NA
AT2G03470	14	14/920	180/31393	0.000899174	2.82103	0.534109	0.000365049	819	NA	NA	NA
AT2G18280	32	32/920	599/31393	0.00091707	1.90067	0.543823	0.000371861	820	AtTLP2	tubby like protein 2	TLP2--tubby like protein 2
AT3G50650	11	11/920	122/31393	0.000943698	3.30981	0.558669	0.000382192	821	NA	NA	NA
AT4G13480	13	13/920	161/31393	0.00096	2.93661	0.56736	0.000388321	822	AtMYB79	myb domain protein 79	MYB79--myb domain protein 79
AT5G13330	50	50/920	1074/31393	0.000962185	1.65276	0.567689	0.000388732	823	Rap2.6L	related to AP2 6l	NA
AT5G62430	41	41/920	835/31393	0.00100514	1.74346	0.592025	0.000405157	824	CDF1	cycling DOF factor 1	NA
AT5G25830	81	81/920	1949/31393	0.00100528	1.47835	0.592025	0.000405157	825	GATA12	GATA transcription factor 12	NA
AT2G01430	37	37/920	731/31393	0.00102028	1.79791	0.598906	0.000410707	826	ATHB-17	ARABIDOPSIS THALIANA HOMEOBOX-LEUCINE ZIPPER PROTEIN 17	ATHB17--homeobox-leucine zipper protein 17, HB17--homeobox-leucine zipper protein 17
AT2G47890	20	20/920	313/31393	0.00102276	2.28877	0.599339	0.000411208	827	NA	NA	NA
AT1G70920	24	24/920	407/31393	0.00104696	2.10431	0.612472	0.000420428	828	ATHB18	homeobox-leucine zipper protein 18	HB18--homeobox-leucine zipper protein 18
AT3G26744	35	35/920	681/31393	0.00106282	1.82606	0.620684	0.00042628	829	ATICE1	A. THALIANA INDUCER OF CBP EXPRESSION 1	ICE1--INDUCER OF CBF EXPRESSION 1, SCRM--SCREAM
AT1G14350	7	7/920	55/31393	0.00108205	4.85943	0.630835	0.000433472	830	AtMYB124	myb domain protein 124	FLP--FOUR LIPS, MYB124--NA
AT4G37740	16	16/920	226/31393	0.00110136	2.55054	0.640991	0.000440147	831.5	AtGRF2	growth-regulating factor 2	GRF2--growth-regulating factor 2
AT3G57670	16	16/920	226/31393	0.00110136	2.55054	0.640991	0.000440147	831.5	NTT	NO TRANSMITTING TRACT	WIP2--WIP domain protein 2
AT5G38140	20	20/920	315/31393	0.00110474	2.27305	0.640991	0.000440968	833	NF-YC12	nuclear factor Y, subunit C12	NA
AT2G41690	52	52/920	1136/31393	0.00111151	1.62416	0.643564	0.000443138	834	AT-HSFB3	heat shock transcription factor B3	HSFB3--HEAT SHOCK TRANSCRIPTION FACTOR B3, HSFB3--heat shock transcription factor B3
AT1G51220	31	31/920	581/31393	0.00111542	1.89713	0.644714	0.000444165	835	AtWIP5	NA	WIP5--WIP domain protein 5
AT4G14720	24	24/920	409/31393	0.00111886	2.09325	0.645582	0.000444922	836	PPD2	PEAPOD 2	TIFY4B--NA
AT5G43840	67	67/920	1555/31393	0.00112	1.52997	0.645582	0.000444922	837	AT-HSFA6A	heat shock transcription factor A6A	HSFA6A--heat shock transcription factor A6A
AT3G12480	18	18/920	272/31393	0.00120769	2.37406	0.69442	0.000479183	838	NF-YC11	nuclear factor Y, subunit C11	NA
AT3G27920	53	53/920	1169/31393	0.00123293	1.60802	0.707702	0.000488616	839	ATGL1	NA	ATMYB0--myb domain protein 0, GL1--GLABRA 1, MYB0--myb domain protein 0
AT1G07640	29	29/920	535/31393	0.00125195	1.92754	0.717368	0.000494975	840.5	OBP2	NA	URP3--UAS-TAGGED ROOT PATTERNING3
AT1G56010	29	29/920	535/31393	0.00125195	1.92754	0.717368	0.000494975	840.5	anac021	Arabidopsis NAC domain containing protein 21	ANAC022--Arabidopsis NAC domain containing protein 22, NAC1--NAC domain containing protein 1
AT5G47670	12	12/920	146/31393	0.00127386	2.992	0.727376	0.000502664	842	L1L	LEC1-LIKE	NF-YB6--nuclear factor Y, subunit B6
AT3G28920	27	27/920	486/31393	0.00127442	1.97702	0.727376	0.000502664	843	AtHB34	homeobox protein 34	HB34--homeobox protein 34, ZHD9--ZINC FINGER HOMEODOMAIN 9
AT2G22630	52	52/920	1148/31393	0.0013923	1.60572	0.792221	0.000548509	844	AGL17	AGAMOUS-like 17	NA
AT2G23290	42	42/920	877/31393	0.00141089	1.69788	0.801388	0.000555174	845	AtMYB70	myb domain protein 70	MYB70--myb domain protein 70
AT1G47655	40	40/920	824/31393	0.00141903	1.72126	0.804592	0.000557717	846	NA	NA	NA
AT1G28520	15	15/920	210/31393	0.00142222	2.57344	0.804976	0.000558309	847	ATVOZ1	VASCULAR PLANT ONE ZINC FINGER PROTEIN	VOZ1--vascular plant one zinc finger protein
AT3G60030	34	34/920	669/31393	0.00149654	1.80308	0.845544	0.000586791	848	SPL12	squamosa promoter-binding protein-like 12	NA
AT3G61150	45	45/920	962/31393	0.00154178	1.65756	0.869562	0.000603817	849	HD-GL2-1	HOMEODOMAIN-GLABRA2 1	HDG1--homeodomain GLABROUS 1
AT2G36010	87	87/920	2155/31393	0.00154827	1.43453	0.871676	0.000605647	850	ATE2FA	NA	E2F3--E2F transcription factor 3
AT2G42300	31	31/920	594/31393	0.00157678	1.85256	0.886149	0.000616074	851	NA	NA	NA
AT2G23740	11	11/920	130/31393	0.00158411	3.08649	0.888683	0.00061821	852	SUVR5	SU(VAR)3-9-RELATED protein 5	NA
AT1G77850	26	26/920	469/31393	0.00159867	1.9714	0.895255	0.000623162	853	ARF17	auxin response factor 17	NA
AT3G04670	42	42/920	883/31393	0.00160188	1.68542	0.895452	0.000623684	854	ATWRKY39	WRKY DNA-BINDING PROTEIN 39	WRKY39--WRKY DNA-binding protein 39
AT3G53600	32	32/920	621/31393	0.00163497	1.8284	0.912316	0.000635823	855	ZAT18	NA	NA
AT1G14440	35	35/920	700/31393	0.00168849	1.77266	0.940489	0.000655868	856	AtHB31	homeobox protein 31	FTM2--FLORAL TRANSITION AT THE MERISTEM2, HB31--homeobox protein 31, ZHD4--ZINC FINGER HOMEODOMAIN 4
AT4G12670	69	69/920	1639/31393	0.00170686	1.49263	0.949012	0.000662228	857	NA	NA	NA
AT1G01380	16	16/920	236/31393	0.00172345	2.43371	0.956514	0.000667887	858	ETC1	ENHANCER OF TRY AND CPC 1	NA
AT1G19790	69	69/920	1640/31393	0.00173283	1.49163	0.959989	0.000670741	859	SRS7	SHI-related sequence 7	NA
AT4G21030	119	119/920	3122/31393	0.00175497	1.35898	0.970497	0.00067852	860	ATDOF4.2	NA	ATDOF4;2--NA
AT4G09960	45	45/920	969/31393	0.00177295	1.64461	0.97867	0.000684677	861	AGL11	AGAMOUS-like 11	STK--SEEDSTICK
AT1G22985	44	44/920	942/31393	0.00177779	1.65419	0.97956	0.000685747	862	CRF7	cytokinin response factor 7	NA
AT4G17980	47	47/920	1026/31393	0.00185894	1.6219	1	0.000716219	863	anac071	NAC domain containing protein 71	NAC071--NAC domain containing protein 71
AT5G18680	16	16/920	238/31393	0.00187792	2.41164	1	0.000722697	864	AtTLP11	tubby like protein 11	TLP11--tubby like protein 11
AT5G67450	23	23/920	403/31393	0.00200494	2.0305	1	0.000770686	865	AZF1	zinc-finger protein 1	ZF1--zinc-finger protein 1
AT3G54430	9	9/920	96/31393	0.002045	3.4502	1	0.000785176	866	SRS6	SHI-related sequence 6	NA
AT2G37060	43	43/920	923/31393	0.00209126	1.64879	1	0.00080201	867	NF-YB8	nuclear factor Y, subunit B8	NA
AT3G24120	27	27/920	505/31393	0.00219305	1.89726	1	0.000840078	868	PHL2	PHR1-like 2	NA
AT5G47390	49	49/920	1090/31393	0.00219674	1.59051	1	0.000840525	869	KUA1	KUODA1 (Chinese for enlarge or expand)	MYBH--MYB hypocotyl elongation-related
AT3G25710	14	14/920	198/31393	0.00221794	2.54366	1	0.00084766	870	ATAIG1	NA	BHLH32--basic helix-loop-helix 32, TMO5--TARGET OF MONOPTEROS 5
AT5G26930	26	26/920	481/31393	0.00226041	1.91866	1	0.000862902	871	GATA23	GATA transcription factor 23	NA
AT3G61890	40	40/920	846/31393	0.00227129	1.67304	1	0.000866058	872	ATHB-12	homeobox 12	ATHB12--ARABIDOPSIS THALIANA HOMEOBOX 12, HB-12--homeobox 12, HB12--homeobox 12
AT5G61890	45	45/920	984/31393	0.00237246	1.61752	1	0.000903599	873	ERF114	NA	NA
AT1G32770	42	42/920	903/31393	0.0024111	1.64516	1	0.00091673	874	ANAC012	NAC domain containing protein 12	AtSND1--NA, NAC012--NAC domain containing protein 12, NST3--NAC SECONDARY WALL THICKENING PROMOTING 3, SND1--SECONDARY WALL-ASSOCIATED NAC DOMAIN 1
AT5G64810	16	16/920	244/31393	0.00241245	2.34774	1	0.00091673	875	ATWRKY51	ARABIDOPSIS THALIANA WRKY DNA-BINDING PROTEIN 51	WRKY51--WRKY DNA-binding protein 51
AT5G56780	16	16/920	245/31393	0.00251277	2.33742	1	0.000953763	876	ATET2	ARABIDOPSIS EFFECTOR OF TRANSCRIPTION2	ET2--effector of transcription2
AT5G61620	50	50/920	1126/31393	0.00254647	1.57011	1	0.000965453	877	NA	NA	NA
AT3G11580	8	8/920	81/31393	0.00257501	3.65241	1	0.000975162	878	NGAL2	NGATHA-like protein2	SOD7--suppressor of da1-1
AT1G74080	30	30/920	588/31393	0.00259974	1.807	1	0.000983407	879	ATMYB122	MYB DOMAIN PROTEIN 122	MYB122--myb domain protein 122
AT4G29100	19	19/920	316/31393	0.00268212	2.14241	1	0.00101341	880	bhlh68	NA	NA
AT1G54060	17	17/920	270/31393	0.00274253	2.24873	1	0.00103506	881	ASIL1	6B-interacting protein 1-like 1	NA
AT4G00870	55	55/920	1274/31393	0.00290112	1.52586	1	0.00109368	882	bHLH014	NA	bHLH14--NA
AT2G47460	18	18/920	295/31393	0.00293044	2.17532	1	0.00110348	883	ATMYB12	MYB DOMAIN PROTEIN 12	MYB12--myb domain protein 12, PFG1--PRODUCTION OF FLAVONOL GLYCOSIDES 1
AT5G06100	29	29/920	569/31393	0.00307984	1.80406	1	0.00115842	884	ATMYB33	NA	MYB33--myb domain protein 33
AT4G37790	27	27/920	518/31393	0.00310717	1.84628	1	0.00116738	885	ABIG1	ABA INSENSITIVE GROWTH 1	HAT22--NA
AT1G14687	26	26/920	493/31393	0.00314302	1.86865	1	0.00117952	886	AtHB32	homeobox protein 32	HB32--homeobox protein 32, ZHD14--ZINC FINGER HOMEODOMAIN 14
AT2G36610	11	11/920	142/31393	0.00317319	2.80269	1	0.0011895	887	ATHB22	ARABIDOPSIS THALIANA HOMEOBOX PROTEIN 22	HB22--homeobox protein 22
AT3G46640	17	17/920	274/31393	0.00318718	2.21338	1	0.0011934	888	LUX	LUX ARRHYTHMO	PCL1--PHYTOCLOCK 1
AT5G57660	36	36/920	755/31393	0.00320259	1.68522	1	0.00119782	889	ATCOL5	NA	BBX6--B-box domain protein 6, COL5--CONSTANS-like 5
AT4G11400	33	33/920	676/31393	0.00326165	1.72592	1	0.00121854	890	NA	NA	NA
AT3G54810	27	27/920	520/31393	0.0032731	1.83868	1	0.00122144	891	BME3	BLUE MICROPYLAR END 3	BME3-ZF--BLUE MICROPYLAR END 3-ZINC FINGER, GATA8--GATA TRANSCRIPTION FACTOR 8
AT1G74370	89	89/920	2278/31393	0.00345831	1.38381	1	0.00128911	892	NA	NA	NA
AT1G30970	9	9/920	104/31393	0.00352689	3.15882	1	0.0013132	893	SUF4	suppressor of FRIGIDA4	NA
AT2G17040	40	40/920	870/31393	0.00367588	1.62334	1	0.00136715	894	anac036	NAC domain containing protein 36	NAC036--NAC domain containing protein 36
AT3G02310	43	43/920	953/31393	0.00372089	1.59281	1	0.00138234	895	AGL4	AGAMOUS-like 4	SEP2--SEPALLATA 2
AT5G54470	9	9/920	105/31393	0.00375966	3.12583	1	0.00139519	896	BBX29	B-box domain protein 29	NA
AT4G17695	26	26/920	500/31393	0.00378137	1.84066	1	0.00140168	897	KAN3	KANADI 3	NA
AT1G12980	41	41/920	899/31393	0.00379271	1.60993	1	0.00140432	898	DRN	DORNROSCHEN	ESR1--ENHANCER OF SHOOT REGENERATION 1
AT1G22590	30	30/920	609/31393	0.00429811	1.74031	1	0.00158968	899	AGL87	AGAMOUS-like 87	NA
AT4G18770	68	68/920	1675/31393	0.00433115	1.43361	1	0.00159905	900	AtMYB98	myb domain protein 98	MYB98--myb domain protein 98
AT4G29000	22	22/920	404/31393	0.00433305	1.92979	1	0.00159905	901	NA	NA	NA
AT5G67000	32	32/920	663/31393	0.00440463	1.70422	1	0.00162366	902	NA	NA	NA
AT2G21230	37	37/920	798/31393	0.00445037	1.63598	1	0.0016387	903	bZIP30	basic leucine-zipper 30	DKM--DRINK ME
AT2G34880	22	22/920	405/31393	0.00445934	1.92469	1	0.00164019	904	JMJ15	Jumonji domain-containing protein 15	MEE27--maternal effect embryo arrest 27, PKDM7C--NA
AT2G18380	38	38/920	827/31393	0.00460608	1.62087	1	0.00169229	905	GATA20	GATA transcription factor 20	HANL1--hanaba taranu like 1
AT3G18550	18	18/920	309/31393	0.00474733	2.06967	1	0.00174226	906	AtBRC1	NA	ATTCP18--NA, BRC1--BRANCHED 1, TCP18--NA
AT1G56650	24	24/920	458/31393	0.00479001	1.85397	1	0.00175599	907	ATMYB75	MYB DOMAIN PROTEIN 75	AtPAP1--Arabidopsis thaliana production of anthocyanin pigment 1, MYB75--MYELOBLASTOSIS PROTEIN 75, PAP1--production of anthocyanin pigment 1, SIAA1--SUC-INDUCED ANTHOCYANIN ACCUMULATION 1
AT2G18120	5	5/920	38/31393	0.00481403	5.04075	1	0.00176285	908	SRS4	SHI-related sequence 4	NA
AT5G11190	33	33/920	694/31393	0.00483193	1.67791	1	0.00176745	909	SHN2	shine2	NA
AT1G68480	19	19/920	335/31393	0.00503018	2.01241	1	0.00183795	910	JAG	JAGGED	NA
AT5G60910	43	43/920	970/31393	0.00505773	1.5627	1	0.00184599	911	AGL8	AGAMOUS-like 8	FUL--FRUITFULL
AT1G22190	61	61/920	1483/31393	0.00509947	1.45073	1	0.00185918	912	RAP2.4	related to AP2 4	WIND2--NA
AT5G61430	30	30/920	617/31393	0.00515485	1.71613	1	0.00187638	913	ANAC100	NAC domain containing protein 100	ATNAC5--NA, NAC100--NAC domain containing protein 100
AT2G45480	45	45/920	1027/31393	0.00515793	1.54443	1	0.00187638	914	AtGRF9	growth-regulating factor 9	GRF9--growth-regulating factor 9
AT3G09230	37	37/920	807/31393	0.00530894	1.61636	1	0.00192921	915	AtMYB1	myb domain protein 1	MYB1--myb domain protein 1, SRM1--Salt-Related MYB1
AT5G43290	20	20/920	362/31393	0.00542037	1.95778	1	0.00196755	916	ATWRKY49	ARABIDOPSIS THALIANA WRKY DNA-BINDING PROTEIN 49	WRKY49--WRKY DNA-binding protein 49
AT3G46090	20	20/920	363/31393	0.0055837	1.95201	1	0.00202463	917	ZAT7	NA	NA
AT1G02250	50	50/920	1174/31393	0.00567163	1.5006	1	0.00205427	918	anac005	NAC domain containing protein 5	NAC005--NAC domain containing protein 5
AT1G76580	14	14/920	221/31393	0.00589859	2.25939	1	0.00213415	919	NA	NA	NA
AT1G68800	18	18/920	316/31393	0.00595484	2.02061	1	0.0021502	920	BRC2	BRANCHED 2	TCP12--TCP domain protein 12
AT1G26870	37	37/920	813/31393	0.00595589	1.60354	1	0.0021502	921	ANAC009	Arabidopsis NAC domain containing protein 9	FEZ--FEZ
AT5G07210	15	15/920	245/31393	0.00608419	2.17935	1	0.00219414	922	ARR21	response regulator 21	RR21--response regulator 21
AT4G21080	53	53/920	1265/31393	0.00614992	1.47581	1	0.00221467	923	AtDOF4.5	NA	DOF4.5--DNA-binding with One Finger 4.5
AT2G40350	23	23/920	442/31393	0.00615445	1.83922	1	0.00221467	924	NA	NA	NA
AT3G57390	8	8/920	94/31393	0.00640544	3.09922	1	0.00230249	925	AGL18	AGAMOUS-like 18	NA
AT1G29160	19	19/920	343/31393	0.00642937	1.96221	1	0.0023086	926	COG1	Cogwheel1	NA
AT2G37630	18	18/920	320/31393	0.00675026	1.99359	1	0.00242121	927	AS1	ASYMMETRIC LEAVES 1	ATMYB91--MYB DOMAIN PROTEIN 91, ATPHAN--ARABIDOPSIS PHANTASTICA-LIKE 1, MYB91--MYB DOMAIN PROTEIN 91
AT5G60200	16	16/920	272/31393	0.00684303	2.08905	1	0.00245184	928	DOF5.3	DNA binding with one finger 5.3	TMO6--TARGET OF MONOPTEROS 6
AT2G28200	14	14/920	225/31393	0.00687323	2.21619	1	0.00245731	929	NA	NA	NA
AT4G02640	10	10/920	136/31393	0.00687956	2.64656	1	0.00245731	930	ATBZIP10	Arabidopsis thaliana basic leucine zipper 10	BZO2H1--NA
AT5G15840	7	7/920	76/31393	0.00688048	3.37812	1	0.00245731	931	BBX1	B-box domain protein 1	CO--CONSTANS, FG--NA
AT1G75250	9	9/920	116/31393	0.00719403	2.8035	1	0.00256654	932	ATRL6	RAD-like 6	RL6--RAD-like 6, RSM3--RADIALIS-LIKE SANT/MYB 3
AT1G62975	4	4/920	27/31393	0.00751669	5.78125	1	0.00267878	933	NA	NA	NA
AT5G51860	17	17/920	300/31393	0.00775707	2.00828	1	0.00276149	934	AGL72	AGAMOUS-like 72	NA
AT5G24590	19	19/920	351/31393	0.00813075	1.91444	1	0.00289142	935	ANAC091	Arabidopsis NAC domain containing protein 91	ANAC91--NA, TIP--TCV-interacting protein
AT1G17310	23	23/920	454/31393	0.00836109	1.78719	1	0.00297015	936	AGL100	agamous-like 100	NA
AT2G18060	43	43/920	1000/31393	0.00841521	1.51217	1	0.00298619	937	ANAC037	Arabidopsis NAC domain containing protein 37	VND1--vascular related NAC-domain protein 1
AT3G61970	26	26/920	533/31393	0.00844574	1.71888	1	0.00299382	938	NGA2	NGATHA2	NA
AT2G16400	6	6/920	61/31393	0.00880456	3.63007	1	0.00311769	939	BLH7	BEL1-like homeodomain 7	NA
AT2G03060	11	11/920	163/31393	0.00882042	2.41381	1	0.00311999	940	AGL30	AGAMOUS-like 30	NA
AT2G16770	9	9/920	120/31393	0.00890837	2.70202	1	0.00314775	941	AtbZIP23	NA	bZIP23--NA
AT1G61660	33	33/920	725/31393	0.00902135	1.60107	1	0.00318429	942	AtbHLH112	NA	NA
AT1G01060	21	21/920	406/31393	0.00915365	1.8254	1	0.00322756	943	LHY	LATE ELONGATED HYPOCOTYL	LHY1--LATE ELONGATED HYPOCOTYL 1
AT3G19580	14	14/920	233/31393	0.00920595	2.13457	1	0.00324256	944	AZF2	zinc-finger protein 2	ZF2--zinc-finger protein 2
AT2G46770	86	86/920	2276/31393	0.00935541	1.3317	1	0.00329172	945	ANAC043	Arabidopsis NAC domain containing protein 43	NST1--NAC SECONDARY WALL THICKENING PROMOTING FACTOR1
AT1G05710	9	9/920	121/31393	0.00938159	2.67782	1	0.00329744	946	NA	NA	NA
AT1G78080	45	45/920	1064/31393	0.0094314	1.48649	1	0.00331145	947	AtWIND1	NA	RAP2.4--related to AP2 4, WIND1--wound induced dedifferentiation 1
AT3G25890	6	6/920	62/31393	0.00951237	3.56533	1	0.00333635	948	CRF11	cytokinin response factor 11	NA
AT5G35550	36	36/920	814/31393	0.0100777	1.55432	1	0.00353089	949	ATMYB123	MYB DOMAIN PROTEIN 123	ATTT2--NA, MYB123--MYB DOMAIN PROTEIN 123, TT2--TRANSPARENT TESTA 2
AT2G31730	8	8/920	102/31393	0.0103087	2.83474	1	0.00360805	950	NA	NA	NA
AT5G63790	26	26/920	543/31393	0.0105537	1.68507	1	0.00368942	951	ANAC102	NAC domain containing protein 102	NAC102--NAC domain containing protein 102
AT4G37730	12	12/920	190/31393	0.0105634	2.24931	1	0.00368942	952	AtbZIP7	basic leucine-zipper 7	bZIP7--basic leucine-zipper 7
AT2G22430	32	32/920	706/31393	0.0106013	1.59319	1	0.00369877	953	ATHB6	homeobox protein 6	HB6--homeobox protein 6
AT3G61950	41	41/920	960/31393	0.011022	1.49997	1	0.00384152	954	MYC67	MYC-type transcription factor 67	NA
AT5G04760	35	35/920	792/31393	0.0111825	1.55241	1	0.00389339	955	DIV2	DIVARICATA2	NA
AT5G49450	31	31/920	682/31393	0.0113288	1.59736	1	0.00394019	956	AtbZIP1	basic leucine-zipper 1	bZIP1--basic leucine-zipper 1
AT3G20750	18	18/920	338/31393	0.0114613	1.88038	1	0.00398211	957	GATA29	GATA transcription factor 29	NA
AT5G46880	44	44/920	1050/31393	0.0118041	1.47121	1	0.00409693	958	HB-7	homeobox-7	HDG5--HOMEODOMAIN GLABROUS 5
AT3G55730	17	17/920	314/31393	0.0118381	1.91275	1	0.00410445	959	AtMYB109	myb domain protein 109	MYB109--myb domain protein 109
AT2G28160	47	47/920	1138/31393	0.0120932	1.44987	1	0.00418855	960	ATBHLH029	BASIC HELIX-LOOP-HELIX PROTEIN 29	ATBHLH29--BASIC HELIX-LOOP-HELIX PROTEIN 29, ATFIT1--ARABIDOPSIS FE-DEFICIENCY INDUCED TRANSCRIPTION FACTOR 1, BHLH029--BASIC HELIX-LOOP-HELIX PROTEIN 29, FIT--FER-LIKE IRON DEFICIENCY INDUCED TRANSCRIPTION FACTOR, FIT1--FE-DEFICIENCY INDUCED TRANSCRIPTION FACTOR 1, FRU--FER-like regulator of iron uptake
AT3G10113	21	21/920	418/31393	0.0124012	1.76961	1	0.00429075	961	NA	NA	NA
AT3G50750	42	42/920	997/31393	0.0126016	1.47852	1	0.00435553	962	BEH1	BES1/BZR1 homolog 1	NA
AT1G28050	11	11/920	172/31393	0.0128497	2.27811	1	0.00443669	963	BBX13	B-box domain protein 13	NA
AT5G39860	22	22/920	446/31393	0.0129577	1.7362	1	0.00446934	964	BHLH136	BASIC HELIX-LOOP-HELIX PROTEIN 136	BNQ1--BANQUO 1, PRE1--PACLOBUTRAZOL RESISTANCE1
AT3G06220	28	28/920	607/31393	0.0130082	1.62064	1	0.00448209	965	NA	NA	NA
AT4G36620	44	44/920	1057/31393	0.013114	1.4607	1	0.00451388	966	GATA19	GATA transcription factor 19	HANL2--hanaba taranu like 2
AT4G33450	18	18/920	343/31393	0.013151	1.85117	1	0.00452193	967	ATMYB69	MYB DOMAIN PROTEIN 69	MYB69--myb domain protein 69
AT3G50870	15	15/920	268/31393	0.013199	1.97972	1	0.00453376	968	AtGATA18	NA	GATA18--GATA TRANSCRIPTION FACTOR 18, HAN--HANABA TANARU, MNP--MONOPOLE
AT2G36720	12	12/920	197/31393	0.0137619	2.16362	1	0.00472221	969	NA	NA	NA
AT1G49130	9	9/920	129/31393	0.0138793	2.49859	1	0.00475759	970	BBX17	B-box domain protein 17	NA
AT3G14020	5	5/920	49/31393	0.0140639	3.77906	1	0.00481591	971	NF-YA6	nuclear factor Y, subunit A6	NA
AT1G27370	60	60/920	1532/31393	0.0142944	1.37452	1	0.0048898	972	SPL10	squamosa promoter binding protein-like 10	NA
AT4G21440	22	22/920	452/31393	0.0148945	1.71163	1	0.00508986	973	ATM4	A. THALIANA MYB 4	ATMYB102--MYB-like 102, MYB102--NA, MYB102--MYB-like 102
AT5G46690	34	34/920	784/31393	0.0158141	1.52077	1	0.00539854	974	bHLH071	beta HLH protein 71	NA
AT4G17230	24	24/920	510/31393	0.0164532	1.65268	1	0.00561098	975	SCL13	SCARECROW-like 13	NA
AT1G09030	17	17/920	327/31393	0.0169925	1.83184	1	0.00578893	976	NF-YB4	nuclear factor Y, subunit B4	NA
AT1G70000	26	26/920	566/31393	0.0170396	1.61206	1	0.00579904	977	MYBD	NA	NA
AT1G49010	66	66/920	1729/31393	0.0175013	1.33884	1	0.00595009	978	MYBS1	NA	NA
AT2G35940	32	32/920	735/31393	0.0178931	1.52597	1	0.00607707	979	BLH1	BEL1-like homeodomain 1	EDA29--embryo sac development arrest 29
AT1G07530	8	8/920	113/31393	0.0182399	2.53698	1	0.00618855	980	ATGRAS2	ARABIDOPSIS THALIANA GRAS (GAI, RGA, SCR) 2	GRAS2--GRAS (GAI, RGA, SCR) 2, SCL14--SCARECROW-like 14
AT3G54220	10	10/920	158/31393	0.0183638	2.25165	1	0.00622423	981	SCR	SCARECROW	SGR1--SHOOT GRAVITROPISM 1
AT1G01010	29	29/920	653/31393	0.01849	1.55687	1	0.0062606	982	ANAC001	NAC domain containing protein 1	NAC001--NAC domain containing protein 1, NTL10--NA
AT3G43240	6	6/920	72/31393	0.0189484	3.02415	1	0.0064093	983	NA	NA	NA
AT4G16780	15	15/920	282/31393	0.0199764	1.8751	1	0.00675015	984	ATHB-2	homeobox protein 2	ATHB2--ARABIDOPSIS THALIANA HOMEOBOX PROTEIN 2, HAT4--NA, HB-2--homeobox protein 2
AT1G18330	22	22/920	467/31393	0.0207452	1.65311	1	0.00700282	985	EPR1	EARLY-PHYTOCHROME-RESPONSIVE1	RVE7--REVEILLE 7
AT1G20910	12	12/920	209/31393	0.0208953	2.03102	1	0.00704633	986	ARID3	AT RICH INTERACTION DOMAIN 3	NA
AT3G05860	25	25/920	550/31393	0.021314	1.59336	1	0.00717297	987.5	AGL45	agamous-like 45	NA
AT1G63650	25	25/920	550/31393	0.021314	1.59336	1	0.00717297	987.5	AtEGL3	NA	ATMYC-2--NA, EGL1--NA, EGL3--ENHANCER OF GLABRA 3
AT5G59450	19	19/920	389/31393	0.0217649	1.71564	1	0.00731731	989	NA	NA	NA
AT3G10580	66	66/920	1750/31393	0.0219939	1.32119	1	0.00738685	990	NA	NA	NA
AT4G24660	27	27/920	608/31393	0.022433	1.55553	1	0.00752672	991	ATHB22	HOMEOBOX PROTEIN 22	HB22--homeobox protein 22, MEE68--MATERNAL EFFECT EMBRYO ARREST 68, ZHD2--ZINC FINGER HOMEODOMAIN 2
AT2G46410	20	20/920	417/31393	0.022478	1.68347	1	0.00753027	992	CPC	CAPRICE	NA
AT3G47640	4	4/920	37/31393	0.0224889	4.02775	1	0.00753027	993	PYE	POPEYE	NA
AT4G32040	39	39/920	953/31393	0.0236849	1.4316	1	0.00792276	994	KNAT5	KNOTTED1-like homeobox gene 5	NA
AT2G28510	10	10/920	165/31393	0.023986	2.14938	1	0.00801544	995	DOF2.1	DOF protein 2.1	NA
AT2G02470	21	21/920	447/31393	0.0240692	1.64755	1	0.00802925	996	AL6	alfin-like 6	NA
AT3G01460	11	11/920	189/31393	0.0240757	2.05952	1	0.00802925	997	ATMBD9	NA	MBD9--methyl-CPG-binding domain 9
AT4G00760	10	10/920	166/31393	0.0248803	2.13547	1	0.00828927	998	APRR8	pseudo-response regulator 8	PRR8--PSEUDO-RESPONSE REGULATOR 8
AT5G18550	17	17/920	342/31393	0.0249277	1.74633	1	0.00829676	999	NA	NA	NA
AT5G04240	9	9/920	143/31393	0.0253088	2.23675	1	0.00841517	1000	ELF6	EARLY FLOWERING 6	NA
AT2G36450	21	21/920	450/31393	0.0256422	1.63587	1	0.00851751	1001	HRD	HARDY	NA
AT4G17570	28	28/920	646/31393	0.0267832	1.51638	1	0.00888763	1002	GATA26	GATA transcription factor 26	NA
AT2G15660	48	48/920	1227/31393	0.0268726	1.36767	1	0.00890842	1003	AGL95	AGAMOUS-like 95	NA
AT4G35900	6	6/920	78/31393	0.0269371	2.77162	1	0.00892089	1004	atbzip14	NA	FD--NA, FD-1--NA
AT2G47190	32	32/920	760/31393	0.026987	1.47234	1	0.00892854	1005	ATMYB2	MYB DOMAIN PROTEIN 2	MYB2--myb domain protein 2
AT5G39760	7	7/920	100/31393	0.0277896	2.50426	1	0.00918494	1006	AtHB23	homeobox protein 23	HB23--homeobox protein 23, ZHD10--ZINC FINGER HOMEODOMAIN 10
AT2G34440	3	3/920	23/31393	0.0287132	4.98134	1	0.00948078	1007	AGL29	AGAMOUS-like 29	NA
AT2G40140	25	25/920	566/31393	0.0287877	1.5454	1	0.00949595	1008	ATSZF2	NA	CZF1--NA, SZF2--(SALT-INDUCIBLE ZINC FINGER 2, TZF10--TANDEM ZINC FINGER 10, ZFAR1--NA
AT5G59820	23	23/920	511/31393	0.0290662	1.57546	1	0.00957831	1009	AtZAT12	NA	RHL41--RESPONSIVE TO HIGH LIGHT 41, ZAT12--NA
AT3G60390	25	25/920	568/31393	0.0298473	1.53961	1	0.00982598	1010	HAT3	homeobox-leucine zipper protein 3	NA
AT4G35550	28	28/920	653/31393	0.0301509	1.49905	1	0.00991611	1011	ATWOX13	NA	HB-4--NA, WOX13--WUSCHEL related homeobox 13
AT4G25210	7	7/920	102/31393	0.0305206	2.45149	1	0.0100278	1012	NA	NA	NA
AT1G18710	29	29/920	683/31393	0.0309569	1.48396	1	0.0101611	1013	AtMYB47	myb domain protein 47	MYB47--myb domain protein 47
AT5G44180	8	8/920	126/31393	0.0323449	2.25657	1	0.0106062	1014	RLT2	RINGLET 2	NA
AT1G71030	40	40/920	1005/31393	0.032377	1.38989	1	0.0106063	1015	ATMYBL2	ARABIDOPSIS MYB-LIKE 2	MYBL2--MYB-like 2
AT4G32730	43	43/920	1095/31393	0.0329496	1.3712	1	0.0107832	1016	ATMYB3R-1	NA	ATMYB3R1--A. thaliana MYB domain protein 3R1, MYB3R-1--MYB DOMAIN PROTEIN 3R1, MYB3R1--C-MYB-LIKE TRANSCRIPTION FACTOR 3R-1, PC-MYB1--NA
AT5G62320	63	63/920	1702/31393	0.0343933	1.29325	1	0.0112446	1017	ATMYB99	myb domain protein 99	ATMYBCU15--NA, MYB99--myb domain protein 99
AT3G56660	25	25/920	579/31393	0.0362141	1.50848	1	0.0118283	1018	BZIP49	basic region/leucine zipper motif protein 49	NA
AT4G17750	4	4/920	43/31393	0.0366667	3.40741	1	0.0119643	1019	ATHSF1	ARABIDOPSIS THALIANA HEAT SHOCK FACTOR 1	ATHSFA1A--ARABIDOPSIS THALIANA CLASS A HEAT SHOCK FACTOR 1A, HSF1--heat shock factor 1, HSFA1A--CLASS A HEAT SHOCK FACTOR 1A
AT4G12350	10	10/920	178/31393	0.0375437	1.98222	1	0.0122385	1020	AtMYB42	myb domain protein 42	MYB42--myb domain protein 42
AT5G16820	42	42/920	1076/31393	0.0376444	1.36191	1	0.0122593	1021	ATHSF3	ARABIDOPSIS HEAT SHOCK FACTOR 3	ATHSFA1B--ARABIDOPSIS THALIANA CLASS A HEAT SHOCK FACTOR 1B, HSF3--heat shock factor 3, HSFA1B--CLASS A HEAT SHOCK FACTOR 1B
AT5G37800	8	8/920	130/31393	0.0378662	2.18221	1	0.0123195	1022	ATRSL1	ARABIDOPSIS THALIANA RHD SIX-LIKE 1	RSL1--RHD SIX-LIKE 1
AT3G10470	15	15/920	307/31393	0.0382179	1.7131	1	0.0124217	1023	NA	NA	NA
AT2G27070	13	13/920	255/31393	0.0386447	1.79043	1	0.0125482	1024	ARR13	response regulator 13	RR13--response regulator 13
AT4G24060	6	6/920	85/31393	0.0387463	2.52562	1	0.0125689	1025	NA	NA	NA
AT1G47760	2	2/920	11/31393	0.0395941	7.37195	1	0.0128314	1026	AGL102	AGAMOUS-like 102	NA
AT3G51080	37	37/920	933/31393	0.0401643	1.38318	1	0.0130035	1027	GATA6	GATA transcription factor 6	NA
AT5G52510	6	6/920	86/31393	0.0406634	2.49368	1	0.0131523	1028	SCL8	SCARECROW-like 8	NA
AT4G28530	13	13/920	257/31393	0.0407154	1.77566	1	0.0131564	1029	anac074	NAC domain containing protein 74	KIRA1--KIR1, NAC074--NAC domain containing protein 74
AT5G03720	11	11/920	206/31393	0.0411589	1.87897	1	0.0132867	1030	AT-HSFA3	ARABIDOPSIS THALIANA HEAT SHOCK TRANSCRIPTION FACTOR A3	HSFA3--heat shock transcription factor A3
AT5G26660	14	14/920	285/31393	0.0425499	1.72209	1	0.0137224	1031	ATMYB86	myb domain protein 86	MYB86--myb domain protein 86
AT2G41835	16	16/920	339/31393	0.0431065	1.65206	1	0.0138885	1032	NA	NA	NA
AT3G61910	49	49/920	1298/31393	0.0432489	1.31629	1	0.0139209	1033	ANAC066	NAC domain protein 66	NAC066--NAC domain protein 66, NST2--NAC SECONDARY WALL THICKENING PROMOTING FACTOR2
AT4G25400	24	24/920	564/31393	0.0453642	1.48473	1	0.0145876	1034	NA	NA	NA
AT4G29930	2	2/920	12/31393	0.0466075	6.63576	1	0.0149729	1035	NA	NA	NA
AT5G67580	53	53/920	1430/31393	0.048258	1.29167	1	0.0154882	1036	ATTBP3	NA	ATTRB2--TELOMERE REPEAT BINDING FACTOR 2, TBP3--TELOMERE-BINDING PROTEIN 3, TRB2--NA
AT1G58100	5	5/920	68/31393	0.0491413	2.63756	1	0.0157413	1037.5	AtTCP8	NA	TCP8--TCP domain protein 8
AT3G09370	5	5/920	68/31393	0.0491413	2.63756	1	0.0157413	1037.5	AtMYB3R3	myb domain protein 3R3	MYB3R-3--myb domain protein 3r-3
AT3G11020	10	10/920	187/31393	0.0495649	1.88091	1	0.0158617	1039	DREB2	DEHYDRATION-RESPONSIVE ELEMENT BINDING PROTEIN 2	DREB2B--DRE/CRT-binding protein 2B
AT1G02230	34	34/920	861/31393	0.0498967	1.37561	1	0.0159525	1040	ANAC004	NAC domain containing protein 4	NAC004--NAC domain containing protein 4
AT1G25280	17	17/920	375/31393	0.0517741	1.58361	1	0.0165369	1041	AtTLP10	tubby like protein 10	TLP10--tubby like protein 10
AT4G27240	26	26/920	630/31393	0.052045	1.43816	1	0.0166074	1042	NA	NA	NA
AT1G58220	8	8/920	139/31393	0.0525068	2.03168	1	0.0167388	1043	DRMY1	Development Related Myb-like1	NA
AT5G11510	62	62/920	1716/31393	0.0527399	1.25905	1	0.016797	1044	AtMYB3R4	myb domain protein 3R4	MYB3R-4--myb domain protein 3r-4
AT5G54070	4	4/920	49/31393	0.0549838	2.95254	1	0.0174659	1045	AT-HSFA9	ARABIDOPSIS THALIANA HEAT SHOCK TRANSCRIPTION FACTOR A9	HSFA9--heat shock transcription factor A9
AT1G60920	14	14/920	296/31393	0.0549979	1.65431	1	0.0174659	1046.5	AGL55	AGAMOUS-like 55	NA
AT2G36400	14	14/920	296/31393	0.0549979	1.65431	1	0.0174659	1046.5	AtGRF3	growth-regulating factor 3	GRF3--growth-regulating factor 3
AT1G75410	19	19/920	434/31393	0.0552216	1.52731	1	0.0175202	1048	BLH3	BEL1-like homeodomain 3	NA
AT4G34680	13	13/920	270/31393	0.0561018	1.68511	1	0.0177825	1049	GATA3	GATA transcription factor 3	NA
AT3G24140	45	45/920	1204/31393	0.0580704	1.30074	1	0.018389	1050	FMA	FAMA	NA
AT4G36240	6	6/920	94/31393	0.0581472	2.26669	1	0.0183958	1051	GATA7	GATA transcription factor 7	NA
AT2G35550	17	17/920	381/31393	0.0582631	1.55719	1	0.0184149	1052	ATBPC7	BASIC PENTACYSTEINE 7	BBR--NA, BPC7--basic pentacysteine 7
AT5G22380	24	24/920	580/31393	0.0586315	1.44123	1	0.0185137	1053	anac090	NAC domain containing protein 90	NAC090--NAC domain containing protein 90
AT5G06250	16	16/920	354/31393	0.0590779	1.57795	1	0.0186208	1054	DPA4	DEVELOPMENT-RELATED PcG TARGET IN THE APEX 4	NGAL3--NGATHA-like protein 3
AT5G02320	39	39/920	1024/31393	0.0590826	1.32523	1	0.0186208	1055	ATMYB3R5	ARABIDOPSIS THALIANA MYB DOMAIN PROTEIN 3R5	MYB3R-5--myb domain protein 3r-5
AT4G36590	16	16/920	355/31393	0.0602697	1.57324	1	0.018977	1056	AGL40	agamous-like 40	NA
AT3G50330	2	2/920	14/31393	0.0618453	5.52927	1	0.0194546	1057	HEC2	HECATE 2	NA
AT5G48250	8	8/920	146/31393	0.0661087	1.9282	1	0.0207761	1058	BBX8	B-box domain protein 8	NA
AT1G08010	43	43/920	1160/31393	0.0694018	1.28857	1	0.0217905	1059	GATA11	GATA transcription factor 11	NA
AT2G14760	6	6/920	99/31393	0.0710406	2.14435	1	0.022284	1060	NA	NA	NA
AT1G33060	12	12/920	254/31393	0.0721678	1.6509	1	0.0226162	1061	ANAC014	NAC 014	NAC014--NAC 014
AT1G68120	28	28/920	712/31393	0.0725745	1.36705	1	0.0227222	1062	ATBPC3	NA	BPC3--basic pentacysteine 3
AT3G10590	8	8/920	150/31393	0.0747733	1.87367	1	0.0233886	1063	NA	NA	NA
AT1G77450	13	13/920	284/31393	0.0766192	1.59731	1	0.0239435	1064	anac032	NAC domain containing protein 32	NAC032--NAC domain containing protein 32
AT2G23760	29	29/920	750/31393	0.080684	1.34305	1	0.0251901	1065	BLH4	BEL1-like homeodomain 4	SAW2--SAWTOOTH 2
AT1G66380	4	4/920	56/31393	0.0815026	2.55455	1	0.0254218	1066	AtMYB114	myb domain protein 114	MYB114--myb domain protein 114
AT1G76880	5	5/920	79/31393	0.082305	2.2448	1	0.025648	1067	DF1	NA	NA
AT2G26580	38	38/920	1025/31393	0.083488	1.28709	1	0.0259923	1068	YAB5	YABBY5	NA
AT5G53290	44	44/920	1210/31393	0.0842794	1.26246	1	0.0262141	1069	CRF3	cytokinin response factor 3	NA
AT5G53210	24	24/920	608/31393	0.08805	1.37086	1	0.0273613	1070	SPCH	SPEECHLESS	NA
AT2G24840	5	5/920	81/31393	0.0893513	2.18551	1	0.0277398	1071	AGL61	AGAMOUS-like 61	DIA--DIANA
AT2G17950	51	51/920	1434/31393	0.089873	1.23444	1	0.0278757	1072	PGA6	NA	WUS--WUSCHEL, WUS1--WUSCHEL 1
AT2G47900	10	10/920	210/31393	0.0911023	1.66331	1	0.0282307	1073	AtTLP3	tubby like protein 3	TLP3--tubby like protein 3
AT5G09740	5	5/920	82/31393	0.0929882	2.15705	1	0.0287882	1074	HAC11	HISTONE ACETYLTRANSFERASE OF THE CBP FAMILY 11	HAG05--NA, HAG5--HISTONE ACETYLTRANSFERASE OF THE GNAT/MYST SUPERFAMILY 5, HAM2--histone acetyltransferase of the MYST family 2
AT4G04890	33	33/920	885/31393	0.0954193	1.29344	1	0.0295134	1075	PDF2	protodermal factor 2	NA
AT3G04100	2	2/920	18/31393	0.0963673	4.14683	1	0.0297789	1076	AGL57	AGAMOUS-like 57	NA
AT1G74250	15	15/920	352/31393	0.0965077	1.48212	1	0.0297946	1077	NA	NA	NA
AT3G53340	6	6/920	108/31393	0.0980423	1.95458	1	0.0302403	1078	NF-YB10	nuclear factor Y, subunit B10	NA
AT1G67970	23	23/920	588/31393	0.100294	1.35727	1	0.0309062	1079	AT-HSFA8	NA	ATHSFA8--NA, HSFA8--heat shock transcription factor A8
AT5G66350	6	6/920	109/31393	0.101337	1.93554	1	0.0311987	1080	SHI	SHORT INTERNODES	NA
AT2G22840	23	23/920	589/31393	0.101639	1.35482	1	0.0312627	1081	AtGRF1	growth-regulating factor 1	GRF1--growth-regulating factor 1
AT5G22990	36	36/920	983/31393	0.101968	1.2697	1	0.0313347	1082	GAL3	GAZ-LIKE 3	NA
AT5G50080	21	21/920	530/31393	0.102063	1.37509	1	0.0313351	1083	ERF110	ethylene response factor 110	NA
AT1G70910	20	20/920	501/31393	0.102779	1.3856	1	0.0315259	1084	DEP	DESPIERTO	NA
AT4G13640	19	19/920	472/31393	0.103351	1.39743	1	0.0316722	1085	PHL3	PHR1-like 3	UNE16--unfertilized embryo sac 16
AT4G36260	4	4/920	61/31393	0.103642	2.33009	1	0.0317319	1086	SRS2	SHI RELATED SEQUENCE 2	STY2--STYLISH 2
AT3G19860	30	30/920	802/31393	0.104573	1.29682	1	0.0319596	1087	bHLH121	basic Helix-Loop-Helix 121	NA
AT5G65410	39	39/920	1078/31393	0.104612	1.25406	1	0.0319596	1088	ATHB25	ARABIDOPSIS THALIANA HOMEOBOX PROTEIN 25	HB25--homeobox protein 25, ZFHD2--ZINC FINGER HOMEODOMAIN 2, ZHD1--ZINC FINGER HOMEODOMAIN 1
AT5G24800	8	8/920	162/31393	0.104674	1.72694	1	0.0319596	1089	ATBZIP9	ARABIDOPSIS THALIANA BASIC LEUCINE ZIPPER 9	BZIP9--basic leucine zipper 9, BZO2H2--BASIC LEUCINE ZIPPER O2 HOMOLOG 2
AT1G48000	10	10/920	217/31393	0.106938	1.60668	1	0.0326209	1090	AtMYB112	myb domain protein 112	MYB112--myb domain protein 112
AT4G36870	25	25/920	654/31393	0.108587	1.32531	1	0.0330935	1091	BLH2	BEL1-like homeodomain 2	SAW1--SAWTOOTH 1
AT3G55980	11	11/920	248/31393	0.114537	1.5438	1	0.0348749	1092	ATSZF1	NA	SZF1--salt-inducible zinc finger 1, TZF11--TANDEM ZINC FINGER 11
AT2G32930	13	13/920	306/31393	0.117553	1.4763	1	0.0357607	1093	ZFN2	zinc finger nuclease 2	NA
AT3G54620	28	28/920	754/31393	0.120795	1.28616	1	0.0367132	1094	ATBZIP25	ARABIDOPSIS THALIANA BASIC LEUCINE ZIPPER 25	BZIP25--basic leucine zipper 25, BZO2H4--BASIC LEUCINE ZIPPER O2 HOMOLOG 4
AT3G22780	56	56/920	1628/31393	0.12125	1.1916	1	0.0368179	1095	ATTSO1	NA	TSO1--CHINESE FOR 'UGLY'
AT4G38340	11	11/920	251/31393	0.121589	1.52435	1	0.036887	1096	NLP3	NIN-like protein 3	NA
AT1G55600	23	23/920	605/31393	0.124723	1.31689	1	0.037783	1097	ATWRKY10	NA	MINI3--MINISEED 3, WRKY10--WRKY DNA-binding protein 10
AT5G16560	8	8/920	169/31393	0.124769	1.65147	1	0.037783	1098	KAN	KANADI	KAN1--KANADI 1
AT5G03740	15	15/920	368/31393	0.126162	1.4142	1	0.03817	1099	HD2C	histone deacetylase 2C	HDT3--HISTONE DEACETYLASE 3
AT1G50420	6	6/920	117/31393	0.129723	1.79554	1	0.0392116	1100	SCL-3	SCARECROW-LIKE 3	SCL3--scarecrow-like 3
AT1G66390	3	3/920	43/31393	0.131175	2.48881	1	0.0396146	1101	ATMYB90	NA	MYB90--myb domain protein 90, PAP2--PRODUCTION OF ANTHOCYANIN PIGMENT 2
AT5G23090	5	5/920	92/31393	0.133321	1.90852	1	0.040226	1102	NF-YB13	nuclear factor Y, subunit B13	NA
AT5G49620	7	7/920	145/31393	0.134697	1.68531	1	0.0405941	1103	AtMYB78	myb domain protein 78	MYB78--myb domain protein 78
AT5G61420	14	14/920	343/31393	0.134883	1.41577	1	0.0405941	1104	AtMYB28	NA	HAG1--HIGH ALIPHATIC GLUCOSINOLATE 1, MYB28--myb domain protein 28, PMG1--PRODUCTION OF METHIONINE-DERIVED GLUCOSINOLATE 1
AT1G15360	59	59/920	1738/31393	0.134907	1.17516	1	0.0405941	1105	AtSHN1	NA	SHN1--SHINE 1, WIN1--WAX INDUCER 1
AT5G61470	8	8/920	173/31393	0.137095	1.61122	1	0.0412152	1106	NA	NA	NA
AT2G34720	16	16/920	404/31393	0.139496	1.37233	1	0.0418992	1107	NF-YA4	nuclear factor Y, subunit A4	NA
AT4G00180	33	33/920	923/31393	0.140837	1.23663	1	0.0422637	1108	YAB3	YABBY3	NA
AT1G06040	17	17/920	435/31393	0.1421	1.35361	1	0.0426043	1109	BBX24	B-box domain protein 24	STO--SALT TOLERANCE
AT2G45190	35	35/920	987/31393	0.143082	1.22635	1	0.04286	1110	AFO	ABNORMAL FLORAL ORGANS	FIL--FILAMENTOUS FLOWER, YAB1--YABBY1
AT4G17810	33	33/920	925/31393	0.143537	1.23377	1	0.0429578	1111	NA	NA	NA
AT1G08465	12	12/920	289/31393	0.144542	1.44063	1	0.0432195	1112	YAB2	YABBY2	NA
AT3G16870	19	19/920	497/31393	0.146115	1.32326	1	0.0436507	1113	GATA17	GATA transcription factor 17	NA
AT2G38250	24	24/920	649/31393	0.146392	1.27919	1	0.0436941	1114	NA	NA	NA
AT1G63910	12	12/920	290/31393	0.147038	1.4354	1	0.0438475	1115	AtMYB103	myb domain protein 103	MYB103--myb domain protein 103
AT5G56110	48	48/920	1400/31393	0.147365	1.18564	1	0.0439058	1116	AtMYB103	myb domain protein 103	ATMYB80--ARABIDOPSIS THALIANA MYB DOMAIN PROTEIN 80, MS188--MALE STERILE 188, MYB103--myb domain protein 103, MYB80--NA
AT3G49950	9	9/920	205/31393	0.149786	1.52604	1	0.044587	1117	NA	NA	NA
AT3G01530	47	47/920	1371/31393	0.150481	1.18527	1	0.0447539	1118	ATMYB57	myb domain protein 57	MYB57--myb domain protein 57
AT5G23260	32	32/920	899/31393	0.150685	1.23053	1	0.0447746	1119	ABS	ARABIDOPSIS BSISTER	AGL32--AGAMOUS-like 32, TT16--TRANSPARENT TESTA16
AT2G20350	4	4/920	71/31393	0.154929	1.98169	1	0.0459947	1120	NA	NA	NA
AT5G09780	23	23/920	624/31393	0.155934	1.27444	1	0.0462517	1121	REM25	reproductive meristem 25	NA
AT4G33880	16	16/920	412/31393	0.156327	1.34427	1	0.0463268	1122	RSL2	ROOT HAIR DEFECTIVE 6-LIKE 2	NA
AT1G51120	6	6/920	124/31393	0.157337	1.68866	1	0.0465846	1123	NA	NA	NA
AT3G57480	16	16/920	415/31393	0.162908	1.33403	1	0.0481912	1124	SAP13	STRESS ASSOCIATED PROTEIN 13	NA
AT4G20970	1	1/920	6/31393	0.163457	6.62963	1	0.0483107	1125	NA	NA	NA
AT5G17320	26	26/920	722/31393	0.165386	1.24424	1	0.0488373	1126	HDG9	homeodomain GLABROUS 9	NA
AT3G45170	27	27/920	756/31393	0.170323	1.23362	1	0.050227	1127	GATA14	GATA transcription factor 14	NA
AT2G46870	31	31/920	881/31393	0.170394	1.21525	1	0.050227	1128	NGA1	NGATHA1	NA
AT1G49560	20	20/920	540/31393	0.170641	1.28003	1	0.0502552	1129	HHO6	HRS1 HOMOLOG6	NA
AT5G28040	3	3/920	49/31393	0.173054	2.16391	1	0.0508758	1130.5	VFP4	VIRF INTERACTING PROTEIN 4	NA
AT1G20710	3	3/920	49/31393	0.173054	2.16391	1	0.0508758	1130.5	WOX10	WUSCHEL related homeobox 10	WOX13B--WUSCHEL related homeobox 13B
AT3G60630	7	7/920	156/31393	0.174957	1.56032	1	0.0513897	1132	ATHAM2	ARABIDOPSIS THALIANA HAIRY MERISTEM 2	HAM2--HAIRY MERISTEM 2, LOM2--LOST MERISTEMS 2
AT4G27410	17	17/920	452/31393	0.17804	1.29998	1	0.0522491	1133	ANAC072	Arabidopsis NAC domain containing protein 72	ANAC72--NA, AtRD26--NA, RD26--RESPONSIVE TO DESICCATION 26
AT2G28340	21	21/920	575/31393	0.179185	1.26152	1	0.0525389	1134	GATA13	GATA transcription factor 13	NA
AT4G32010	3	3/920	50/31393	0.18037	2.11777	1	0.0528397	1135	HSI2-L1	NA	HSL1--HSI2-like 1, VAL2--VP1/ABI3-LIKE 2
AT4G26170	6	6/920	130/31393	0.18286	1.60663	1	0.053522	1136	ET1	EFFECTOR OF TRANSCRIPTION 1	NA
AT2G33500	16	16/920	424/31393	0.183503	1.30421	1	0.0536629	1137	BBX12	B-box domain protein 12	NA
AT1G68240	12	12/920	304/31393	0.18429	1.36595	1	0.0538456	1138	NA	NA	NA
AT5G45710	17	17/920	456/31393	0.187115	1.28797	1	0.0546232	1139	AT-HSFA4C	HEAT SHOCK TRANSCRIPTION FACTOR A4C	HSFA4C--HEAT SHOCK TRANSCRIPTION FACTOR A4C, RHA1--ROOT HANDEDNESS 1
AT3G13840	3	3/920	51/31393	0.187768	2.07356	1	0.0547308	1140	NA	NA	NA
AT1G07980	1	1/920	7/31393	0.187978	5.52435	1	0.0547308	1141.5	NF-YC10	nuclear factor Y, subunit C10	NA
AT4G31630	1	1/920	7/31393	0.187978	5.52435	1	0.0547308	1141.5	NA	NA	NA
AT5G02470	8	8/920	189/31393	0.19203	1.46801	1	0.0558617	1143	DPA	NA	NA
AT2G45160	3	3/920	52/31393	0.195242	2.03123	1	0.0567466	1144	ATHAM1	ARABIDOPSIS THALIANA HAIRY MERISTEM 1	HAM1--HAIRY MERISTEM 1, LOM1--LOST MERISTEMS 1, SCL27--SCARECROW-LIKE 27
AT1G62700	13	13/920	339/31393	0.198329	1.32543	1	0.0575932	1145	ANAC026	Arabidopsis NAC domain containing protein 26	VND5--VASCULAR RELATED NAC-DOMAIN PROTEIN 5
AT5G58080	39	39/920	1153/31393	0.198742	1.16665	1	0.0576629	1146	ARR18	response regulator 18	RR18--response regulator 18
AT2G22760	12	12/920	310/31393	0.2015	1.3382	1	0.0584121	1147	NA	NA	NA
AT2G04890	13	13/920	341/31393	0.203902	1.31726	1	0.0590568	1148	SCL21	SCARECROW-like 21	NA
AT3G53680	25	25/920	715/31393	0.209448	1.20568	1	0.0606104	1149	NA	NA	NA
AT1G14410	22	22/920	622/31393	0.21183	1.21975	1	0.0612464	1150	ATWHY1	A. THALIANA WHIRLY 1	PTAC1--NA, WHY1--WHIRLY 1
AT2G40200	4	4/920	81/31393	0.213671	1.72377	1	0.061725	1151	NA	NA	NA
AT5G40350	34	34/920	1006/31393	0.21905	1.1647	1	0.0632242	1152	AtMYB24	myb domain protein 24	MYB24--myb domain protein 24
AT3G13350	4	4/920	82/31393	0.21986	1.70161	1	0.0634027	1153	NA	NA	NA
AT2G31180	11	11/920	287/31393	0.223463	1.32397	1	0.064386	1154	ATMYB14	ARABIDOPSIS THALIANA MYB DOMAIN PROTEIN 14	MYB14--myb domain protein 14, MYB14AT--NA
AT1G17590	3	3/920	56/31393	0.225805	1.87774	1	0.0650045	1155	NF-YA8	nuclear factor Y, subunit A8	NA
AT3G03260	13	13/920	350/31393	0.229814	1.2817	1	0.0661015	1156	HDG8	homeodomain GLABROUS 8	NA
AT2G22850	4	4/920	84/31393	0.232376	1.65896	1	0.0667805	1157	AtbZIP6	basic leucine-zipper 6	bZIP6--basic leucine-zipper 6
AT2G01370	1	1/920	9/31393	0.234885	4.1434	1	0.0674433	1158	NA	NA	NA
AT1G04880	42	42/920	1275/31393	0.237764	1.1344	1	0.0682111	1159	AtHMGB15	ARID-HMG DNA-binding protein 15	HMGBD15--ARID-HMG DNA-binding protein 15
AT1G76350	3	3/920	58/31393	0.241417	1.80924	1	0.0691992	1160	NLP5	NIN-like protein 5	NA
AT2G21320	17	17/920	479/31393	0.243428	1.22291	1	0.0697155	1161	BBX18	B-box domain protein 18	NA
AT5G07700	25	25/920	732/31393	0.243814	1.17602	1	0.0697662	1162	AtMYB76	myb domain protein 76	MYB76--myb domain protein 76
AT2G27990	31	31/920	924/31393	0.244053	1.15506	1	0.0697744	1163	BLH8	BEL1-like homeodomain 8	PNF--POUND-FOOLISH
AT5G43175	5	5/920	115/31393	0.248306	1.50829	1	0.0709293	1164	NA	NA	NA
AT2G27220	15	15/920	420/31393	0.253053	1.23052	1	0.0722234	1165	BLH5	BEL1-like homeodomain 5	NA
AT2G45120	13	13/920	359/31393	0.256977	1.24799	1	0.0732804	1166	NA	NA	NA
AT5G46010	4	4/920	88/31393	0.257894	1.57975	1	0.0734787	1167	NA	NA	NA
AT1G49900	5	5/920	117/31393	0.259356	1.48126	1	0.073832	1168	NA	NA	NA
AT1G19700	5	5/920	118/31393	0.264924	1.46811	1	0.0753526	1169	BEL10	BEL1-like homeodomain 10	BLH10--BEL1-LIKE HOMEODOMAIN 10
AT1G32330	6	6/920	148/31393	0.267601	1.40214	1	0.0760489	1170	ATHSFA1D	heat shock transcription factor A1D	HSFA1D--heat shock transcription factor A1D
AT1G14510	4	4/920	91/31393	0.277379	1.52512	1	0.0787604	1171	AL7	alfin-like 7	AtAL7--NA
AT3G21330	1	1/920	11/31393	0.279086	3.31454	1	0.0791776	1172	NA	NA	NA
AT4G35040	7	7/920	181/31393	0.281596	1.33506	1	0.0798215	1173	AtbZIP19	NA	bZIP19--NA
AT2G25180	4	4/920	92/31393	0.283927	1.50774	1	0.0804137	1174	ARR12	response regulator 12	AtARR12--NA, RR12--response regulator 12
AT1G05380	9	9/920	244/31393	0.288584	1.27117	1	0.0816632	1175	NA	NA	NA
AT4G36570	3	3/920	64/31393	0.289124	1.631	1	0.0817464	1176	ATRL3	RAD-like 3	RL3--RAD-like 3
AT1G28420	4	4/920	93/31393	0.290497	1.49075	1	0.0820649	1177	HB-1	homeobox-1	RLT1--RINGLET 1
AT5G53200	8	8/920	214/31393	0.292213	1.28882	1	0.0824796	1178	TRY	TRIPTYCHON	NA
AT4G03250	3	3/920	65/31393	0.297157	1.60464	1	0.0837328	1179.5	NA	NA	NA
AT3G48590	3	3/920	65/31393	0.297157	1.60464	1	0.0837328	1179.5	ATHAP5A	NA	HAP5A--NA, NF-YC1--nuclear factor Y, subunit C1
AT4G26440	46	46/920	1446/31393	0.303046	1.09295	1	0.08532	1181	ATWRKY34	NA	MSP3--MICROSPORE-SPECIFIC PROMOTER 3, WRK34--WRK protein 34, WRKY34--WRKY DNA-binding protein 34
AT3G06380	13	13/920	374/31393	0.304562	1.19554	1	0.0856742	1182	ATTLP9	tubby-like protein 9	TLP9--tubby-like protein 9
AT1G01520	22	22/920	663/31393	0.305538	1.14017	1	0.0858248	1183	ASG4	ALTERED SEED GERMINATION 4	REV3--REVEILLE 3
AT1G59530	15	15/920	438/31393	0.305614	1.17745	1	0.0858248	1184	ATBZIP4	basic leucine-zipper 4	bZIP4--basic leucine-zipper 4
AT4G34610	12	12/920	343/31393	0.306888	1.20347	1	0.0861099	1185	BLH6	BEL1-like homeodomain 6	NA
AT2G34140	13	13/920	375/31393	0.307821	1.1922	1	0.0862988	1186	CDF4	CYCLING DOF FACTOR 4	NA
AT3G16350	17	17/920	505/31393	0.314088	1.15676	1	0.0879816	1187	NA	NA	NA
AT3G01140	24	24/920	733/31393	0.317848	1.12447	1	0.0889599	1188	AtMYB106	myb domain protein 106	MYB106--myb domain protein 106, NOK--NOECK
AT3G20880	13	13/920	379/31393	0.320944	1.17902	1	0.0897511	1189	WIP4	WIP domain protein 4	NA
AT3G17010	13	13/920	381/31393	0.327557	1.17253	1	0.0914341	1190	REM22	REPRODUCTIVE MERISTEM 22	NA
AT5G58610	5	5/920	129/31393	0.327606	1.33742	1	0.0914341	1191	NA	NA	NA
AT1G10610	20	20/920	607/31393	0.327788	1.1314	1	0.0914341	1192	NA	NA	NA
AT3G16940	18	18/920	544/31393	0.332906	1.13614	1	0.0927839	1193	CAMTA6	CALMODULIN-BINDING TRANSCRIPTION ACTIVATOR 6	NA
AT4G26930	3	3/920	70/31393	0.337432	1.48464	1	0.0939666	1194	AtMYB97	myb domain protein 97	MYB97--myb domain protein 97
AT5G01200	10	10/920	288/31393	0.337808	1.19356	1	0.0939926	1195	NA	NA	NA
AT5G08190	5	5/920	131/31393	0.339194	1.3161	1	0.0942994	1196	NF-YB12	nuclear factor Y, subunit B12	NA
AT1G08000	20	20/920	615/31393	0.348927	1.11589	1	0.0969242	1197	GATA10	GATA transcription factor 10	NA
AT3G02830	28	28/920	880/31393	0.354533	1.0913	1	0.0983993	1198	PNT1	PENTA 1	ZFN1--zinc finger protein 1
AT1G07540	21	21/920	650/31393	0.354905	1.10832	1	0.0984203	1199	TRFL2	TRF-like 2	NA
AT3G07650	5	5/920	134/31393	0.356631	1.28537	1	0.0988164	1200	BBX7	B-box domain protein 7	COL9--CONSTANS-like 9
AT3G06120	20	20/920	618/31393	0.356933	1.11018	1	0.0988178	1201	MUTE	MUTE	NA
AT5G11050	1	1/920	15/31393	0.359982	2.36729	1	0.0995423	1202	AtMYB64	myb domain protein 64	MYB64--myb domain protein 64, URP10--UAS-TAGGED ROOT PATTERNING10
AT4G25610	17	17/920	521/31393	0.360149	1.11944	1	0.0995423	1203	NA	NA	NA
AT1G17520	5	5/920	137/31393	0.374098	1.25603	1	0.103312	1204	NA	NA	NA
AT3G02380	27	27/920	856/31393	0.375107	1.08115	1	0.103505	1205	ATCOL2	CONSTANS-LIKE 2	BBX3--B-box domain protein 3, COL2--CONSTANS-like 2
AT2G47520	6	6/920	170/31393	0.380798	1.21319	1	0.104988	1206	AtERF71	Arabidopsis thaliana ethylene response factor 71	ERF71--ethylene response factor 71, HRE2--HYPOXIA RESPONSIVE ERF (ETHYLENE RESPONSE FACTOR) 2
AT4G32980	28	28/920	893/31393	0.383908	1.07442	1	0.105758	1207	ATH1	homeobox gene 1	NA
AT2G26940	3	3/920	76/31393	0.385541	1.36238	1	0.106119	1208	NA	NA	NA
AT5G15210	15	15/920	464/31393	0.386043	1.10831	1	0.10617	1209	ATHB30	homeobox protein 30	HB30--homeobox protein 30, ZFHD3--ZINC FINGER HOMEODOMAIN 3, ZHD8--ZINC FINGER HOMEODOMAIN 8
AT1G78600	4	4/920	108/31393	0.390278	1.27514	1	0.107246	1210	BBX22	B-box domain protein 22	DBB3--DOUBLE B-BOX 3, LZF1--light-regulated zinc finger protein 1, STH3--SALT TOLERANCE HOMOLOG 3
AT4G25530	11	11/920	335/31393	0.393641	1.12604	1	0.108081	1211	FWA	FLOWERING WAGENINGEN	HDG6--HOMEODOMAIN GLABROUS 6
AT2G24790	32	32/920	1031/31393	0.394647	1.06322	1	0.108268	1212	ATCOL3	NA	BBX4--B-box domain protein 4, COL3--CONSTANS-like 3
AT3G18010	1	1/920	17/31393	0.396963	2.07124	1	0.108813	1213	WOX1	WUSCHEL related homeobox 1	NA
AT3G19510	20	20/920	634/31393	0.40017	1.08065	1	0.109602	1214	HAT3.1	NA	NA
AT1G02220	10	10/920	307/31393	0.412146	1.11651	1	0.112742	1215	ANAC003	NAC domain containing protein 3	NAC003--NAC domain containing protein 3
AT2G37650	11	11/920	340/31393	0.412334	1.10875	1	0.112742	1216	NA	NA	NA
AT4G02560	2	2/920	48/31393	0.412652	1.44104	1	0.112742	1217	LD	luminidependens	NA
AT4G36710	14	14/920	440/31393	0.415079	1.0899	1	0.113312	1218	AtHAM4	Arabidopsis thaliana HAIRY MERISTEM 4	HAM4--NA, SCL15--Scarecrow-like 15
AT2G42400	6	6/920	179/31393	0.427816	1.14974	1	0.116693	1219	ATVOZ2	VASCULAR PLANT ONE ZINC FINGER PROTEIN 2	VOZ2--vascular plant one zinc finger protein 2
AT5G07690	29	29/920	946/31393	0.428501	1.04907	1	0.116704	1220	ATMYB29	myb domain protein 29	MYB29--myb domain protein 29, PMG2--PRODUCTION OF METHIONINE-DERIVED GLUCOSINOLATE 2, RAO7--regulator of alternative oxidase 1a 7
AT5G26630	8	8/920	245/31393	0.428557	1.1191	1	0.116704	1221	AGL35	agamous-like 35	NA
AT3G04420	4	4/920	114/31393	0.429909	1.20535	1	0.116976	1222	anac048	NAC domain containing protein 48	NAC048--NAC domain containing protein 48
AT1G14685	3	3/920	83/31393	0.440537	1.24289	1	0.119672	1223.5	ATBPC2	BASIC PENTACYSTEINE 2	BBR/BPC2--NA, BPC2--basic pentacysteine 2
AT2G37260	3	3/920	83/31393	0.440537	1.24289	1	0.119672	1223.5	ATWRKY44	NA	DSL1--DR. STRANGELOVE 1, TTG2--TRANSPARENT TESTA GLABRA 2, WRKY44--NA
AT3G04450	34	34/920	1121/31393	0.443229	1.03743	1	0.120305	1225	NA	NA	NA
AT1G60280	9	9/920	282/31393	0.444977	1.09286	1	0.120681	1226	ANAC023	NAC domain containing protein 23	NAC023--NAC domain containing protein 23
AT1G75710	11	11/920	349/31393	0.445987	1.07888	1	0.120856	1227	NA	NA	NA
AT3G44290	1	1/920	20/31393	0.448471	1.74407	1	0.121332	1228.5	ANAC060	NAC domain containing protein 60	ANAC60--NA, NAC060--NAC domain containing protein 60, NTL5--NA
AT1G26790	1	1/920	20/31393	0.448471	1.74407	1	0.121332	1228.5	CDF6	CYCLING DOF FACTOR 6	NA
AT3G58780	29	29/920	956/31393	0.451194	1.03739	1	0.121969	1230	AGL1	AGAMOUS-like 1	SHP1--SHATTERPROOF 1
AT2G46530	9	9/920	284/31393	0.453274	1.08483	1	0.122432	1231	ARF11	auxin response factor 11	NA
AT2G38950	8	8/920	254/31393	0.468317	1.07782	1	0.126392	1232	NA	NA	NA
AT5G15310	25	25/920	829/31393	0.470532	1.03078	1	0.126887	1233	ATMIXTA	NA	ATMYB16--myb domain protein 16, MYB16--myb domain protein 16
AT3G46770	25	25/920	832/31393	0.477854	1.02685	1	0.128757	1234	NA	NA	NA
AT4G31640	1	1/920	22/31393	0.480344	1.57785	1	0.129323	1235	NA	NA	NA
AT3G44350	6	6/920	190/31393	0.48444	1.0806	1	0.13032	1236	anac061	NAC domain containing protein 61	NAC061--NAC domain containing protein 61
AT1G25340	45	45/920	1515/31393	0.484828	1.01468	1	0.13032	1237	AtMYB116	myb domain protein 116	MYB116--myb domain protein 116
AT3G29020	22	22/920	734/31393	0.487643	1.02404	1	0.13097	1238	AtMYB110	myb domain protein 110	MYB110--myb domain protein 110
AT2G02740	13	13/920	429/31393	0.490577	1.0356	1	0.131652	1239	ATWHY3	A. THALIANA WHIRLY 3	PTAC11--PLASTID TRANSCRIPTIONALLY ACTIVE11, WHY3--WHIRLY 3
AT5G58850	28	28/920	940/31393	0.492116	1.01746	1	0.131959	1240	ATMYB119	MYB DOMAIN PROTEIN 119	MYB119--myb domain protein 119
AT2G25230	4	4/920	124/31393	0.49422	1.10454	1	0.132416	1241	AtMYB100	myb domain protein 100	MYB100--myb domain protein 100
AT3G16160	12	12/920	398/31393	0.501097	1.03013	1	0.13415	1242	NA	NA	NA
AT1G69560	37	37/920	1252/31393	0.503146	1.00904	1	0.134591	1243	ATMYB105	MYB DOMAIN PROTEIN 105	LOF2--LATERAL ORGAN FUSION 2, MYB105--myb domain protein 105
AT2G13570	25	25/920	843/31393	0.504599	1.01266	1	0.134871	1244	NF-YB7	nuclear factor Y, subunit B7	NA
AT4G22680	6	6/920	195/31393	0.509614	1.05188	1	0.136102	1245	AtMYB85	myb domain protein 85	MYB85--myb domain protein 85
AT3G22760	11	11/920	370/31393	0.523375	1.01509	1	0.139665	1246	SOL1	NA	NA
AT5G66770	13	13/920	441/31393	0.530738	1.00615	1	0.141516	1247	NA	NA	NA
AT5G50480	24	24/920	820/31393	0.531989	0.998643	1	0.141736	1248	NF-YC6	nuclear factor Y, subunit C6	NA
AT1G68520	33	33/920	1130/31393	0.533698	0.996269	1	0.142077	1249	BBX14	B-box domain protein 14	NA
AT3G58070	7	7/920	235/31393	0.535796	1.01706	1	0.142522	1250	GIS	GLABROUS INFLORESCENCE STEMS	NA
AT1G21340	7	7/920	241/31393	0.562527	0.990784	1	0.149513	1251	NA	NA	NA
AT5G47140	2	2/920	64/31393	0.563267	1.0686	1	0.14959	1252	GATA27	GATA transcription factor 27	NA
AT2G17180	13	13/920	453/31393	0.569876	0.978323	1	0.151224	1253	DAZ1	DUO1-ACTIVATED ZINC FINGER 1	NA
AT5G09330	8	8/920	278/31393	0.5704	0.981255	1	0.151242	1254	ANAC082	NAC domain containing protein 82	NAC082--NAC domain containing protein 82, VNI1--VND-interacting 1
AT5G26210	4	4/920	140/31393	0.589943	0.974089	1	0.1563	1255	AL4	alfin-like 4	NA
AT1G05230	30	30/920	1057/31393	0.598106	0.966468	1	0.158336	1256	HDG2	homeodomain GLABROUS 2	NA
AT5G56960	2	2/920	69/31393	0.60431	0.988717	1	0.159851	1257	NA	NA	NA
AT2G39880	12	12/920	429/31393	0.605743	0.952557	1	0.160103	1258	AtMYB25	myb domain protein 25	MYB25--myb domain protein 25
AT1G73870	30	30/920	1063/31393	0.610568	0.960659	1	0.16125	1259	BBX16	B-box domain protein 16	COL7--CONSTANS-LIKE 7
AT1G07520	4	4/920	145/31393	0.617589	0.939393	1	0.162975	1260	NA	NA	NA
AT2G26960	28	28/920	997/31393	0.618843	0.955764	1	0.163176	1261	AtMYB81	myb domain protein 81	MYB81--myb domain protein 81
AT5G40430	10	10/920	363/31393	0.622866	0.937648	1	0.164107	1262	AtMYB22	myb domain protein 22	MYB22--myb domain protein 22
AT2G31380	22	22/920	790/31393	0.627224	0.947579	1	0.165066	1263	BBX25	B-box domain protein 25	STH--salt tolerance homologue
AT5G55020	2	2/920	72/31393	0.6275	0.946251	1	0.165066	1264	ATMYB120	NA	MYB120--myb domain protein 120
AT5G15850	25	25/920	898/31393	0.632514	0.947098	1	0.166254	1265	ATCOL1	NA	BBX2--B-box domain protein 2, COL1--CONSTANS-like 1
AT5G41315	23	23/920	829/31393	0.63585	0.943788	1	0.166998	1266	GL3	GLABRA 3	GL3--GLABROUS 3, MYC6.2--NA
AT5G41200	3	3/920	112/31393	0.641315	0.911351	1	0.168301	1267	AGL75	AGAMOUS-like 75	NA
AT1G65360	5	5/920	187/31393	0.64353	0.909478	1	0.168749	1268	AGL23	AGAMOUS-like 23	NA
AT5G24930	28	28/920	1010/31393	0.645885	0.942696	1	0.169233	1269	ATCOL4	NA	BBX5--B-box domain protein 5, COL4--CONSTANS-like 4
AT2G41710	13	13/920	481/31393	0.655541	0.918935	1	0.171628	1270	NA	NA	NA
AT5G06650	7	7/920	264/31393	0.657743	0.901431	1	0.172069	1271	GIS2	GLABROUS INFLORESCENCE STEMS 2	NA
AT5G44190	27	27/920	984/31393	0.6649	0.932521	1	0.1738	1272	ATGLK2	NA	GLK2--GOLDEN2-like 2, GPRI2--GBF'S PRO-RICH REGION-INTERACTING FACTOR 2
AT4G29940	7	7/920	266/31393	0.665407	0.894411	1	0.1738	1273	PRHA	pathogenesis related homeodomain protein A	NA
AT2G32370	22	22/920	809/31393	0.67052	0.924111	1	0.174998	1274	HDG3	homeodomain GLABROUS 3	NA
AT1G02030	1	1/920	38/31393	0.677272	0.8951	1	0.176622	1275	NA	NA	NA
AT1G06170	16	16/920	600/31393	0.684833	0.905839	1	0.178454	1276	bHLH089	Basic Helix Loop Helix Protein 89	NA
AT4G01460	23	23/920	852/31393	0.686272	0.916893	1	0.178689	1277	NA	NA	NA
AT1G26610	17	17/920	638/31393	0.689518	0.90499	1	0.179393	1278	NA	NA	NA
AT3G59580	19	19/920	711/31393	0.691685	0.907534	1	0.179817	1279	NLP9	NIN-like protein 9	NA
AT4G12240	1	1/920	40/31393	0.695933	0.849143	1	0.180638	1280.5	NA	NA	NA
AT3G05690	1	1/920	40/31393	0.695933	0.849143	1	0.180638	1280.5	ATHAP2B	HEME ACTIVATOR PROTEIN (YEAST) HOMOLOG 2B	AtNF-YA2--NA, HAP2B--HEME ACTIVATOR PROTEIN (YEAST) HOMOLOG 2B, NF-YA2--nuclear factor Y, subunit A2, UNE8--UNFERTILIZED EMBRYO SAC 8
AT3G66656	13	13/920	496/31393	0.697399	0.889952	1	0.180754	1282	AGL91	AGAMOUS-like 91	NA
AT2G12900	3	3/920	122/31393	0.697595	0.834493	1	0.180754	1283	bZIP33	basic leucine-zipper 33	NA
AT2G41940	32	32/920	1179/31393	0.69801	0.921355	1	0.180754	1284	ZFP8	zinc finger protein 8	NA
AT5G50470	9	9/920	350/31393	0.700303	0.87297	1	0.181207	1285	NF-YC7	nuclear factor Y, subunit C7	NA
AT3G62670	2	2/920	84/31393	0.709714	0.807459	1	0.183499	1286	ARR20	response regulator 20	MEE41--maternal effect embryo arrest 41, RR20--response regulator 20
AT1G34790	6	6/920	243/31393	0.719421	0.837496	1	0.185864	1287	TT1	transparent testa 1	WIP1--WIP domain protein 1
AT2G28920	5	5/920	205/31393	0.720834	0.827135	1	0.186077	1288	NA	NA	NA
AT5G16540	30	30/920	1121/31393	0.721592	0.907796	1	0.186077	1289	ZFN3	zinc finger nuclease 3	NA
AT1G63040	1	1/920	43/31393	0.721923	0.788413	1	0.186077	1290	NA	NA	NA
AT1G76900	1	1/920	44/31393	0.730083	0.770053	1	0.188035	1291	AtTLP1	tubby like protein 1	TLP1--tubby like protein 1
AT3G20640	1	1/920	45/31393	0.738005	0.752528	1	0.189928	1292	NA	NA	NA
AT1G60350	8	8/920	325/31393	0.739081	0.834471	1	0.190058	1293	anac024	NAC domain containing protein 24	NAC024--NAC domain containing protein 24
AT4G21750	27	27/920	1025/31393	0.742409	0.892969	1	0.190637	1294	ATML1	MERISTEM LAYER 1	NA
AT1G50680	9	9/920	364/31393	0.742482	0.838154	1	0.190637	1295	NA	NA	NA
AT1G61110	33	33/920	1242/31393	0.743879	0.90053	1	0.190775	1296	anac025	NAC domain containing protein 25	NAC025--NAC domain containing protein 25, NAC25--NA
AT2G15740	35	35/920	1314/31393	0.74421	0.90271	1	0.190775	1297	GAL1	GAZ-LIKE 1	NA
AT1G72650	11	11/920	440/31393	0.74474	0.847483	1	0.190775	1298	TRFL6	TRF-like 6	NA
AT1G30500	11	11/920	446/31393	0.760027	0.835627	1	0.194541	1299	NF-YA7	nuclear factor Y, subunit A7	NA
AT3G18100	6	6/920	259/31393	0.773498	0.784118	1	0.197837	1300	AtMYB4R1	myb domain protein 4R1	MYB4R1--myb domain protein 4r1
AT4G22950	10	10/920	416/31393	0.779628	0.813813	1	0.199252	1301	AGL19	AGAMOUS-like 19	GL19--NA
AT4G14540	28	28/920	1087/31393	0.784547	0.87187	1	0.200355	1302	NF-YB3	nuclear factor Y, subunit B3	NA
AT1G25470	11	11/920	457/31393	0.786389	0.814719	1	0.200671	1303	CRF12	cytokinin response factor 12	NA
AT5G41920	5	5/920	224/31393	0.788599	0.754901	1	0.201081	1304	AtSCL23	NA	SCL23--SCARECROW-LIKE 23
AT1G60250	3	3/920	146/31393	0.804904	0.693892	1	0.205081	1305	BBX26	B-box domain protein 26	NA
AT3G27810	29	29/920	1139/31393	0.807155	0.86099	1	0.205497	1306	ATMYB21	myb domain protein 21	ATMYB3--ARABIDOPSIS THALIANA MYB DOMAIN PROTEIN 3, MYB21--myb domain protein 21
AT4G14920	2	2/920	103/31393	0.808489	0.655153	1	0.205546	1307	NA	NA	NA
AT1G31630	3	3/920	147/31393	0.808583	0.68905	1	0.205546	1308	AGL86	AGAMOUS-like 86	NA
AT3G04850	4	4/920	196/31393	0.829414	0.688711	1	0.21068	1309	NA	NA	NA
AT5G63900	9	9/920	402/31393	0.835737	0.756156	1	0.212124	1310	NA	NA	NA
AT1G34390	1	1/920	61/31393	0.837348	0.551566	1	0.212371	1311	ARF22	auxin response factor 22	NA
AT4G16430	2	2/920	111/31393	0.840263	0.60691	1	0.212948	1312	bHLH003	NA	bHLH03--NA, bHLH3--NA, JAM3--Jasmonate Associated MYC2 LIKE 3
AT3G14740	15	15/920	645/31393	0.851653	0.785138	1	0.21567	1313	NA	NA	NA
AT5G06500	5	5/920	248/31393	0.855032	0.679804	1	0.216347	1314	AGL96	AGAMOUS-like 96	NA
AT5G04400	1	1/920	65/31393	0.855627	0.517025	1	0.216347	1315	anac077	NAC domain containing protein 77	NAC077--NAC domain containing protein 77
AT5G07160	11	11/920	495/31393	0.861327	0.749804	1	0.217622	1316	NA	NA	NA
AT1G68200	5	5/920	253/31393	0.866434	0.665989	1	0.218747	1317	AtC3H15	NA	CDM1--CALLOSE DEFECTIVE MICROSPORE1
AT1G17460	1	1/920	68/31393	0.867977	0.493827	1	0.21897	1318	TRFL3	TRF-like 3	NA
AT5G12400	1	1/920	69/31393	0.871854	0.48655	1	0.219781	1319	NA	NA	NA
AT5G57520	3	3/920	168/31393	0.873231	0.600937	1	0.219962	1320	ATZFP2	ZINC FINGER PROTEIN 2	ZFP2--zinc finger protein 2
AT1G61730	3	3/920	169/31393	0.875763	0.597298	1	0.220432	1321	NA	NA	NA
AT1G68190	25	25/920	1050/31393	0.880866	0.802508	1	0.221549	1322	BBX27	B-box domain protein 27	NA
AT5G40360	7	7/920	351/31393	0.891786	0.671516	1	0.224126	1323	AtMYB115	myb domain protein 115	MYB115--myb domain protein 115
AT4G14713	1	1/920	75/31393	0.892844	0.447013	1	0.224222	1324	PPD1	PEAPOD 1	TIFY4A--NA
AT1G49190	11	11/920	522/31393	0.900654	0.709546	1	0.226013	1325	ARR19	response regulator 19	RR19--response regulator 19
AT1G21450	12	12/920	565/31393	0.903789	0.715046	1	0.226629	1326	SCL1	SCARECROW-like 1	NA
AT1G47270	6	6/920	319/31393	0.908346	0.632551	1	0.2276	1327	AtTLP6	tubby like protein 6	TLP6--tubby like protein 6
AT3G13890	19	19/920	852/31393	0.913222	0.750348	1	0.228649	1328	ATMYB26	myb domain protein 26	MS35--MALE STERILE 35, MYB26--myb domain protein 26
AT1G26310	19	19/920	854/31393	0.915028	0.7485	1	0.228929	1329	AGL10	AGAMOUS-like 10	CAL--CAULIFLOWER, CAL1--NA
AT1G23420	18	18/920	817/31393	0.917115	0.741133	1	0.229279	1330	INO	INNER NO OUTER	NA
AT4G35280	16	16/920	740/31393	0.919166	0.727255	1	0.229619	1331	DAZ2	DUO1-ACTIVATED ZINC FINGER 2	NA
AT4G38960	1	1/920	88/31393	0.927281	0.380056	1	0.231298	1332.5	BBX19	B-box domain protein 19	NA
AT5G60440	1	1/920	88/31393	0.927281	0.380056	1	0.231298	1332.5	AGL62	AGAMOUS-like 62	NA
AT4G09450	14	14/920	675/31393	0.932729	0.696933	1	0.232483	1334	NA	NA	NA
AT1G66350	15	15/920	720/31393	0.936237	0.699849	1	0.233128	1335	RGL	NA	RGL1--RGA-like 1
AT2G16910	20	20/920	921/31393	0.936717	0.729363	1	0.233128	1336	AMS	ABORTED MICROSPORES	NA
AT5G06070	10	10/920	518/31393	0.940026	0.648204	1	0.233776	1337	RAB	NA	RBE--RABBIT EARS
AT4G13980	2	2/920	154/31393	0.942516	0.434606	1	0.23422	1338	AT-HSFA5	NA	HSFA5--HEAT SHOCK TRANSCRIPTION FACTOR A5
AT4G35580	10	10/920	524/31393	0.944967	0.640509	1	0.234654	1339	CBNAC	calmodulin-binding NAC protein	NTL9--NAC transcription factor-like 9
AT5G05610	1	1/920	98/31393	0.946038	0.340763	1	0.234745	1340	AL1	alfin-like 1	NA
AT5G22260	13	13/920	653/31393	0.947252	0.66812	1	0.23487	1341	MS1	male sterility 1	NA
AT5G04640	17	17/920	819/31393	0.948564	0.696498	1	0.234985	1342	AGL99	AGAMOUS-like 99	NA
AT1G34310	2	2/920	159/31393	0.949166	0.420695	1	0.234985	1343	ARF12	auxin response factor 12	NA
AT5G05120	1	1/920	101/31393	0.950659	0.330508	1	0.234985	1344	NA	NA	NA
AT5G42640	6	6/920	356/31393	0.950943	0.564987	1	0.234985	1345	GAL2	GAZ-LIKE 2	NA
AT2G24700	4	4/920	263/31393	0.95146	0.509422	1	0.234985	1346	NA	NA	NA
AT4G16141	3	3/920	214/31393	0.951953	0.469218	1	0.234985	1347	AtGATA17L	NA	GATA17L--GATA17-LIKE
AT2G42410	20	20/920	948/31393	0.953097	0.707495	1	0.235092	1348	ATZFP11	ZINC FINGER PROTEIN 11	ZFP11--zinc finger protein 11
AT1G11510	13	13/920	667/31393	0.956214	0.653511	1	0.235482	1349	NA	NA	NA
AT2G46810	2	2/920	167/31393	0.958304	0.400193	1	0.235482	1350	MYC70	MYC-type transcription factor 70	NA
AT1G28460	1	1/920	107/31393	0.958748	0.311738	1	0.235482	1351	AGL59	AGAMOUS-like 59	NA
AT1G69180	15	15/920	755/31393	0.958822	0.665964	1	0.235482	1352	CRC	CRABS CLAW	NA
AT2G13150	1	1/920	109/31393	0.961139	0.305945	1	0.235482	1353	bZIP31	basic leucine-zipper 31	NA
AT1G22130	15	15/920	763/31393	0.962872	0.658664	1	0.235482	1354	AGL104	AGAMOUS-like 104	NA
AT2G30420	19	19/920	928/31393	0.963027	0.685848	1	0.235482	1355	ETC2	ENHANCER OF TRY AND CPC 2	NA
AT2G26320	10	10/920	552/31393	0.963599	0.606852	1	0.235482	1356	AGL33	AGAMOUS-like 33	NA
AT5G27960	1	1/920	112/31393	0.964468	0.297647	1	0.235482	1357	AGL90	AGAMOUS-like 90	NA
AT1G25440	20	20/920	974/31393	0.96528	0.687607	1	0.235482	1358	BBX15	B-box domain protein 15	COL16--NA
AT2G40210	6	6/920	377/31393	0.966243	0.532636	1	0.235482	1359	AGL48	AGAMOUS-like 48	NA
AT5G23650	9	9/920	514/31393	0.966766	0.586264	1	0.235482	1360	NA	NA	NA
AT1G48150	3	3/920	233/31393	0.968497	0.430187	1	0.235482	1361	AGL74	agamous-like 74	NA
AT3G23130	19	19/920	944/31393	0.969522	0.67362	1	0.235482	1362	FLO10	FLORAL DEFECTIVE 10	FON1--FLORAL ORGAN NUMBER 1, SUP--SUPERMAN
AT1G35540	7	7/920	432/31393	0.97103	0.542072	1	0.235482	1363	ARF14	auxin response factor 14	NA
AT4G15250	13	13/920	701/31393	0.972636	0.620507	1	0.235482	1364	BBX9	B-box domain protein 9	NA
AT5G40120	4	4/920	292/31393	0.973186	0.457689	1	0.235482	1365	AGL76	AGAMOUS-like 76	NA
AT3G28470	11	11/920	619/31393	0.974424	0.594415	1	0.235482	1366	ATMYB35	MYB DOMAIN PROTEIN 35	MYB35--NA, TDF1--DEFECTIVE IN MERISTEM DEVELOPMENT AND FUNCTION 1
AT1G06910	2	2/920	187/31393	0.97477	0.356694	1	0.235482	1367	TRFL7	TRF-like 7	NA
AT1G13290	15	15/920	794/31393	0.97544	0.631792	1	0.235482	1368	DOT5	DEFECTIVELY ORGANIZED TRIBUTARIES 5	WIP6--WIP domain protein 6
AT5G39700	5	5/920	350/31393	0.977266	0.477208	1	0.235482	1369	AtMYB89	myb domain protein 89	MYB89--myb domain protein 89
AT1G77980	18	18/920	929/31393	0.978132	0.647561	1	0.235482	1370	AGL66	AGAMOUS-like 66	NA
AT1G34650	5	5/920	354/31393	0.978998	0.471676	1	0.235482	1371	HDG10	homeodomain GLABROUS 10	NA
AT1G01530	4	4/920	305/31393	0.979608	0.437734	1	0.235482	1372	AGL28	AGAMOUS-like 28	NA
AT2G26950	8	8/920	501/31393	0.980494	0.533436	1	0.235482	1373	AtMYB104	myb domain protein 104	MYB104--myb domain protein 104
AT5G27880	1	1/920	133/31393	0.981021	0.250116	1	0.235482	1374	NA	NA	NA
AT5G39690	2	2/920	199/31393	0.981415	0.334834	1	0.235482	1375	ANAC093	NAC domain containing protein 93	NAC093--NAC domain containing protein 93
AT5G39750	2	2/920	200/31393	0.981885	0.333132	1	0.235482	1376	AGL81	AGAMOUS-like 81	EMB3008--EMBRYO DEFECTIVE 3008
AT2G34820	13	13/920	734/31393	0.983053	0.59145	1	0.235482	1377	NA	NA	NA
AT4G00120	1	1/920	139/31393	0.984135	0.239191	1	0.235482	1378	EDA33	EMBRYO SAC DEVELOPMENT ARREST 33	GT140--NA, IND--INDEHISCENT, IND1--INDEHISCENT
AT3G47710	3	3/920	263/31393	0.984145	0.380173	1	0.235482	1379	BHLH161	BASIC HELIX-LOOP-HELIX PROTEIN 161	BNQ3--BANQUO 3
AT5G15480	10	10/920	608/31393	0.984933	0.548994	1	0.235482	1380	NA	NA	NA
AT2G31210	11	11/920	656/31393	0.985605	0.559622	1	0.235482	1381	bHLH091	Basic Helix Loop Helix Protein 91	NA
AT1G34170	3	3/920	273/31393	0.987449	0.365971	1	0.235482	1382	ARF13	AUXIN RESPONSE FACTOR 13	NA
AT1G29570	13	13/920	754/31393	0.987454	0.575099	1	0.235482	1383	NA	NA	NA
AT1G60340	6	6/920	432/31393	0.988005	0.463025	1	0.235482	1384	NA	NA	NA
AT2G37000	5	5/920	387/31393	0.989237	0.430457	1	0.235482	1385	NA	NA	NA
AT3G56530	7	7/920	489/31393	0.989693	0.477066	1	0.235482	1386	anac064	NAC domain containing protein 64	NAC064--NAC domain containing protein 64
AT5G49240	14	14/920	812/31393	0.989818	0.574629	1	0.235482	1387	APRR4	pseudo-response regulator 4	PRR4--PSEUDO-RESPONSE REGULATOR 4
AT1G60300	7	7/920	493/31393	0.99044	0.473077	1	0.235482	1388	NA	NA	NA
AT3G01330	15	15/920	883/31393	0.993203	0.565311	1	0.235482	1389	DEL3	DP-E2F-like protein 3	E2FF--NA, E2L2--E2F-LIKE 2
AT1G76110	21	21/920	1144/31393	0.993207	0.610498	1	0.235482	1390	NA	NA	NA
AT5G26650	1	1/920	170/31393	0.99372	0.195101	1	0.235482	1391	AGL36	AGAMOUS-like 36	NA
AT3G21880	7	7/920	516/31393	0.993839	0.451354	1	0.235482	1392	BBX10	B-box domain protein 10	COL12--Constans like 12
AT3G11200	7	7/920	522/31393	0.994515	0.446006	1	0.235482	1393	AL2	alfin-like 2	NA
AT3G52910	1	1/920	175/31393	0.994592	0.189462	1	0.235482	1394	AtGRF4	growth-regulating factor 4	GRF4--growth-regulating factor 4
AT1G53320	11	11/920	717/31393	0.994739	0.510223	1	0.235482	1395	AtTLP7	tubby like protein 7	TLP7--tubby like protein 7
AT2G21240	4	4/920	369/31393	0.995002	0.360216	1	0.235482	1396	ATBPC4	BASIC PENTACYSTEINE 4	BBR--NA, BPC4--basic pentacysteine 4
AT1G12860	17	17/920	993/31393	0.995075	0.568967	1	0.235482	1397	ICE2	INDUCER OF CBF EXPRESSION 2	SCRM2--SCREAM 2
AT1G16070	8	8/920	580/31393	0.995329	0.458556	1	0.235482	1398	AtTLP8	tubby like protein 8	TLP8--tubby like protein 8
AT1G30670	3	3/920	321/31393	0.996024	0.310237	1	0.235482	1399	NA	NA	NA
AT2G31215	10	10/920	686/31393	0.996038	0.484386	1	0.235482	1400	NA	NA	NA
AT5G59340	4	4/920	387/31393	0.996685	0.343081	1	0.235482	1401	WOX2	WUSCHEL related homeobox 2	NA
AT5G38620	2	2/920	273/31393	0.997326	0.242809	1	0.235482	1402	AGL73	agamous-like 73	NA
AT1G31640	2	2/920	281/31393	0.997841	0.235784	1	0.235482	1403	AGL92	AGAMOUS-like 92	NA
AT2G01500	11	11/920	782/31393	0.998323	0.466195	1	0.235482	1404	HOS9	HIGH EXPRESSION OF OSMOTICALLY RESPONSIVE GENE 9	PFS2--PRETTY FEW SEEDS 2, WOX6--WUSCHEL RELATED HOMEOBOX 6
AT3G56560	1	1/920	249/31393	0.99941	0.132643	1	0.235482	1405	anac065	NAC domain containing protein 65	NAC065--NAC domain containing protein 65
AT5G42910	5	5/920	521/31393	0.999428	0.317254	1	0.235482	1406	NA	NA	NA
AT1G63100	8	8/920	771/31393	0.999905	0.341572	1	0.235482	1407	NA	NA	NA
AT3G44750	7	7/920	727/31393	0.999927	0.316837	1	0.235482	1408	ATHD2A	NA	HD2A--HISTONE DEACETYLASE 2A, HDA3--histone deacetylase 3, HDT1--NA
AT1G71260	3	3/920	498/31393	0.999957	0.198135	1	0.235482	1409	ATWHY2	WHIRLY 2	WHY2--WHIRLY 2
AT5G52010	11	11/920	1039/31393	0.99999	0.346622	1	0.235482	1410	NA	NA	NA
AT1G33070	3	3/920	1001/31393	1	0.0965995	1	0.235482	1411	NA	NA	NA
AT1G43950	1	1/920	1001/31393	1	0.032076	1	0.235482	1412	ARF23	auxin response factor 23	NA
