# Supplementary material for: FindIT2: an R/Bioconductor package to identify influential transcription factor and targets based on multi-omics data
Source: BMC Genomics. 2022 Apr 7;23(Suppl 1):272. doi: 10.1186/s12864-022-08506-8 (PMC8988339; doi:10.1186/s12864-022-08506-8)
Supplement: Supplementary file 5 — Additional file 5. The TF activity during SE. [file 12864_2022_8506_MOESM5_ESM.csv]

TF_id	WT_E5_0h	WT_E5_4h	WT_E5_8h	WT_E5_16h	WT_E5_24h	WT_E5_48h	WT_E5_72h
ARR10	-1.8482358655280715	0.15280881684778594	-0.755682313701047	-0.22098355699006716	1.4406418959144562	1.2837854440751753	0.9067873900507394
BZR2	-0.35763418638328603	0.6679297018458067	0.5435583937486402	0.7828422361668773	0.00764050481360323	-0.3354549681245942	-0.9933359357727133
HY5	0.7890029591708179	0.6650635915690216	0.2755153348479652	-0.8976850425648542	-1.0872472127541892	0.20710576519628485	-0.27838342895183804
PIF1	-0.797869134836663	-0.2785233434375608	0.3951804160449395	0.3943348651281237	0.6674987228118568	0.6354107335496054	-0.18867270984738876
SMZ	-0.18823910299236624	-2.091798979325984	-2.4553540685684574	2.52447666623894	0.04255145919788698	2.872881321641913	-0.08244572599117134
SOC1	1.1869614509702011	0.9456434546504323	0.38721906757197205	-0.8517479061688054	-0.8820998225314912	-0.5581327156842085	-0.6097261454995866
SVP	-0.3939646996178113	0.5448866620744134	-0.07114620604225387	-0.317560910292338	-0.39518041604493936	0.6217603049723717	-0.21494232502347727
AP3	0.034935225287750636	1.0431694375496836	-0.18192357564249742	-0.00866065782493607	0.9208485050424954	-1.0077105295533944	-0.20625205014426173
FHY3	-0.1822421118250071	-1.401594126096938	-0.18388631285029	2.503346544417212	-1.7604632026121814	0.6238997246054181	0.6099036317891274
FLC	0.2485752124924456	1.2638728408343392	-0.8844193301622078	-1.2083199221884093	-1.643060569803946	0.7645024444813623	0.9951744499845381
PI	0.46264010580241755	0.01140390899353724	-0.04925609743695848	-0.44685562177512755	0.1937678076491528	-0.233608740828245	0.017227729682649708
PIF3	1.7788826281102201	-1.4932237074530004	-1.831515119940048	-1.7401581162500048	-0.5125792898099555	1.5106200619672856	1.800711807614279
PIF4	-1.1074767760952267	-0.9927355310392427	-1.0692117112989674	0.3131549875313966	1.4619166144718614	1.3402908338133903	1.0290469261411588
PIF5	2.2276527342885504	-3.3223759607849113	-3.1576189788239373	-2.651015120824486	1.9762016305467691	2.443615127552632	3.6365964084307056
SEP3	-0.0882621496801546	0.10094567191678318	0.49357677420220164	-2.1895683147768588	-0.44266917206940437	0.26456529601564927	0.8763026822530643
ABI3	-1.4308860581919787	-1.8571637244194343	-2.5251609223122493	1.1691765699324623	0.8329544470500931	2.7224180122628754	2.5532037285201445
MYC2	-1.1224245242969229	-0.4351982333414798	-0.9305612834624866	0.2590924733468237	0.9074428730525206	1.0127428756102945	0.9657261166816964
ERF1B	0.20226165685060238	-0.4906545135872396	-0.3879152337165505	-1.1579966695706894	-0.7360693016680482	1.5501800401765848	0.9617637740689087
MYC3	0.370658339635512	0.39874406432531345	0.3365318046645225	0.2602989687962153	-0.4389794201315254	-0.19452316246541568	-0.5859908920449851
MYC4	1.0612851033890391	0.8161538162074155	-1.0462809844180776	-1.2895912874238478	-0.8480261949409709	0.36247798066660947	0.5021967546650195
AG	-0.4150097542046374	-1.050718354939327	-0.7550399766559774	0.3042972642849898	-0.41526896519348366	0.9490625827397744	1.1382247539917985
ANT	-1.1184480745900394	-1.2103665531206473	-3.7327449709561846	0.3052400731758997	2.1686861288919386	3.217779222624756	2.9871499858753072
HAT5	-0.0077486968751691605	0.42014968015323495	0.8128129113364501	-2.475473953332348	-0.2962583792825141	-0.8733478319943556	1.8394101120057555
ATHB-9	-1.3112594465397622	-2.9960422147691737	-2.9451538625665674	-1.6045493703108213	1.6282449667589443	3.6232684502218593	3.804223310179823
MYB15	1.7094692392349526	-1.1833556211498053	0.37471823814936395	-0.7410048117476629	-0.04518731055673373	0.27346055326311297	-0.5252819424981869
F3A4.140	1.2354736296570212	-2.4604389284943378	0.38636270791097155	0.22169188925066985	-0.9674541101246862	1.5870343312111994	0.7856084530837911
RAX3	-1.3563222276697964	0.02345623952184376	1.8787774328928604	1.0123782745348	-2.90050799636864	1.0320135459747826	-0.17952508592972977
SPL8	0.8065476858191425	-1.6177213761903035	-3.0818613091880973	-0.6164499312030314	1.2869478265108012	1.3428694281620428	3.186964548089556
CDC5	-1.3603847141469028	-2.4619978635465376	0.3250006365974628	3.3184623509316165	-2.5381031755560657	2.201070299061591	0.8030757129901651
DYT1	0.015429255474880624	-1.458863420963386	-2.447516605283016	0.12100681563874685	2.0797277803418863	1.9918183499300737	1.4513897692242819
LEC2	-1.7698742169191093	-3.1576189788239373	-3.64827145502052	-0.13359262812143277	2.595144278374443	3.737017648424429	4.249208810709791
RAV1	-1.2024673226897256	-0.7226001450443871	-2.5829834202922664	-0.5524987080174446	0.8261467049688606	2.7658320125315567	2.0620203142859497
RAV1_var.2	-2.656433826677338	-3.0840306484447484	-1.6871250174033958	2.292863833287327	1.8020153993889028	3.8277778913183798	1.9652484314120353
SEP1	0.4312359140315242	-1.8544591824636556	-0.33020882916962296	1.2041934428613221	1.5765151569167886	0.042344544729593946	0.6714581744237511
AGL3	1.1502148303824824	1.6654396942415035	0.58862134985267	0.09131868078367933	-0.9888609899869651	-1.6521452990551437	-1.1594658757437937
AGL1	0.554989175923719	0.44865262998154926	-1.4884748983268525	-1.8799035048414556	0.3395281499537892	1.2048310638910338	0.539033835414111
TCP16	0.838280266477083	-2.0798282754362027	-1.5517335555856981	-1.421877654694962	-1.6580598246604097	2.2033010350008286	2.9159656323879286
TGA1	-0.8115423835491764	1.2126106914076797	1.5282532657631265	2.436382638151104	-1.42994446326739	-1.676191362639162	-1.5822821312658895
ZAP1	1.4781496444265227	-1.0166573994071895	3.7327449709561864	-0.14028561700645434	-0.5802178735701843	-3.025922894313262	-3.7029622014295853
LFY	0.14973806048380953	-0.5581920075025631	1.897754677357876	-0.12658135155591146	-1.2705725928159326	0.12692027488129606	-1.4647945976828773
ABF3	-2.0995986325696574	-0.36486092588197194	-0.5571239512475534	0.890475399024356	2.18255180613838	1.2226460164231434	-0.01223801649819182
ABI5	0.8122279846654857	-0.1407598360266741	0.3848163744120562	-0.24271263625614442	-0.391311965680342	-0.28023896329757736	-0.2988667194458284
AHL12	-0.271503172920069	0.23674111780371915	0.26529501749727646	-0.08029840187130674	-0.48575501351529005	-0.14193258862990235	0.49712241932620715
AHL20	-0.5446482247952981	1.8271181305560773	-1.292200568169122	-2.2659906651795745	-1.647457165669737	0.11003635912406684	2.5342081686590996
AHL25	-0.25607260461472175	0.22513390705992453	0.25791800202460063	-0.07638980660210888	-0.48515496138404646	-0.16390715256168462	0.4916285887283625
NAC025	-0.2895932393976513	3.361080984633132	-2.7496889122297685	-0.43889530756690076	-1.1335133484999287	-0.7929681343187422	1.6025917798081804
T11I18.17	0.4410988475948059	0.6970616906758315	-0.3923773429534897	0.786899312428413	-1.7471658198825157	0.2310594928955845	0.2019203380850339
NAC055	3.1175683764924584	2.412638269521202	1.7044531220199453	-0.3418406688174141	-3.3107123279204447	-4.299399629660824	-0.4055041684774881
NAC058	1.9092855299423788	-0.11729337811012532	1.573148877260891	1.6104697459661712	-2.5295260712225534	-1.4965585646718544	-1.9602397197072416
NAC080	0.4530762806156183	0.7044887676424659	-0.3930463308897305	0.788963908401659	-1.74879018147419	0.21057697035869163	0.20314947949789225
AP1	0.3801554717879316	0.45767513684137495	-0.45088185155193006	-0.24559313526273005	0.26670753239204403	-0.4099650474922505	0.0803384924599196
ABF2	2.0752929759723293	0.9041524833156902	-0.9762135968387511	-1.1491845166227679	-1.2216507600539808	-1.0954629095162594	0.36321249087908775
ARF1	2.6842178623107658	-0.8512983898829198	-0.7935139272056807	-0.7680930971454576	-0.9409759432856066	-0.778820921934817	7.128144281234941e-4
ARF5	-0.5531532384477805	-1.6183239766302446	-2.760462111526996	0.3952270181941473	0.7237244051815277	2.7305086568111308	2.0479131121884246
ARF8	-1.3206389691233642	-1.2771278208814583	-0.8976079793910016	-1.7438827020590122	1.2243678891172682	2.255326357482844	1.6159334756677868
ARR1	0.12150062934617217	0.8562708702743144	-1.7620769715858489	-1.9131916766193526	-0.5872932134174881	1.3987658659148057	1.0296122649204906
ARR11	-1.7897043462994298	2.016786221919002	1.5613602884439501	-1.5847885978700471	-0.8709314085672134	-0.9275744416038413	0.8980857631815454
ARR14	-4.098785772261816	-1.6164300396120348	1.5490638513650592	2.8957569400266867	1.9764175822635706	2.2741502073885633	-0.6692833299101283
ARR18	-0.8435033324772402	3.081861309188097	1.1100170392467912	0.6425825421843805	-1.1806817302774324	-2.557528419984035	-0.7335791749802711
ARR2	1.4472743390471563	0.1333801751848305	-1.3891847571812195	0.6178496336548693	0.6004411064249398	0.30041473127940443	-1.0237169782748508
ATHB-12	0.6738381626848472	-0.5541687234059369	-2.9637531110501114	-2.06360757970516	2.6099693752222057	2.043318583926955	1.1997958118564453
ATHB-16	-2.041461492036695	2.240172764117601	1.0636256661604087	-0.8054081208752831	-0.5293324030110189	-1.1891765230971447	0.6312171268607245
ATHB-51	-0.12991757242607874	0.10862571956570213	0.7201932809098159	-1.476583246020293	-0.2525650474804863	-0.5674405592087924	1.3450694481069005
ATHB-6	-2.75904248091227	0.789838591624548	-0.6139789694065471	-0.7295495121343254	2.641792241313793	1.5497126129707852	0.5895411773241537
BEE2	0.9586543675503595	-0.8477994289405278	-1.0969632665057745	-1.1551008867742356	0.534273611525524	1.118777960234363	0.5428818742882578
BHLH3	0.9778731722975192	0.8426494620144238	0.2898607037239033	-0.7374805955141277	-0.5761806595184726	-0.41397999958516457	-0.6267203131398946
BHLH13	0.8425341117745617	0.13193567526312452	0.3258611571748528	-0.07222349562050795	-0.03409335564519911	-0.31385398062422926	-0.8169195565604551
AIB	1.6919824025658978	-0.6943670824566252	-1.6978712472535928	-1.5342029847802898	-1.5179331296417793	1.132469838358775	1.756531324413325
BHLH104	-0.42332456151834	-0.8771817338811065	0.04259989847655327	0.14065349432733176	-0.27060340807196626	1.4119061022835482	0.23809788121548994
BHLH34	-0.03485256532861938	0.18244338868806223	0.9694487485678546	-0.10998914614163832	-0.7772352098929592	-0.3444868041631865	-0.6394927871863796
BHLH78	1.5280738226424877	-0.7055233621169514	-0.302353984379539	1.1968232608415275	-1.8250225188203062	-1.288608854902973	1.346631080753224
BIM1	1.4124754364838434	-1.0557929688794299	-1.0332251479478196	-0.6298271611371361	0.3176699107399905	1.0135064999850603	0.1773203805151937
BIM2	-0.5754747988520631	-1.040032225300773	-0.3019172249888965	-0.8871530588245843	0.2062454258456986	1.6488398905409014	0.7027516196796804
BIM3	-0.4078433625005194	0.06537082123521101	0.46415322442124657	-0.5447416419382115	-0.28610388561485384	-0.09822636944526295	0.30989120172021634
BZIP60	-1.720288170370369	-0.834298625536141	-0.30193443272838766	1.8995641860371606	0.8273380903772596	1.337836207376785	0.04212620686613383
CMTA2	3.7327449709561864	-3.1693871083039973	3.071799884405014	3.081861309188097	-3.8551784593826004	-4.721610046428168	-2.544034810625627
CMTA3	4.342393085141033	-3.13454707580391	4.342393085141033	4.098785772261817	-3.610311482529769	-5.318323660592778	-5.318323660592778
DREB1A	1.0183994413798219	1.0776320988004677	0.840201027166797	1.0527444771637378	0.19105546791082642	-1.5734797461377505	-2.106899424572013
CCA1	-1.0922337771470634	0.053496462109241597	-2.0997339524622016	-1.1098678056257119	0.18365146079684888	2.105990210720733	1.8189807445821173
CDF2	-0.02698839643180202	-0.9943909193326209	-0.8159714170821621	0.06847701287555583	0.47536047588319635	1.1990675360925689	0.5827818036829501
CRF2	-1.043676263390808	-0.3365439921426969	0.5678625727761427	1.9408737923289026	0.3364909275270051	-0.26657894354675693	-0.7236885278643472
DOF2.5	2.4215281443438994	-2.921715990373416	-2.277083876389977	-0.44723193171288145	-0.6111561976970452	2.191719207211282	2.2359632201449497
DREB1E	0.19771302139725133	-0.8657185071605867	1.2264190741032535	0.9351088087446927	1.1506955962988152	-0.7547830665993507	-1.0816400341875025
ERF008	2.7677217698051035	1.4371739998884934	-0.2283261229306192	0.05742722799275531	-0.6678818006414071	-2.281808983472126	-1.9156883217825293
DOF1.8	-1.3742511905135277	0.9232202452433337	-1.0448096993555485	-0.8442052736766842	0.5101099412199561	1.0624807639984992	1.016233645381487
DOF2.4	-0.07492264299361419	0.13017273211092165	0.4409947839819841	-0.031320324367374634	1.4389513437097963	-1.024806563162594	-0.2673123406766495
DOF5.6	1.2858046691765392	0.34952188860048755	1.092840685566424	-0.9413676112137948	-0.9882565112737989	-0.5614198855726799	-1.21596468533427
DOF5.7	-0.7771794700725467	-1.0943373733043127	-1.77541525020691	0.8054081208752831	-0.04565627125730585	1.7073060568224423	1.9580334770199794
DRE1C	-3.2570498994159136	-1.0469302468310633	-0.13659582517024782	2.35349644381168	2.73240440475684	0.8124772772409724	1.1809054884665302
DREB2C	1.259399194052773	1.334917990732774	1.9206825007566202	1.9960413050711647	-2.228991666638947	-2.999867701396339	-2.1995117899773247
EDT1	2.036839999613893	-0.592166516111956	-2.308890475942488	-1.692274427928758	-0.23876326909497356	0.7312924273971636	1.5977692652699451
ERF7	-3.0038037133815902	0.05973576592193866	1.9562767437549595	2.1078928369793846	2.246205222477221	-1.4414168169488357	0.30142147071011377
ERF8	-2.1822354606549865	1.0373634533667861	1.6660647576904062	0.14989934546394248	-1.2688253949168162	-0.008566020334130377	0.9277145512368997
ERF043	3.21128140732847	0.034986517604078095	-1.5765151569167886	-1.774944561716114	-1.0913291859028105	-0.66800698621746335	-1.7821515335912852
ERF069	-2.7400710504949175	-1.1982084915036384	-0.42072723411614643	2.490686037143242	0.9029871219467206	1.4239223624530124	1.2145055394825004
ERF096	-2.050861812345225	-1.0165757751366333	-0.19689970231205298	2.002877386314866	1.6751602123010865	0.7580878971065484	0.4936344040787478
ERF098	-1.5686764732039504	0.25412874610537534	1.5697740591728	1.1639391019565009	0.4941957627089909	-0.4275528370771541	-0.9299277266346397
ERF112	1.4548038737594402	0.49835985719399134	1.145246212299332	-0.44109884759480605	1.123121872136529	-1.6254651787461647	-1.5650468960647321
ERF13	0.1608076764316198	0.4875427249434732	1.2142050115064924	0.3395281499537892	-0.9742413867288972	-0.748660371334227	-0.5358706141849465
ERF6	-0.2636474744100041	-0.23941537176869776	1.0593988454685643	1.0818717249768828	1.0068669469646099	-0.9736666573196444	-1.0841285663316678
ARF3	1.218000961205324	-1.1242351251110225	0.08286163311276953	1.3596272360601325	-1.695128878676343	1.083678983880915	-0.9056482863983654
AGL27	-0.548587781527597	-0.7747142088371127	-0.22938992504648728	-0.14427336168551658	1.9734736549573524	-0.29229753315335094	0.7488104450203017
GATA10	1.6729668549549126	-1.4196476186402511	-0.8446803156795167	0.12484731593624385	-1.6059843223541077	2.7915060913436434	-1.2671740801178681
GATA11	1.6942999897626174	-1.435714864256611	-0.8400580991892153	0.13414345817497506	-1.6104697459661712	2.744471299007176	-1.2558576907649186
GATA12	2.7215826678468464	-2.2008280153932485	-0.892956204543817	0.05729953710427525	-1.047554840647599	0.6840648036237496	-0.2161798688245484
GATA15	1.7810740756850394	0.6497183396945788	-0.8471724261199329	-3.3107123279204447	-2.838990114075319	0.7014465780661256	1.9809625375575497
GATA8	0.18011885654365078	-0.3468450639338372	-1.5079041540759681	-0.34747432146753426	1.0496096405864377	2.090107276619996	-0.9033830716362095
GATA9	-2.5797467765542716	1.7952110225681015	-1.268581610237241	-0.9999931536134087	-0.23709966317615858	1.55540915635114	1.3227079437968785
GT-1	0.2905954156800426	0.0564674805704864	0.5264603705518075	-1.9105013298097853	-2.992805379517666	0.65594140625167	1.6498697093081505
HAT1	-2.1118494952651647	-0.7402376296614869	-1.1434624432879652	1.283289546578251	0.9838913201714191	0.9710234107269846	1.9892795958733895
HBI1	0.2745209245555519	-1.7830915434860086	-2.379792409153666	-0.8388489758634783	-0.24876025388031614	2.2879579421805256	2.8072565201092132
KAN1	-0.41269322977956857	1.557395607624867	0.9973325237812047	0.38536280853315846	0.01924057580839106	-1.9146894770364014	-0.01566392596263416
KAN4	1.9488515267566917	-1.3144595884884958	2.3291412802385634	-0.25605545053523365	-1.9696317881173617	-0.6020779585981171	-2.2127694033395797
TCP4	1.3527415529591067	-1.6402217579184937	-1.738784714097775	-3.1390354057008336	-1.6605268442806704	3.5186721601332374	0.9984842838621235
MYB111	-1.689711874175492	0.3289974023101607	-0.37476978791522797	-1.5040688602194774	-2.7219654523451027	2.6116941496244643	1.9161335032848545
MYB24	0.5661121956171913	1.9601849709357604	1.2880126796130786	-1.8309987308422186	-3.0038037133815902	-1.5906183395603415	0.8025533368876199
MYB3	0.14006980097209543	3.0194964862421707	1.4740437721689057	-2.895756940026688	-2.4363826381511045	-1.7975880742186796	0.10196606910855752
MYB4	-1.9224340823152128	0.6840357447402684	1.3005537721758686	-1.391047237819207	-2.1032111327597782	2.0364523709679925	0.43081516133895037
MYB46	0.6555417425705129	-1.0585174834657514	1.3198743714874623	0.573740857615494	-2.3127695103133257	0.9145835013382366	-0.5670600746857277
MYB55	0.47576388787979307	-0.6048750539498617	0.23305125162364865	1.561636352689488	0.22670196712163967	-0.29751124282406577	-1.0977864216922062
MYB59	-1.0051880395838402	-1.0347489677622652	1.377217828179232	-0.7994792242412637	2.2854788488504574	-0.8542457873812412	0.6360391386370388
NAC083	-3.1117938693911946	0.9557064603756321	-0.6520098188280047	2.035583272586334	2.314658577830788	-0.4739019618090696	1.1067242376868522
NAC92	-0.4680596984371649	-2.286642102120267	-1.880219336993948	0.21687712885369076	2.200777046411718	1.8882653643216487	2.370931267335559
NAC043	2.0508664258823828	0.43670366636463515	1.4386286800560688	-0.9096489764804205	0.07986954852604637	-2.1190385828682805	-1.4263098157790446
NTL9	-2.5691926525861284	-0.6172383202606352	0.8663379979605684	-2.683419593733538	-0.8086158674422645	1.0788150705579396	3.408912565177174
ERF018	3.21128140732847	2.3539982109479505	1.421877654694962	1.5306125511125614	-2.2615511586159958	-3.3415482847038307	-3.058952038693522
ERF094	-2.3358545840770306	0.6741429303001045	2.0836195712884034	1.5287084325525448	1.1539971141189052	-0.77242615197724	-1.6893966261410511
RAP2-3	-1.201850738505596	-1.009139601448719	-0.15713732420636017	1.7728117270576924	1.5006866379264783	0.4880732765844129	-0.07411731967345153
RAP2-6	-0.6619525613655185	-0.5805332700676067	0.7360693016680482	1.4654881986043704	1.2691258695262768	-0.7795480255667133	-0.7328053135835347
ERF109	0.7347758008415677	-0.4864037794042192	0.1251456607388715	0.21444364805825453	0.6891136386970459	0.1237689141279771	-0.6430980666794893
SPL1	-0.13252139218204806	-0.2467350164101333	-0.7355310029376301	-1.3098303230848138	-2.1332542893667745	1.7978880198302294	1.6163094238206863
SPL11	2.0874585120836837	2.757672519649464	0.7901855700868807	0.625011282316362	2.2935874213300234	-3.4464117803546688	-3.034355126805139
SPL12	-2.116155974331127	-1.2026012344155923	-2.756902391067144	-1.5066180874588628	-1.930023194368758	3.417686693067533	4.262739832588619
SPL4	0.3859558655788565	-1.9925835084154477	1.0170243803934482	1.7930555376167208	2.0977261515223034	-1.2433525294926508	-0.09384058629011618
SPL7	0.06189765311698167	-0.0844460281128266	-0.35379724776257787	0.8696972133649153	-2.39137371386718	0.06022116108445124	1.7304889815282791
SPT	-1.0121711898722343	0.469847778909191	1.2166809325087946	1.2518617426502252	-0.7042822457581931	-0.2574867101440238	-1.3671225617584004
TCP19	-0.5986541545810007	-1.1412035274311514	-0.5837932345763907	1.9842975245091203	0.48084225375422956	0.4249229066143087	0.248712853652493
TCP2	0.48665205004936807	0.07851140863271389	-0.17198895796967853	0.41642765639819174	0.9729840602501388	-0.6312774377001857	-0.345856694691586
TCP23	-2.5802740973729015	-2.1609172385468853	-1.4483571682944771	1.8839258437123985	2.598718206971624	2.5079596084553235	1.45852578194517
TCP5	2.372969641365303	-2.018162008466306	-3.1712308049969904	-4.3423930851410315	-2.6782566571341246	4.517085685705076	2.933876750416455
TGA2	1.3489114925599328	-0.3045438500285064	1.6978712472535928	2.6774993086181547	1.5523461739123001	-2.507539953292602	-3.0260044979562397
TGA6	0.372481535067272	1.3030478457009589	0.9349858976800867	0.9800533949153679	-0.40147727495702473	-1.3227247271976896	-1.4505819624391258
TGA7	1.398309577996364	2.3860963048187354	2.348554289565568	-0.48332378870667275	-0.9258271280289192	-2.9620210452596685	-2.670316492186196
DOF5.3	-0.695353125087158	0.3833751660475814	-0.18264609799394235	-0.4204826767685357	-0.7110588578239518	0.6080945938887337	0.6607756184284194
UNE10	-0.15096048203728435	-1.2356953928088263	0.9694487485678546	0.803795386541536	-0.47916261219403083	0.3819755587941017	-0.5329111569810027
WRKY12	2.271834794408516	0.7390398878188956	2.484375113999859	1.0720960877548653	0.5945080433217571	-3.1702284789071005	-3.4486011629618734
WRKY18	1.2518202610739655	-1.7062325024400173	0.7995738462446357	1.5572007259300433	1.92285082926498	-1.4839457322184086	-1.0105739959902964
WRKY2	2.784143927376782	1.4815234923463256	3.6482714550205215	-0.4732556275691397	-2.486725743070016	-3.9212603756899465	-4.090199237321583
WRKY21	0.06904859844087191	0.30392827699152636	1.091701870377455	0.8119543034326079	0.21983166063637005	-1.4164511605004515	-1.1271542919650117
WRKY23	0.18843053243110638	-2.5797467765542716	-2.1950528732814942	0.98606054654566	3.020046915827304	2.5871023109848763	0.04428651546496647
WRKY25	-1.3159580967784799	2.348554289565568	2.8985207541040174	0.13624355070582056	-1.0413737610917237	-2.2999983674715625	-2.7617548394044587
WRKY30	1.8313039706578889	-0.8765926141204111	1.8401462019744115	0.13697166753141873	0.015445605331521067	-2.1167007418756922	-1.3898366516222616
WRKY38	2.7267533771932073	1.2426701145976564	0.9299719733152596	-1.1275215117232495	-2.120459172126422	-1.7188776409104178	-2.05022867660417
WRKY43	-1.6732491190529326	0.33754566117799356	2.0917989793259837	0.9994742672979666	1.4788827412704058	-1.6233064566255662	-1.519979013775023
WRKY45	2.177404880467929	-2.5797467765542716	-0.5944282134897468	1.2621496459076527	0.6318541706917413	1.0459058814070656	-0.4422275184536823
WRKY48	-0.34087888317117676	0.17972265245281546	0.6974827254170775	0.700531702973911	1.2922136433771527	-0.37967386932420005	-1.6639358605017145
WRKY57	1.7776588830468611	0.04292016202487103	-0.5853300682795264	-0.956567298169684	-1.161864010263093	-0.4833412205854723	0.21806125332232298
WRKY60	1.7694739838074813	1.5389279556528945	3.3107123279204473	-0.9641517927734158	-2.2152228584439606	-3.1218208840876245	-3.0544098269837368
WRKY62	-2.3653798737187617	2.186968968270605	1.2925985861738405	0.4740343407478473	1.1635254828053625	-1.6132374805250276	-0.925934062278387
WRKY63	2.2271577740075728	1.8270712777834042	1.6534943923324112	-1.9983414596128097	-1.0492129530892462	-2.52796921827474	-2.07004707671527
WRKY75	1.777640008097914	1.8020929876605567	1.7927167357379226	-1.950710776690116	-1.2921699538560736	-2.4462743872776134	-1.4904097784654378
WRKY8	2.116155974331127	1.0072332146005591	1.280120568274616	-0.7558026894823672	-1.274923764982284	-1.9662089622213357	-1.5641997093167876
JKD	0.18672678270133095	-0.4589587775420243	-0.8554245917046303	-0.27939245657196987	0.9127758238424962	0.6461039682448115	0.2948735744429904
NUC	-0.5943933941330254	-0.35819188184264994	-1.2704731818566728	0.11383379449422702	1.442131797006502	1.2583254138754956	0.12235381289814216
MGP	-0.5419589787859277	1.0466963532351805	-0.8142399641336947	-0.4268068290916359	0.736574444166737	0.18243260635828257	-0.06448919826197594
SGR5	0.4544532523448488	0.9353611754424951	-1.1696194604012937	-1.0866485599150184	0.4437489595640491	-0.24553066160301537	0.34110544472909254
AT1G14580	0.37965682235062603	-0.24770687017753323	0.12166268547735667	0.0038273905097626574	0.47508526797798517	-0.34185578058322075	-0.2968535926233528
TSO1	0.16071471140644403	2.139829694621987	0.8353162050812426	-1.085709024790562	-1.2500077639591018	-1.4781012914500573	-0.481395166870067
TCX2	-0.8746684168185237	-0.45165732544779874	-0.11445477917814906	0.05109029773215729	2.205523206416078	0.18181265055523388	-0.04205068058740107
PHL11	0.280283146805568	-1.3818419759467204	0.49355149631576384	1.8494983621767285	1.2870364994429304	-0.9817056336324615	-0.691785821155903
HHO5	-0.034306313989638654	1.7456398986999795	0.824958182788276	-2.0752929759723284	-1.4702103859706384	-0.1106724951750815	-0.23066308378155573
HHO6	0.42591169520259625	-2.009827125178817	-1.959927857832147	0.540267891991174	2.1044121937690825	2.1556862818372324	0.7189283427938619
PHL12	0.2508022858904828	3.276607468697468	1.5095706842310241	-2.5527363116433635	-1.3086283132984087	-1.9153781395187572	-2.380144074341127
EFM	0.524073852546748	-1.006023670711782	0.8028504216158353	0.09529578914177886	-0.26685034796388624	0.004172757835271328	-0.7731142539193647
MYR2	0.7148173019902606	-1.2303123196723076	-1.907514581783057	-0.8305548229239995	0.48416502206716816	1.2237694001912978	1.9134018185281454
MYB105	-1.4450898619735268	-1.2328731414697238	0.5640796947313648	0.8715648507349072	-2.1061578385462725	2.2116911600276854	1.0631084439951815
MYB118	1.760636022576096	2.018162008466306	-0.9432203149683126	0.3782169402772477	-1.3212603347343777	-1.0840837555819467	-0.7873005914928056
MYB52	0.6302599490281894	-0.3459152212641567	-0.7374149983407748	0.7445902666772157	1.713130345763642	0.7306063877820135	-1.3479581146601944
MYB3R5	0.5190141805268808	-1.9659751640587773	-0.5659231082824281	0.09979293357661938	-1.2185438390959442	2.3028141075294917	1.2553509050768403
MYB101	-0.9179820526371041	-0.6059067410300225	0.45730191368756445	-0.6078788157634692	1.8640898475016148	0.35677030479137506	-0.23973620830422246
MYB56	-0.14810895079100259	1.7502083160825441	-1.230011291906903	-0.9719016087344754	-2.0130415396530044	-0.8213629905967793	2.7241452025153987
MYB81	1.3023365772296445	-2.6040676318742384	-1.02229080728293	0.11938428842079332	1.1091795254602397	1.7330552697397783	0.9044998061436412
MYB119	-0.38000474934934336	-2.6243576314019372	-1.7480832057586901	0.7763379918468422	0.5843032322294799	2.265996272342455	2.6292004263035555
MYB65	0.8625288736355002	-1.4607730703203077	-0.4502150373489674	-0.7428571142987065	1.816532827729215	1.2906000668456725	-0.3298693034622353
MYB3R1	-2.077898193141849	-1.1557416203360158	-1.3600490676540635	-0.7217136341906657	2.0651389644123617	2.3420907772218027	1.674902866847153
MYB1	1.5510602645697553	-0.06960992968074861	0.5618889235017249	1.8823235239363656	1.9899032236741965	-1.7908650952339566	-2.6068500714866367
MYB3R4	-0.7807752657710486	-1.884674007201071	-2.0408116125126856	-0.2774249823234543	1.7264934174449584	2.213182002805337	2.190898304078288
MYB113	-1.0070161113782483	2.018162008466306	-0.5610684078367808	-1.4332672428078732	-2.7078996781605524	-0.06866479839076023	2.576084685966921
At3g09600	-0.9116836625492282	0.5085718761445622	0.04195814688933025	-0.933923589178486	-0.3873281683329957	0.42655737861298565	1.093679307888314
RVE6	1.0579415652584854	1.797072299656881	-0.0496922815711713	-1.2638728408343392	-1.200332969665812	-0.7842097410517821	-0.6802528359728376
RVE1	0.18576763649449662	1.104329013131767	1.1228796393944152	-1.1718928893750422	-1.7192681317329799	-0.9153720418825518	0.3135727802868497
LHY1	0.3635460127397156	-0.3412025473897978	-0.7752489975384751	-0.7735302898886537	-0.7366853626142724	1.1080728111433575	0.8870336062379901
At1g49010	-1.637543574603185	0.7235614171863015	-0.20626711607302958	0.6877775823797547	1.1972085371212204	-0.37725850161830027	0.22510216252700793
LCL1	-1.2719047917169133	-0.8816262688710511	-1.2568736946751884	0.37014976107316133	0.6386408802231381	1.2239117491489453	1.5979860584077894
At3g11280	-1.3455910102318531	-0.8798966066393731	-0.9481500189889772	0.23267499469294842	2.1184435881900945	1.1886289083499597	0.7657689220949657
AT5G61620	0.6490435265238097	1.2549101809454	1.2539516215163449	1.283962742626801	-0.23511814879200021	-2.5969617660863995	-1.2209609997008448
RVE5	1.0121811084019514	1.7577532060208623	0.6864471035583892	-1.0993837750292825	-1.4185514226646738	-0.8836728182869954	-1.254016381223714
AT3G10113	-1.1837925222391457	1.5980534531137123	1.3170857764897579	-1.2102407490879519	-1.4306186256158535	-0.4983992112231554	0.27822349469021646
At5g58900	-1.0872472127541892	0.5551883542135294	0.3227896499798629	-0.9615513895074691	1.2746419490763747	0.6001732452631057	-0.466732748385428
At2g38090	-1.268581610237241	3.1712308049969904	0.5704460723879373	-0.6263367644150166	-0.3345588588605732	-2.1334716839319814	-0.6143324626462427
AT3G10580	0.9139120841920467	1.8713588180139045	-0.5806615307237691	-1.3427946165334421	-1.122577112359831	-0.4487290042569694	-0.5673416900537487
AT5G56840	-0.4984392069350609	-0.8582638127324019	0.1267324016238333	-0.16753111182065242	1.3382576618240882	0.16301277928499355	0.2502106451275976
At5g05790	1.0247315918049662	1.0273643890064106	0.004095762966816696	-0.4022834067273737	0.04170459085249942	-0.8070477067879576	-1.0065935397681354
CAMTA1	3.7327449709561864	-3.046467808022197	2.503733598736771	3.3187008737532757	-3.44136445065844	-4.283765798473672	-3.3460162131397744
HAT2	0.5830592447164755	-0.08618329646407233	-0.007767308144954694	1.394130395729721	-0.5341390298251386	-1.3687964220221873	0.3251995203919411
AGL16	-1.2457368606839203	-1.052085927548137	1.0226249565810963	1.04900803980271	1.267522955102262	-0.4257067872101285	0.047968978254447923
AGL25	-1.5590064729417783	1.9349961184739413	1.5290451718521871	0.7901855700868807	-1.1100170392467912	-1.8508741592600704	-0.07223549289608526
AGL42	0.2629891619984547	-0.7118601525005478	-0.4351982333414798	0.7497707880460598	0.6541566317960881	0.7329896827647214	-0.6953070103669162
AGL55	0.2174578281019456	-0.3631667272687807	-0.590590814669571	-1.1320669180779355	-0.9480627028751725	2.0109791731990727	-0.26024676869379176
AGL63	0.33664427946553055	-0.8200671800489788	1.1314247865943932	1.014763299908321	0.004026229776802377	-0.47169987452939227	-0.9885034018840472
AGL13	0.8569374220530995	1.4711646795421285	-1.0770733069427056	-2.2115910964712655	-1.320820266805331	0.5870649541622347	0.7181877078814665
AGL6	-0.2922695991350988	-0.24119717067985313	-0.1388164837404993	-1.058484880672536	0.32519889999410223	0.45571044184387693	0.8091803237669971
ARF2	-1.8036811050159398	-1.040196906125877	-1.5664738858860379	1.68596604158803	2.8980341745236298	1.4812471808348784	0.10415468541218774
GT-A3	1.2439466548938771	1.500858041463116	0.7853789985552971	-1.7044531220199457	-1.4626339082913276	-2.1023541065285056	0.42421071128596544
GT-2	-0.8634325940195618	1.6438813883720769	-1.0387802035229872	0.11585590609046403	-0.1445271301640084	0.307124270985755	-0.2524949162629346
ATHB20	0.3825717773290303	3.285323314997291	0.003935036491775116	-1.3699765898792067	-0.7886461146383452	-1.931422304305276	-1.410792984146876
HAT22	0.10156320821343531	0.7416415666468347	-0.45188921855245606	-2.155773566126222	-0.3217505311965832	-0.3451176967870699	1.4025854676672131
ATHB18	0.23173167454301685	0.20362333430264876	0.31361824845513564	0.9727876129728691	1.561999537395351	-1.2735558033849042	-0.6249699745990472
ATHB13	-0.7583778053297784	2.733220575217358	1.7184037538912982	-0.8938779352384926	-1.2328127036465641	-2.5133832939876384	-0.7684361773143125
ZHD3	-0.10053687597707214	-1.5934221808784408	-1.494964695956111	-1.1805797269535037	0.11191035312124102	1.407613948914061	2.6631616377342384
ATHB40	-0.7949605951976279	3.5292829651469924	-0.3444410209494627	-0.883063723417806	-2.2671547407522548	-1.0676585825576845	-0.688299048616067
ATHB53	-0.6638136830040348	-0.7552052596501503	-1.651981342401097	0.9990846240504111	0.4656068735230581	1.2971948745216613	1.0065082905559415
RAP21	0.4546556243989352	-0.6388912217226959	-0.6574733491077278	0.5070735121624956	0.6220105894328475	-0.031187552654274885	-0.16427528346569648
CBF2	0.9702124603168539	0.8798966066393731	2.280630830538065	-1.0971685109930165	-0.7984963329181194	-2.0478490004286125	-1.9594086250200429
CBF4	0.29866732932440615	-0.8324215834182335	0.7980265250098811	-0.8832998723352339	-0.020172474741425344	-0.4811509332743394	0.7556479168220798
CEJ1	0.6278031433392809	-0.3605889924310169	0.16333161996441609	-1.2096183553812165	-0.7896216949308735	0.4506854809253954	0.4216171001617059
TINY	1.7446295841203696	-0.08415766675471596	-0.6839912395153158	0.5021476452628549	-0.1811868707883838	-0.4167810838902493	-1.1633114755949805
RAP26	0.2514346273472587	-0.2514346273472586	-0.24766518546906258	0.3271497438178636	-0.17471006946059633	0.26021123059113743	-0.1732582364731683
AT1G44830	-0.04178389376652116	0.33688999859445656	-0.11035010181761774	-0.5529017538430622	-0.6833689414534877	0.3221179050010792	0.206748635727666
ERF035	2.2671547407522543	-1.263550382902366	-1.3828789140545186	-1.0271135545947294	-0.7465495183405025	0.9758897548399822	0.10335305881615961
CBF1	0.08716418243083122	1.1461689697170434	1.5283557195985287	1.745779959798226	1.371935926061353	-2.347893815026911	-2.6618071565166814
ERF5	-0.3979001999202611	0.037992188478160986	-0.26330171880378556	0.4907260811577143	0.528382149143069	0.09462761567605713	-0.21632086770412148
AT5G18450	0.517312757677797	0.003788168495255267	-0.4786229253908176	0.12518909889961738	-0.3298421276934018	0.078906027006218	0.00845371985358452
AT4G18450	-0.18611325853184513	0.12532507173610102	0.03409678177726389	-0.4493536512504194	0.141445343893368	0.21296929379654925	0.041942436399683064
AT2G44940	1.8823235239363656	0.6299470009188242	-1.3826174227701777	0.09828951885914113	1.6926317450067483	-1.037798793351068	-1.7279732746287717
ERF037	-0.31148901808816104	-0.5311173362937774	-1.9477142680160866	-0.21813541154703794	0.291500332164476	0.7766991233342714	1.6177019603373564
ERF15	0.4195222187987358	-0.04931561838765678	0.28220517992004207	-0.21813541154703794	-0.17607680831168404	-0.26051113803301523	0.17445307418123454
AT4G28140	-1.0794385653450953e-16	0.4481359144826383	0.7671746153139753	0.4666210763209665	-0.442239818945012	-0.921710365176171	-0.33795496671668923
ERF017	-1.3656825425318002	-1.3023789799323118	-0.08641557458917967	0.8912304030406302	-0.11071640584798076	1.662918163647959	0.7925886752002588
AIL7	-3.64827145502052	-3.8918787678997355	-2.3890636869737967	3.4605119052251094	4.342393085141033	3.1679170711238918	1.079472982929906
ESE3	-0.327482359679026	0.037900460765549066	-0.5270226200003086	-0.07229032947133597	0.17174612719709673	0.6743787484678	0.25919179807170234
AT4G16750	1.774661311505542	1.3987567922273603	0.7665679468804472	-1.6184458064441096	-1.914898631382494	-0.5880069313833334	-1.0083459127997068
ERF104	-0.3866770191285586	-0.25186018494606105	-0.3014819920577219	-0.030301652980787762	0.5809775719534915	0.6354147557376748	0.32036441297658363
ERF10	-0.23709966317615858	-0.11392271568102419	-0.15178322711389883	0.2170398561073433	0.6435811119741606	0.3820731730828841	-0.05776708778868096
AT4G32800	1.4944727982499015	-0.5316443908725758	-0.3614675394036422	-0.8315818878806538	-1.632497437593484	0.3918154776721483	0.5015654466262474
AT3G57600	0.2745209245555519	0.3185379149396722	-0.22503747927701337	-0.9042335667623168	-0.20921045510665426	0.4915747238487429	0.24332575723382924
DREB19	-1.5933981580356495	1.4622864376154725	1.8089825703038325	2.875768543160007	1.7831351400263282	-3.3100590264048972	-1.467885578680383
ABR1	-0.07752889270492927	1.0026946876936689	-0.5148834129895173	0.04041113164041997	0.8068308915907417	-0.201630673427454	-0.13282766079202937
LEP	-0.13656686106214888	0.056845123664618746	-0.02293908637692425	0.47708209683847314	0.5407362662244217	0.04814331131162677	-0.35201275243941066
ERF087	-0.4706393679430349	-0.38338700318116864	0.19371704363108574	1.0315577291551203	0.682672871377767	0.23229173970961384	-0.367222192961074
DREB26	0.8054081208752831	0.3644408135602838	0.496145899123117	0.1480607723737799	-0.1438787381776412	-0.6995845231005309	-0.8723380440466708
RAP210	-1.4543492467317376	-1.0341582358259527	-1.2694046964365302	-0.525534855632589	-0.36636159257790607	2.367908636298882	1.6200702323679892
AT1G75490	0.0772677756803137	0.1674726259018697	-0.3290013976888934	-0.28220517992004207	0.181017241656352	0.42590599093250175	-0.17086632823511153
DEAR5	1.637543574603185	1.070244465155139	0.9865817602620492	-0.22666225369376689	0.5200392290591681	-1.8667196214046506	-2.037926447238238
PUCHI	-0.2217946970142582	-0.5542972814845297	-0.6028474724808827	0.9212551715363946	0.6552259920576551	0.8403788949856876	-0.24819038375996047
AT3G16280	1.5562682826847885	0.056219520354421265	0.22925897565311076	0.25882206204303226	-1.9527874014826978	0.9879242604359771	-1.5408262942672004
AT1G22810	0.15982660669657475	-0.22954628642456146	-0.5917037591351565	-0.5981750795941821	0.31698612770922396	0.4993377041352228	0.5472927899602748
RAP212	-1.3046437923235192	1.1506955962988152	-0.2328080791331136	0.4300567087124298	1.6557847080007495	-0.21695152613638227	-0.38621833513150716
ERF9	0.21677198939310469	-0.046113932483329644	-0.23837556039312116	0.27457003049007833	0.5230404103036832	-0.07892186305523499	-0.2547681017953529
DREB2	0.6346397932640013	0.3418285800229326	0.9704128508978156	2.449648714502849	1.2303719234938033	-2.67035810818535	-1.6214978704754444
AT1G01250	1.223292058271813	-0.8853156817214206	-1.6660647576904062	1.1569151859828926	1.176457777826181	0.22712462650770768	-0.3080370194269721
AT1G77640	1.1802488980842958	0.1595707704712293	0.511738781438172	-0.47101686854810165	-0.9799206092254753	-0.3078621561989854	-0.9524570289255289
AT5G67000	-0.8816597298106646	0.273041236283431	-1.1025977619048968	0.4416611804038175	-1.4648602687659835	1.2494405156058324	1.338302886942332
ERF2	0.0606329117334824	-0.16361738623362285	-0.3990514605840761	-0.19036877659410756	0.7080894011851836	0.23983753511598774	-0.060325137698127564
AT1G36060	1.036373204995938	-1.2241820691629888	-0.5970660167632192	-0.4446540266683462	0.9874393523650858	0.07960028145655057	0.273737151164246
ESE1	-0.27444730530297956	-0.14852580106893334	-0.27580459514340405	-0.19398617978834326	0.5890711948810982	0.14978025359646746	0.2751921128030994
RAP211	-0.8477453552240759	-1.3524794106543583	0.41887683271350956	1.7435219182330237	0.6682137523595075	1.3814822649575973	-1.0339701905357244
AT5G66940	-0.28987804986783666	0.6597545112072806	-0.0684046013225144	-0.12161683557526286	0.007574869795282331	-0.34222561371382126	0.11007649813101886
AT1G69570	0.1365945519819744	0.3026277379934861	0.07259182499659138	-0.2991272856038336	-0.09867774919833851	-0.18745081819632267	-0.03877324932990241
dof4.5	0.21481893572421432	2.3237449697496926	2.345290028206586	-0.1954781482351719	0.06821758608736445	-2.946095365639847	-2.4743422301910747
AT3G45610	-0.6587681262654288	0.2906437729583664	-1.0413657553217288	-0.4415147335293726	0.5938018344181991	0.6822769736155618	0.8311986810529856
DAG2	0.5358272929687752	-0.8291315030685606	-0.6396232830344158	0.20342195838436164	-0.08550322250122612	0.7000899380522067	0.5471024571287524
AT2G28810	-0.37953972843386335	-0.2435940215526732	-0.19584730589919666	-0.5827140872434534	0.21290934454422408	0.6427622136956205	0.5838812819249496
dof4.2	0.11525037270686811	0.7325700865655158	0.23255586112746718	-0.2261506984089108	-0.5231781164663577	-0.5912156508792462	0.36250614151209576
OBP3	0.251957483855469	0.6615506933237737	-0.22914356803964725	-0.2475222449460856	0.056845123664618746	-0.4299024830841976	-0.1346952774572424
AT1G47655	-2.163774116571143	0.7156526747411236	-0.1717802379336131	1.4439122088621368	0.1587591587017356	0.024011897057989028	1.0172505173149076
AT3G52440	0.14006244500381412	-0.8489176071371936	-0.2482573721107922	0.49698151048128786	1.8494983621767285	-1.0786583535834888	0.5410351475019695
Adof1	-0.4709110904066907	-0.06585126656117322	0.22455020034220768	0.2996706132468879	0.5336978108150641	0.09487711411586101	-0.1893364901661516
OBP1	-0.3375062211541617	-0.09098427849201851	-0.14867317520993598	-0.031557257568501446	0.24077095128211476	0.20041569121212943	0.36336315008817655
COG1	-0.6299953121869595	0.719628642214711	0.6184310602665011	0.21330387096769107	0.46883891406604766	-0.7380382243472442	-0.3261313737043701
OBP4	0.7564307403164081	0.7887573883409591	0.6611986695684291	-0.5269925842758554	1.2640798454890765	-1.3759311292807805	-1.1246947741028355
AT5G02460	0.15940383629919863	0.38803045251750645	0.17086526578522648	-0.20526883973062085	-0.10651316319690952	-0.4107246688601451	-0.06659589639688732
PTF1	1.6626099652429518	-0.637635040690908	-1.687024588467297	-2.155222309463686	-0.6651822637235199	1.7325252514370206	0.6332778805447119
TCP14	1.8181097193649665	-0.7652906352016616	-1.287197385329625	-1.6640201273900286	-1.0764237274690993	0.3226533744913226	1.771599614521744
TCP1	-1.536422328908903	-1.087416060488439	-0.6158479642405577	-0.6644044775407999	0.8163500446555305	1.034012115293284	2.3668253186742083
At2g45680	0.1024659176935939	-0.07200624383328719	0.7619227590334533	-0.5653461373558427	-1.2553776658933007	0.043926995734698104	0.45000453699199106
TCP24	2.4182770400012896	-2.2986795181709283	-1.8995641860371602	-3.8551784593826004	-2.5185880925439763	3.871687277128025	2.3648667770436353
TCP21	-0.4337882876465402	-1.174674129620332	-0.43515340219638426	1.292886930122574	0.6974381872851748	0.003614109310512689	0.940415547676793
At1g72010	-0.21745034966319307	-0.4332122536667295	0.602275178019667	0.7697199235442408	-0.7148040644625505	1.2541874565538538	-0.9966026702752048
TCP3	1.0423951233446633	-1.801577254717966	-2.0170961921544186	-2.4009507986259404	0.16327460796335455	2.3764124829388877	2.084175057832555
TCP17	-0.28283224882801317	-1.8862141579164682	-0.6179150525416689	-0.5478346365442147	-1.1543194424973648	2.524879146431581	1.415711674453908
TCP7	-0.7997024609283423	-1.436479341766278	-0.11111258273450164	1.2488232237463008	0.9973254351784194	0.6466624851305892	0.809928244142253
MYB27	-0.36257351328938325	2.610224956601905	1.0749640826066629	1.2694190426164011	1.3119778753920692	-2.7619584707323104	-2.0828335845979318
MYB57	-1.7213051555070418	-1.4431751263660924	-0.7791682116485481	-1.4486030466634707	3.376038389289444	1.441355429393649	0.9184169425334755
MYB62	-0.30953191473532843	0.678391746278	1.4261197985628078	-0.9345943099299096	-0.13738920474938351	-2.0551863937256916	1.2209908718804965
WRKY20	-1.299117002369986	1.5092289012425484	2.2895766941679994	0.7494619292534513	1.657482023735384	-2.0608607458380868	-2.6909355587745916
WRKY46	0.10544889380823107	1.8993824561810275	3.049572205469035	2.0294650680620103	-0.5815016223196161	-3.146634125357564	-3.914604324256966
WRKY26	0.07990768311658371	-0.2446260826330288	0.2918721057636366	0.6049980044462262	1.3242285838173455	-0.20409810262832304	-1.3379182509768732
WRKY29	-0.7327444918047691	0.9066090706597146	1.4557854390949412	0.9491232903176778	0.21668663174414843	-1.5528027390791639	-1.7609171450600123
WRKY17	1.4306186256158535	1.1801132022902496	2.1862653994479726	-0.30441121468077437	-1.0794385653450953e-16	-2.3551822996458682	-2.809679710803466
WRKY6	-0.24381976094722743	1.0936975531921558	1.7396748318066675	0.7360693016680482	-0.8202023823975256	-2.112442425233168	-1.0853664549498026
WRKY33	1.545965134250502	-0.3564342858000154	-1.4953583972806985	-0.39728171853848165	-0.15961256847331498	0.6303545590540403	-0.2687528801316727
WRKY65	1.5214767959540532	0.02449284090688373	-0.5142922924033424	-0.46072464276070973	-0.21346091158624997	-0.582294637909559	-0.42344182239590683
WRKY22	-1.3475549721328444	0.6593661849604417	1.854057332482892	1.457113255887087	1.3450495175251558	-1.9094992180744477	-2.08108227857224
WRKY59	1.6754609555997513	0.5433505912077832	2.1551749301684353	-0.21528365256564772	-1.0584161602663624	-2.391830777977755	-1.5388630496939923
WRKY55	0.5561425904442607	-1.0469043495191652	0.6520098188280046	-1.9119637491806296	0.015615551998796044	0.04033269642008313	1.0911631858432347
WRKY11	1.1711929792704336	0.6423066238451127	1.5695424962785627	-1.4468653435991412	-1.0132456542278843	-1.4679578410176235	-0.654948304936859
WRKY31	1.4166223795785835	0.5563011674263005	0.8128129113364501	0.06174956597580192	-0.9355451921888178	-1.2437897043809738	-0.8767373342196024
WRKY70	-0.9788931615760817	1.8351445748148878	2.0294650680620103	-1.7749240981390915	-0.916735683480495	-1.9306940765970724	-0.09965150040907157
WRKY3	0.18248602007912643	0.6735583995784579	0.2785259719497059	0.6764844343408648	0.03421473739958126	-0.4477745999206718	-0.9070817447125366
WRKY42	0.5203295431893166	1.598563909084125	1.043898770085804	-1.7211382129185138	-1.741493784450659	-1.0643012206072364	0.015561181554712164
WRKY47	0.6133090694358525	0.7021970263706864	2.14423778639581	0.8824953347376279	-1.085200474698602	-2.3846342781199383	-1.0369689719669892
WRKY7	1.4269565380098308	0.8169870242020134	2.0715870320094454	0.10145962159746034	-1.6518583410041408	-1.8736231574066649	-1.5507121622798123
WRKY14	-1.3246511520607107	-0.9093654286843087	-0.2266463104297937	0.06869835270829626	1.5466238108368908	1.4862065558244208	0.5002209557961809
WRKY24	-1.0786363621331585	0.415100039460468	-0.06477906446040302	0.9188272432796817	-0.49698151048128797	0.31449205082890874	0.5003820626896643
WRKY71	-0.4053362489807339	0.3138205685206521	1.671790850326457	-0.2674074946777193	-0.7302354390935778	-0.8373627234058831	-0.4220156751054417
WRKY50	-0.7367467669423177	1.1508813031775529	2.0626055929072695	1.2192791394436384	0.8398227060648322	-2.5434801532779674	-1.6096414395469478
WRKY27	0.5083009839223864	0.09086372291479915	2.3019455700755915	1.712551693876561	1.275951803099357	-2.4007115232246057	-2.52187597589465
SPL3	0.8848450223509601	0.469911979849353	2.401569158069607	1.091565387541274	-1.7864403810931848	-2.2699196206276895	-1.6847072230911564
SPL15	-1.2873382977818095	-1.7620769715858489	-2.0436977678810946	1.2126106914076797	2.2232540099959057	1.6013632776481346	2.1114830072439057
SPL13	-0.3176981462221212	-1.9077148286169738	-2.6566467351209995	-0.1566948614030206	-0.9562596173427862	2.9872893545383468	2.966228479895608
SPL9	1.561636352689488	-1.9109032103247678	-2.2774792650319546	-3.1175683764924584	0.4343294489256171	2.5935204898283786	2.549754914762776
GATA19	-0.6998564341935735	-0.6522417697990966	1.7939079988195492	2.996042214769172	1.8062220869950998	-1.70937505691356	-2.772954138983606
GATA20	-0.2651320508023619	-1.9055263143766465	1.4840065082919087	2.018162008466306	0.11465666483559091	0.4089977240806804	-1.4361823935342264
GATA14	-1.3751495362629538	1.3020825456395575	1.0046146522308912	-1.1313460368458832	1.62455643344464	-1.2053307200967909	0.2685490523199256
ZHD5	1.1475347667247056	-0.2057816663910125	0.205772078997036	-1.0058866416155934	-1.3873297562306872	-1.3651242441038638	1.9015450162596652
ATHB34	-1.816600944648821	2.620983838335247	0.060678276251802755	0.42994058391012296	-2.0251128188564707	-1.164129439185292	0.915108802392558
ZHD6	-1.3107858910470243	2.1396614601015065	0.5330654434288912	-0.6237935465457916	-1.2465665467053135	-0.42943242488470634	0.2170802272376123
BEH4	-0.5410451853853742	-0.8311515009356673	0.2537244077123032	1.066951346126119	1.1444943362820401	-0.08246848208916786	-0.5961724051138322
BEH2	1.9866719636813526	-0.4707449901798336	-1.3596272360601325	-1.4440271050414237	-0.8915730132787308	0.6093331270867735	0.6919719452359865
BEH3	0.5622115399120798	-0.18699825391273472	0.37569641368154605	0.457984318382374	0.643086476916535	-0.6064303051072786	-0.8386227921328527
GBF6	-0.3136182484551355	0.2515263378219427	0.20910919786409782	-0.973028873132603	0.17512359607363912	0.22028222059196867	-0.178632001160058
TGA4	-0.4195905533654491	-1.1728291087714195	-0.10642372222131447	1.7600607375418806	1.507361199794532	-0.006455321081066474	-0.4355382575906323
TGA3	-0.19291770769117486	1.5456069284627911	1.0134893918428682	0.8469588893975591	0.8517470378907644	-1.682992985116945	-1.5808380887067155
bZIP44	2.9603351474648103	1.457962425442359	-0.23685346311725497	-1.891241568388349	-2.153284333886059	-1.6302271161184658	-1.1356474122145617
AREB3	-0.6850579442193804	-0.41537300514464504	0.7730342100002688	1.3804011680594759	-0.042075261785964324	0.18857355670156112	-0.759756521464036
bZIP43	0.24116860740306695	-0.03180280040326472	0.8265037955715393	0.9304716104653378	-0.9547850360002776	-0.4732895632262251	-0.34758104105715926
bZIP3	0.9704128508978156	0.4629720640748366	-1.1655205309771182	-0.19789941850005024	-1.061606085565007	0.5755957835797243	-0.0015839939208420256
bZIP53	0.27684080444198544	0.8571380118158344	0.4946808556385159	0.3370582181662573	1.3301408039469123	-0.47516012286568055	-1.9216222812311206
bZIP50	-0.2907313434955161	1.3884480448194043	0.2106083860605255	1.213034774928022	0.15894449797939308	-1.2499334288947621	-1.1185808525843284
bZIP52	3.441364450658442	-3.2264034906042496	-2.8547395042811963	3.525837966594106	-4.3423930851410315	-0.4587051893191555	1.4774198851523708
bZIP28	-0.12896931129807698	-0.5802671241132012	-0.5551883542135294	0.9144326446429276	0.4230983668304337	0.6633697061185404	-0.46117320753017454
bZIP48	1.907514581783057	0.7804409287556306	-0.5508017181325131	-1.1991374155849375	-2.1009458126637526	0.09454762587123587	-0.18406724779753109
TGA10	-1.547656611058635	0.1778950744434065	1.0974652074500564	1.1123449934886758	0.28876178567011396	0.6561862155388022	-1.0621073809100026
bZIP68	-0.8161538162074157	-0.8426839408247698	-0.9209292470451281	1.0466945247250483	1.0420859476661468	0.944503572492133	0.502420033879055
TGA9	-0.461433672312117	1.2014006959862635	0.9456243101765183	1.2500127851292127	0.3328566373571403	-1.3438742065646907	-1.3717064294809782
bZIP16	-0.9438286417264483	-0.6866143327512658	-0.1597013861197943	1.2118366333438784	-0.19375931143738365	1.1850422389446715	-0.02657193968986281
bZIP42	0.4701445213528301	-0.9771973128190474	0.5257347553467114	0.8343323867987159	-1.9960413050711647	0.6962717512116295	0.146793807095829
GBF3	-0.40490830162724156	-0.3325386796146293	0.7277747068728027	1.2972988534873902	-0.11758377921178993	-0.021562601379343207	-0.8665332536149175
TRP1	-0.8534294561259992	-0.9838857119018728	-0.736824078252539	0.6679297018458067	1.1289307909590605	0.9028662355887406	0.8766387787350054
AT1G72740	-3.56230818663249	-2.215090880454812	-0.5580266409942841	3.1390354057008336	3.8551784593826017	2.1835388242406317	-0.8709241439727391
AT4G12670	0.32139977174043965	0.6299810079671023	0.1484587298959416	-0.2821293529926674	0.6615506933237737	-0.6023122818108011	-0.6531561467861466
TBP3	-1.6972240912489067	-2.175820592463286	-1.2183267173441241	1.3501101014584689	3.0464678080221983	2.3696245655825705	0.6884676615893056
TRP2	-1.0919861818399492	0.6836428664428046	-0.3709759023061904	0.5531429807290044	-0.3147216217658449	1.25383843244412	-0.17932415585719724
bHLH80	0.6115965629583743	3.2474325294830613	2.2554493087984824	0.2416327265936502	3.1685606953425642	-3.3272080387045104	-4.105887503891055
bHLH130	1.5400882351605005	3.536987289575686	2.814688901949716	0.40328251286395284	2.157713876181621	-3.804188109845234	-4.552671184796531
bHLH31	-0.1722894549067007	1.5910960140866985	0.8190449094361402	-0.8443676916134214	-0.48289824100732115	-1.2737010903260724	-0.6545566747773898
bHLH74	-0.3992394883810914	1.1698094415543834	-0.6906486631662138	0.6152312478953812	0.9267408256079578	-0.6884298756231346	-0.6304241049410781
bHLH18	2.8816653880419363	-0.3922853701666197	0.19774291356935378	-1.9942946523598442	-1.8453884825547768	-0.7519593762033342	-0.2724423126437123
bHLH77	0.7913929963303816	-1.1346601361397013	-1.7855098567365166	-0.9616914215792913	0.30931114317243796	0.8552826367369514	1.8590989425400821
bHLH69	0.6770837538606721	-0.7393338832479593	-1.7116997558348455	-1.3104085771497815	0.14038240670854213	1.2945965666837755	1.3476349435699373
PIF7	0.2417784946652193	-0.0497283341234878	0.28987804986783655	-0.5651075086953361	-0.12898423951824	0.15347521499779732	-0.07959141089816966
AT1G76880	-0.20759333541138006	1.1977852762826695	-0.9252158890556426	-0.2961254311955951	0.09101200877451261	-0.4364702389032034	0.3391638812633964
AT1G76870	-1.1177699997507156	0.09264463635593606	1.2659767378974025	0.9843929693551208	1.3737722060854602	0.5161460287849459	-2.0714883247434734
HDG1	1.1326814244726529	0.8817428980443999	-0.09480238634401261	0.04927946064778175	-1.204108431184366	-2.008008675406339	0.8760654085221975
IDD5	-0.36506571771434215	-0.6774801175156157	-1.0413657553217288	0.45909211113682974	0.9416228779966832	1.1529429931030393	0.25573105712665006
IDD4	0.50197471150191	-0.5344288289129822	-1.25891218264077	-0.3899674983327362	-0.03414827038730444	0.9244150316658403	0.945805888536021
STZ	-0.036867282362401076	-2.64282481760896	-3.1032346339735666	-1.634409648100319	0.19763873995168607	3.804788535469743	3.4797817031048885
IDD2	0.44665729702896945	-0.12136363033294002	-0.5843231153697126	-0.3142353568387584	0.3250663611971182	0.1155774520268743	0.15736810407309695
IDD7	0.458530602981157	0.09097379218911754	-1.080390055742471	0.6587681262654287	0.8354886937062875	0.28579763066076935	-0.49143432968562545
ANL2	1.2324732254547923	-0.2960232962699852	-2.037663488649582	-2.875768543160006	-0.5079695365204555	0.938998975393867	2.4383666861492106
DEAR3	-1.0383345475415136	-1.2632013567123122	-0.3361810097048604	-1.9985555386201417	0.05357589078628694	2.226164842732792	1.2875126630274476
PLT1	-1.8678611482383038	-1.9376070284190874	-2.178329051545834	2.116155974331127	0.7806959842477329	2.8402537142534583	1.5380357882006601
PLT3	0.1516879772709664	-1.5732673177455512	-0.3265851814025416	1.405924955759714	2.6409231920683323	-0.45656577634722	-0.10567253200280093
SOL1	-0.6542555376580551	1.2086800674395366	-0.5919227208061536	-1.0411896523147015	0.019168780724707662	0.35899438004703527	0.6686242179921851
AT2G20110	-0.21922917065985797	2.2016147906690016	-0.22951063694849833	-0.8904232502929296	-1.4945714677387079	-1.3149124321398984	0.7869440093156
AT3G46070	-1.857403449652095	-2.1648057646325904	-2.6186575607047096	1.331023322322124	2.274573399134596	3.4438825365505887	1.9929337292744027
FAR1	-1.1452518750371208	-2.615583281299322	0.0374537667310857	2.967484482460861	-1.1585331260440623	1.8367717494492246	1.1347500272137807
KAN2	-0.42166717760662686	1.9907836668396461	-0.04110810208351635	-1.966718253953087	-1.620696280462862	-1.3614904962688859	2.289148022166041
PHL7	1.7866484192890248	-0.6750607835016014	0.39532757490900106	-1.3070307547794962	-0.4471535275446664	-0.3994641731415044	-0.24503600861931396
AT2G40260	-1.7405145938130484	2.6256942237676806	0.4764432549010305	-2.3484274078797744	-1.2494566816129442	-0.21907026961031878	1.101029617747641
HHO3	-1.9394884727510524	1.4883319019693813	1.5765151569167886	0.12134003891684342	2.0611166988748626	-1.3165004152928526	-1.2228803257812801
AT1G13300	-2.028671584520582	1.1914508808499908	-1.0972133130677635	-0.18311220935750006	-0.06242121651336064	1.5431191787843197	1.0905722549846866
AT3G24120	0.02434137492828076	2.655729305903496	0.9605238456442593	-2.763776079258398	-2.8348001505481104	-1.529759442171219	1.4155302247550674
PHL1	-0.9964990343017976	1.7192681317329799	-1.2131994751529902	-1.3328314648593411	0.6903576176501982	0.06194085265199618	1.0187669685978133
HHO2	-1.8915404144659322	-0.736824078252539	1.512768065004811	2.047921329186784	2.1118494952651643	-1.6997974227274233	-0.0931662288641179
MYB98	-2.740346278274115	0.3279884032411082	-1.6927876940507858	-0.997910928300984	0.8416370308424697	2.116232786021673	2.7801396421874953
MYB77	-0.3035322029236907	-0.7054507418902622	-1.0335325084681095	1.3689461424961291	0.4058230599724926	-0.7455560620281746	2.1274571331103016
GATA6	1.5464527636660927	-0.6262066727294104	-0.8909838939764275	-0.034373502167331926	0.7685981495918889	0.7196367120558795	-1.0631237367647608
At1g74840	-1.5647796572243042	1.3216838931034716	1.6753254508777227	2.4321792830899147	3.6103114825297715	-2.775820217450809	-2.9858447805710897
At5g08520	1.4236669860186932	1.0762032257872862	3.157618978823938	0.9428961303526157	1.369451971292857	-3.7540356833670927	-3.2647964904637377
At1g19000	-1.2434300469530888	1.8829058866193868	2.6135325959093705	1.7136197657720234	2.3449690583704617	-2.936406232786286	-3.2797082573333416
EPR1	-0.6950473128332845	0.4666583974244858	-1.3278900506263631	-1.069576872736048	-0.9375079743683906	1.0475233708155802	1.9484973100325353
BPC6	-0.026536987811131185	0.09877188932162297	-0.5519765389644681	-0.15701950793636454	-0.17898700979039514	0.5848399583837437	0.20634838113952428
BPC5	-0.17184438368346777	-0.24009745498185436	-0.7110588578239518	-0.007580742672533134	0.2744227761179521	0.8654711122796463	0.2792939505041336
BPC1	0.045541867141512433	-0.011362168875463785	-0.22824543280840578	-0.06065209473846399	-0.04931561838765678	0.40426568374012845	-0.004440008144044792
ATHB7	1.0308173485286622	-1.2549548909549662	1.5189714047290293	-0.3658080311611496	0.04955898088783383	-0.6583882421049726	-0.6673448209953945
ERF105	-0.2571446951588117	-0.25522038749899695	-0.08352779225401108	0.3940632612995529	0.7633789029033363	0.09553188980699809	-0.31461192128598414
SPL14	-1.741110545120464	-0.15227068366493415	-0.21554901976398663	2.059634851781936	0.4717012322402405	0.6514571017693862	-0.36669557227754246
ATHB15	0.8322033429004527	1.1579966695706891	-0.5780733850626528	-0.8948640776708007	-1.194138588854205	-1.0717030469343931	1.007463645249225
AGL15	0.7641392473869875	0.7107698041919783	-0.8163500446555305	-0.8088127905649848	0.4998770872568859	-0.8556053898329381	0.4979410827863222
BZR1	2.4963224611803527	0.541174111161145	-0.8996960074960234	-1.4495400472735225	-2.191300624000625	-0.34561153673177814	0.39901243986891916
SPL5	1.6147251876836928	-2.1166334880195787	-0.2015429660538115	0.5194661223089126	-0.011719556057330442	1.4911842322729554	-0.11492112646868262
ATHB4	1.7925681033382592	-2.1182336989157524	-1.7830915434860086	-0.7911381621717015	-1.2032109570161462	2.1463571711124123	2.0901097873181036
UIF1	-2.489374739516483	-0.5150883562115919	0.3790309662230202	-0.26339189964587656	-0.06868379105419407	1.6313805818264282	1.4297709278672335
E2FA	-1.6363229227994724	-2.8459583207375756	-1.6505160054400065	1.5536233998052593	0.6689135259908232	4.5843510305285475	-0.13187556620698893
REF6	-2.7576725196494642	-1.8600518790004106	-1.852074144572621	1.6642368294956489	2.2941510196230515	3.1078230337405777	1.8297844015215117
WRKY40	1.0680372901290565	0.22783119568712953	2.3529583227771855	0.3131900143325712	0.4345306376405861	-2.4994210958495358	-1.739296172724326
ERF019	0.9083029364123149	-1.2540291189571906	-0.6184310602665011	1.301207496839795	1.8009226034474546	0.26564169854819875	-1.5531218818298662
HYH	0.08116270742881941	0.5000809356148923	1.5092289012425484	0.5415217019821066	0.37024054052203714	-1.2466850644226743	-1.7341577448058336
MYB124	-1.2513031863876045	-3.073709344331836	-1.7802675523130078	2.7752450963513784	0.934851737103154	2.845850078697743	1.7930523516775263
NAC028	-1.3869420588817891	-1.4083673928867142	-1.9053992268652908	-1.0586568423050802	-1.2638242028995144	2.229041277727101	3.631760918353492
TCP8	1.2336845996662407	-0.6269838488905194	0.4636295871140641	1.3320639514635633	-0.7028019139937013	-0.616513820628339	-0.7377489657754629
ABF1	1.280883005941478	0.42620915204963056	-0.056824705400250045	-0.9376978582258524	-1.488986227019285	0.4451466792189941	-0.49639015449226226
ABF4	1.2300112919069033	1.3386338942902063	0.6300283752008067	-0.008093622927606481	-2.064601868966873	-1.4903333372207705	-0.07932021811607794
ANAC13	-1.0459199307523792	1.1746811757982152	1.5014572970758526	-1.3291203721263665	-0.5561692803478333	-1.0159798919450174	0.09624711692900635
AT-GTL1	-1.3066253146293179	0.32209352879455555	-2.254327427835575	-0.30855571515307784	-0.04726710065777258	2.2640849067543996	1.8120658933824876
AT3G10030	-2.9751994637519825	-1.2058922213452024	-1.3235837328067743	0.7402025160460127	1.3513008126942638	2.202183230960665	2.4857944255462923
ANAC050	-0.10121483265950684	1.7097188354861461	3.525837966594106	-3.1472646724202678	-2.418703193304104	-2.6574797778111416	-1.8337016485305995
HSFA6B	-0.9768997682463988	0.32000239448964707	0.8740392623397406	1.9659556759916916	1.2078164020164712	0.10960456821256621	-2.4408444111524092
HSFB2A	-0.48339740400184	1.4528150626163046	2.403422546194085	1.6448856803659149	0.3015770692629843	-2.900368467338453	-2.183804231037626
HSFB2B	-1.9819257764522518	3.6190750125838598	2.689925904974924	2.5656189887327123	-2.0995986325696574	-2.9521771615956744	-3.1880860187852322
HSFC1	-0.14370866474531468	2.216315664618367	2.598718206971624	2.6842178623107658	-0.17452495250801636	-3.334033685983269	-3.410829274620608
DPBF3	-0.572103315302427	0.6440849445830826	-0.0986521110884864	0.6991923263431179	0.19380180133097785	-0.05980104220986829	-0.4595080665078744
DREB1B	1.8574034496520944	-1.4709582517483146	-0.6598585640965232	0.026884181315225915	0.17512359607363912	-0.2060936771374689	0.6831759709963723
DREB1C	0.026067126761792445	2.087020944707004	0.4626105623538869	0.554989175923719	-1.6457173899729087	-1.1021243691162388	-0.6956627938452274
ERF118	1.2477215901853007	0.7122620687272663	-0.6574267547796995	1.2710987826360567	1.2274812599420226	-1.5532488444970358	-1.4094328637430942
GBF2	0.27520456801592663	-0.41117929871483505	-1.093240262174431	-0.5919548364887313	-0.7379365151840088	1.329125912372175	0.9309540201071826
LBD18	-1.9163680049475442	0.05246127717857449	1.0393974631390428	2.6446656541850335	1.2408824458033902	1.1372712099183093	-2.6204060141170187
NAC017	0.28180022582273245	1.5923154674140523	2.2986795181709283	-1.0612851033890391	-0.9274300004146869	-1.913612684178089	-1.9742033875480873
NAC029	-2.3358926127981356	1.6574015359865404	2.6397502462436355	2.2344147632122526	0.02797304250131118	-1.7717916572789894	-2.5029801916570413
NAC062	0.38614501331668843	0.8159904005357062	-1.7007516870646988	-1.8200186703025762	-1.2577494862092826	1.1838218218708751	1.7879813611020294
NAC078	-1.3403313510972652	0.22180071454811554	-1.7488450827219078	-2.962480103941917	1.8420239447400815	1.911482177421511	2.164805691791187
NTL8	-0.2903299321699487	0.1322554257462555	0.8476076945140345	-1.6903988340067044	-0.6958927296524681	-0.4813221928141148	1.3484959731566848
RAP2-1	-1.0764237274690993	-0.049475165555299405	-1.4013215072567167	-0.6813951444720654	1.153962765321361	1.2591802192403645	0.894112992821124
RVE7	-1.1950766545471074	2.353723514248184	0.6708576689309642	-0.3227199491358107	-0.9402064923869953	-0.974854106192983	-0.3216779859306914
SRM1	-0.5933395703257563	1.7243512773852419	1.1401497880259028	1.0514960972050684	1.082407603946834	-1.5312233571792584	-2.0914835481787257
TCX3	-1.6654396942415035	1.472492967840473	1.1013777922585242	-1.409301533863085	1.3947661329840766	-0.7826323168624262	0.28012537552700945
AT2G33710	-0.060774501543579725	0.379732981405321	0.25135270043588814	-0.2976810733215188	0.12144086720510226	-0.4105528798923726	-0.1237812177277081
AT5G47660	2.205148411846091	-1.605536569722351	-2.1044121937690825	-1.651919546086619	-0.7585008612385965	2.2130181975035406	0.9656607154373039
ATHB23	0.4218461715063263	-0.8291834396691413	-0.8928977326882824	-0.5824983939093944	-0.14916202220942767	0.7357485620012019	1.1485608548796309
ATHB-5	0.22653571915413478	0.6050292691574938	0.7848204986427817	-2.459885481190608	-0.5347731698703398	-0.9278579964571906	1.5453845820750074
MYB70	1.4766914694956617	0.1410724946697842	1.4124754364838434	-1.8761532308112157	-0.303673508128636	-0.5805478604934443	-0.8871133266312284
CDF3	2.52447666623894	0.16207547410863266	-0.9768997682463988	-1.4557854390949412	-0.8573781195649649	-0.8702802009507722	0.5047248169966974
CRF4	0.4949215783921564	0.022825109316814512	0.0037979816055174246	-0.37984119397690047	-0.08337624242504554	-0.3363138337101469	0.13730091106169207
ERF015	0.8030653008006191	0.427748315375283	1.0255903425593287	0.8844193301622078	-1.1044984441181975	-0.5941298971939785	-1.6408726667330287
ERF021	2.368493643298654	-0.24510977255489394	0.9674366217325655	-1.7838969777000315	-1.1215236118002003	-1.8084605236093236	0.5277838786911643
ERF027	-1.852074144572621	2.238123067423133	0.2311092140639143	-0.20622909600274017	-0.0804848585410436	-0.6700006560573886	0.10968639848802043
ERF38	-1.4499439251186512	0.5778828150674159	0.7935374131071711	-1.2408805528726128	0.5177160190727407	0.7161612606767493	-0.45528035990434795
ERF039	1.242269534474587	-1.2974795455132941	-0.3358252797629266	-0.34767389359971834	-1.4390684713376243	1.009786966710475	0.4852078530645504
ERF11	-2.523285898150297	-1.6269273477711423	0.2188981136918501	2.1099888389918386	1.6380628182715584	1.738042751088234	0.4376368358788357
ERF3	-0.05304998304599621	0.40124978438600534	0.030419596780958718	-0.5275096041040505	0.21672105634205235	-0.22235827302299488	-0.015121755323054176
ERF4	-1.8271181305560773	-0.003792740576052062	0.7872401162712332	0.744857422194659	0.9152158023026364	1.3109084741436825	-0.4880121520909752
FUS3	-0.4156772109655628	-2.9637531110501114	-4.3423930851410315	-2.5295260712225534	2.1027649430801802	4.484384505837325	5.11941912253791
GT-4	-1.023381229100375	0.39718961033286077	1.264574743451485	0.34977238190937376	-1.4142816668297347	-0.6120612011539903	0.7696222000558686
KUA1	-1.7838969777000315	0.5409797018564412	2.756902391067144	2.7637760792583994	1.5798335832479315	-2.0835386512803185	-3.309643569964764
MYB33	0.3054323089312312	1.1039724146376957	-0.27711418085707684	-1.9906845862475564	-1.2402108286543179	0.22503827817627176	1.1065047749220336
MYB73	-0.11073592156978523	-0.5573375905251011	-1.7507805453826368	-0.21084345109668035	0.47225594467145005	1.9757653518004061	0.49011949690552303
RAP2-10	0.40257451981511594	-1.4764452201158573	-1.071158516477522	-0.7715617590030109	0.5561425904442607	1.6238145208751096	1.27667885335321
TCP15	-0.1701579743057566	1.2526073949092	0.8685387068851071	-0.5556894915979378	-0.1328730773070654	-0.7832047427374879	-1.0302122664499058
TCP20	-0.08337624242504554	0.23897661540503484	0.036030756065381	-1.3371099755007636	0.28613828222123777	0.7319330583532179	0.10336850699169958
TGA5	-1.3382576618240882	-1.0010126944376736	-1.058484880672536	0.5288214951541129	0.7621619609779936	1.3490485037819697	1.70974351545686
WRKY15	-1.546623810836891	1.1578179662623997	1.766842399484074	0.48830138536389084	0.2620103748949624	-1.642101165673964	-0.603342655645066
WRKY28	-1.880637748887201	0.8572965607619598	0.2936846282873871	-0.12266400219394963	0.6403215511940619	-0.3531211258803907	1.3846948224011284
ZHD1	1.2007561371601367	2.14423778639581	-0.5556894915979378	-0.2515784343212433	-0.6203982759207125	-1.4202888930898432	-1.0034396592351342
WUS	0.19510649526328683	-1.4739669413385883	-1.213034774928022	0.04300043409904283	1.0695891648164293	1.1732237913335024	0.9900299480864799
BBM	0.16426951388818542	0.053034742264765046	-0.04167584047060735	-0.022725478844566153	-0.13686423840810655	0.2846489388725313	-0.21424790044427564
LEC1	-0.9426904085516433	-1.4973340415229035	0.25128571689261836	-0.4361077248539494	1.5788885231634031	1.2986744999310968	0.8960654128842447
